# Supplementary material for: Field measurements reveal exposure risk to microplastic ingestion by filter-feeding megafauna
Source: Nat Commun. 2022 Nov 1;13:6327. doi: 10.1038/s41467-022-33334-5 (PMC9626449; doi:10.1038/s41467-022-33334-5)
Supplement: Supplementary file 3 — Source Data [file 41467_2022_33334_MOESM3_ESM.xlsx]

## Sheet: Table 1
Table 1.	Microplastic ingestion estimates or measures for similar species from other studies compared to the present study.
	Data 1
		Species	Region	Individuals studied	Measured or predicted	Estimated daily plastic ingestion	Reference
					plastic concentration in GI material	(particles d-1)
					(pp kg-1)
		B. musculus		126	751.78-753.57	5.30x106-1.74x107
		B. physalus		29	751.60-753.29	2.99-9.96x106
			Eastern North Pacific				Present study
		M. novaeangliae		65	12.17-12.22 (fish-feeding);	1.0-3.1×105 (fish-feeding);
					751.51-752.12 (krill-feeding)	2.1-6.4×106 (krill-feeding)
		B. brydei, B. borealis	Hauraki Gulf, New Zealand	21	32±24 (mean ± SD per 0.006 kg	3.41 x106	Zantis et al., 2022
		B. physalus	North Atlantic	25	57	3.9-7.7 x 104	Garcia-Garin et al. 2021
		M. novaeangliae	Eastern North Pacific	NA	2022-02-06	6.0x104-1.2x105	Alava 2020
		M. novaeangliae	Eastern North Atlantic	1	NA	1.6x102	Besseling et al. 2015
		M. novaeangliae	Eastern North Pacific	NA	667	>3.0x105	Desforges et al. 2015
		B. physalus	Mediterranean Sea	5 (tissue contaminants only)	NA	3.6x103	Fossi et al. 2012

## Sheet: Table 2
Table 2.	The results of the medium exposure risk scenario, per species and prey type.
	Data 1	deployID	tag_Type	prh_Name	lunge_Name	prey_type	latitude	longitude	haslungeDepth	tag_on	tag_off	species_code
		bp160728-25	CATS	bp160728-25 10Hzprh.mat	bp160728-25prh10_lunges.mat	krill	36.801	-121.979	FALSE	2016-07-28 18:43:32	2016-07-28 22:18:53	bp
		bp180828-44	CATS	bp180828-44 10Hzprh.mat	bp180828-44lunges.mat	krill	36.4135	-121.982	TRUE	2018-08-28 17:00:05	2018-08-28 21:09:58	bp
		bp180830-53	CATS	bp180830-53 10Hzprh.mat	bp180830-53prh10_lunges.mat	krill	36.4865	-122.005	FALSE	2018-08-30 16:32:07	2018-08-30 17:16:13	bp
		bw140722-2e	CATS	bw140722-2e 10Hzprh.mat	bw140722-2eprh10_lunges.mat	krill	38.0648	-123.361	FALSE	2014-07-22 21:56:59	2014-07-22 22:46:46	bw
		bw140806-2	CATS	bw140806-2 10Hzprh.mat	bw140806-2lunges.mat	krill	33.6274	-118.298	TRUE	2014-08-06 15:34:41	2014-08-06 19:57:44	bw
		bw150823-6	CATS	bw150823-6 10Hzprh.mat	bw150823-6LUNGES.mat	krill	33.4707	-118.862	FALSE	2015-08-23 21:02:18	2015-08-24 15:21:42	bw
		bw160727-10	CATS	bw160727-10 10Hzprh.mat	bw160727-10prh10_lunges.mat	krill	36.8512	-121.96	FALSE	2016-07-27 17:41:58	2016-07-28 02:04:33	bw
		bw170619-38c	CATS	bw170619-38c 10Hzprh.mat	bw170619-38clunges.mat	krill	34.1317	-119.66	TRUE	2017-06-19 22:21:56	2017-06-20 00:59:16	bw
		bw170813-41	CATS	bw170813-41 10Hzprh.mat	bw170813-41prh10_lunges.mat	krill	36.8077	-122.077	FALSE	2017-08-13 17:25:58	2017-08-14 09:17:49	bw
		bw170813-42	CATS	bw170813-42 10Hzprh.mat	bw170813-42prh10_lunges.mat	krill	36.8045	-122.072	FALSE	2017-08-13 17:36:54	2017-08-13 23:58:16	bw
		bw170813-44	CATS	bw170813-44 10Hzprh.mat	bw170813-44prh10_lunges.mat	krill	36.7717	-122.006	FALSE	2017-08-13 15:56:00	2017-08-15 05:22:51	bw
		bw170814-30	CATS	bw170814-30 10Hzprh.mat	bw170814-30prh10_lunges.mat	krill	36.8075	-122.035	FALSE	2017-08-14 14:46:31	2017-08-14 17:37:57	bw
		bw170814-31	CATS	bw170814-31 10Hzprh.mat	bw170814-31lunges.mat	krill	36.8714	-122.194	TRUE	2017-08-14 17:26:58	2017-08-15 01:38:40	bw
		bw170814-40	CATS	bw170814-40 10Hzprh.mat	bw170814-40prh10_lunges.mat	krill	36.8639	-122.193	FALSE	2017-08-14 16:01:28	2017-08-15 22:37:10	bw
		bw170814-50	CATS	bw170814-50 10Hzprh.mat	bw170814-50prh10_lunges.mat	krill	36.8809	-122.211	FALSE	2017-08-14 18:13:13	2017-08-15 01:57:28	bw
		bw170814-51	CATS	bw170814-51 10Hzprh.mat	bw170814-51prh10_lunges.mat	krill	36.807	-122.038	FALSE	2017-08-14 14:54:11	2017-08-15 12:23:36	bw
		bw170815-21	CATS	bw170815-21 10Hzprh.mat	bw170815-21prh10_lunges.mat	krill	36.811	-122.085	FALSE	2017-08-15 19:49:06	2017-08-15 22:47:42	bw
		bw170815-28	CATS	bw170815-28 10Hzprh.mat	bw170815-28prh10_lunges.mat	krill	36.8072	-122.082	FALSE	2017-08-15 19:13:17	2017-08-16 23:20:35	bw
		bw170815-42	CATS	bw170815-42 10Hzprh.mat	bw170815-42prh10_lunges.mat	krill	36.7985	-122.067	FALSE	2017-08-15 18:35:15	2017-08-15 20:25:02	bw
		bw170815-43	CATS	bw170815-43 10Hzprh.mat	bw170815-43prh10_lunges.mat	krill	36.8015	-122.075	FALSE	2017-08-15 19:38:36	2017-08-16 14:07:36	bw
		bw170816-23	CATS	bw170816-23 10Hzprh.mat	bw170816-23prh10_lunges.mat	krill	36.8004	-122.075	FALSE	2017-08-16 20:58:04	2017-08-16 21:44:40	bw
		bw170816-27	CATS	bw170816-27 10Hzprh.mat	bw170816-27prh10_lunges.mat	krill	36.8321	-122.157	FALSE	2017-08-16 19:43:53	2017-08-17 00:11:00	bw
		bw170816-41	CATS	bw170816-41 10Hzprh.mat	bw170816-41prh10_lunges.mat	krill	36.8676	-122.191	FALSE	2017-08-16 18:00:43	2017-08-17 09:11:01	bw
		bw170816-42	CATS	bw170816-42 10Hzprh.mat	bw170816-42prh10_lunges.mat	krill	36.849	-122.162	FALSE	2017-08-16 19:17:30	2017-08-16 23:24:35	bw
		bw170816-44	CATS	bw170816-44 10Hzprh.mat	bw170816-44prh10_lunges.mat	krill	36.8027	-122.073	FALSE	2017-08-16 20:54:02	2017-08-17 06:24:50	bw
		bw170816-51	CATS	bw170816-51 10Hzprh.mat	bw170816-51prh10_lunges.mat	krill	36.8746	-122.199	FALSE	2017-08-16 16:42:04	2017-08-16 21:09:30	bw
		bw180827-46	CATS	bw180827-46 10Hzprh.mat	bw180827-46lunges.mat	krill	36.8987	-122.264	TRUE	2018-08-27 20:29:40	2018-08-29 15:52:43	bw
		bw180827-49	CATS	bw180827-49 10Hzprh.mat	bw180827-49lunges.mat	krill	36.9183	-122.29	TRUE	2018-08-27 17:58:08	2018-08-27 18:57:48	bw
		bw180827-52	CATS	bw180827-52 10Hzprh.mat	bw180827-52lunges.mat	krill	36.7992	-122.091	TRUE	2018-08-27 17:44:51	2018-08-28 02:56:52	bw
		bw180827-53	CATS	bw180827-53 10Hzprh.mat	bw180827-53lunges.mat	krill	36.9037	-122.268	TRUE	2018-08-27 19:58:05	2018-08-27 22:54:38	bw
		bw180828-48b	CATS	bw180828-48b 10Hzprh.mat	bw180828-48blunges.mat	krill	36.7827	-122.054	TRUE	2018-08-28 19:39:38	2018-08-29 15:52:11	bw
		bw180828-49	CATS	bw180828-49 10Hzprh.mat	bw180828-49 lunges.mat	krill	36.4183	-121.979	TRUE	2018-08-28 18:02:08	2018-08-29 15:06:57	bw
		bw180829-30	CATS	bw180829-30 10Hzprh.mat	bw180829-30lunges.mat	krill	36.4283	-121.978	TRUE	2018-08-29 21:41:59	2018-08-30 01:56:08	bw
		bw180829-42	CATS	bw180829-42 10Hzprh.mat	bw180829-42lunges.mat	krill	36.8244	-122.118	TRUE	2018-08-29 17:36:49	2018-08-29 18:44:59	bw
		bw180829-47	CATS	bw180829-47 10Hzprh.mat	bw180829-47lunges.mat	krill	36.4188	-121.981	TRUE	2018-08-29 17:12:32	2018-08-30 18:46:01	bw
		bw180830-40	CATS	bw180830-40 10Hzprh.mat	bw180830-40lunges.mat	krill	36.8015	-122.131	TRUE	2018-08-30 17:18:42	2018-08-31 02:29:10	bw
		bw180830-42	CATS	bw180830-42 10Hzprh.mat	bw180830-42lunges.mat	krill	36.7978	-122.122	TRUE	2018-08-30 17:46:08	2018-08-31 18:19:00	bw
		bw180830-46	CATS	bw180830-46 10Hzprh.mat	bw180830-46lunges.mat	krill	36.4053	-121.985	TRUE	2018-08-30 19:26:00	2018-08-31 03:15:56	bw
		bw180830-48	CATS	bw180830-48 10Hzprh.mat	bw180830-48lunges.mat	krill	36.3982	-121.99	TRUE	2018-08-30 19:57:02	2018-08-30 22:35:30	bw
		bw180830-49	CATS	bw180830-49 10Hzprh.mat	bw180830-49lunges.mat	krill	36.8117	-122.138	TRUE	2018-08-30 19:13:28	2018-08-31 19:21:48	bw
		bw180830-52a	CATS	bw180830-52a 10Hzprh.mat	bw180830-52alunges.mat	krill	36.8058	-122.13	TRUE	2018-08-30 16:54:49	2018-08-30 17:41:07	bw
		bw180830-52b	CATS	bw180830-52b 10Hzprh.mat	bw180830-52blunges.mat	krill	36.8025	-122.131	TRUE	2018-08-30 18:31:03	2018-08-30 21:27:53	bw
		bw180904-44	CATS	bw180904-44 10Hzprh.mat	bw180904-44lunges.mat	krill	36.8043	-122.089	TRUE	2018-09-04 17:47:16	2018-09-05 13:59:03	bw
		bw180904-48	CATS	bw180904-48 10Hzprh.mat	bw180904-48lunges.mat	krill	36.7992	-122.091	TRUE	2018-09-04 18:17:20	2018-09-05 13:59:33	bw
		bw180904-52	CATS	bw180904-52 10Hzprh.mat	bw180904-52lunges.mat	krill	36.804	-122.08	TRUE	2018-09-04 17:28:24	2018-09-04 19:01:48	bw
		bw180905-42	CATS	bw180905-42 10Hzprh.mat	bw180905-42lunges.mat	krill	36.7955	-122.11	TRUE	2018-09-05 17:53:06	2018-09-06 22:41:27	bw
		bw180905-49	CATS	bw180905-49 10Hzprh.mat	bw180905-49lunges.mat	krill	36.7958	-122.106	TRUE	2018-09-05 16:13:31	2018-09-06 17:17:56	bw
		bw180905-53	CATS	bw180905-53 10Hzprh.mat	bw180905-53lunges.mat	krill	36.8015	-122.076	TRUE	2018-09-05 18:55:52	2018-09-06 22:22:20	bw
		mn140815-2	CATS	mn140815-2 10Hzprh.mat	mn140815-2lunges.mat	fish	36.8089	-121.842	TRUE	2014-08-15 15:57:17	2014-08-16 02:07:54	mn
		mn140815-3	CATS	mn140815-3 10Hzprh.mat	mn140815-3lunges.mat	fish	36.8106	-121.82	TRUE	2014-08-15 16:54:27	2014-08-15 18:49:52	mn
		mn151011-6	CATS	mn151011-6 10Hzprh.mat	mn151011-6prh10_lunges.mat	krill	36.7976	-121.834	FALSE	2015-10-11 20:02:12	2015-10-11 22:25:21	mn
		mn151012-7	CATS	mn151012-7 10Hzprh.mat	mn151012-7lunges.mat	fish	36.82	-121.902	TRUE	2015-10-12 17:13:13	2015-10-12 23:09:15	mn
		mn160419-8	CATS	mn160419-8 10Hzprh.mat	mn160419-8prh10_lunges.mat	krill	36.8122	-122.001	FALSE	2016-04-19 18:24:17	2016-04-20 00:04:36	mn
		mn160429-37	CATS	mn160429-37 10Hzprh.mat	mn160429-37prh10_lunges.mat	krill	36.8064	-121.838	FALSE	2016-04-29 14:14:22	2016-04-30 00:54:17	mn
		mn160725-36b	CATS	mn160725-36b 10Hzprh.mat	mn160725-36bprh10_lunges.mat	krill	36.85	-121.943	FALSE	2016-07-25 16:07:46	2016-07-25 18:14:09	mn
		mn160727-11	CATS	mn160727-11 10Hzprh.mat	mn160727-11prh10_lunges.mat	krill	36.8534	-121.968	FALSE	2016-07-27 16:51:25	2016-07-28 01:31:38	mn
		mn161006-11	CATS	mn161006-11 10Hzprh.mat	mn161006-11prh10_lunges.mat	fish	36.6357	-121.845	FALSE	2016-10-06 17:16:09	2016-10-06 20:51:12	mn
		mn161117-10	CATS	mn161117-10 10Hzprh.mat	mn161117-10prh10_lunges.mat	fish	36.8106	-121.845	FALSE	2016-11-17 19:01:37	2016-11-18 00:21:07	mn
		mn161117-20	CATS	mn161117-20 10Hzprh.mat	mn161117-20lunges.mat	fish	36.8108	-121.865	TRUE	2016-11-17 18:37:22	2016-11-17 20:34:07	mn
		mn170410-20	CATS	mn170410-20 10Hzprh.mat	mn170410-20prh10_lunges.mat	krill	36.794	-121.83	FALSE	2017-04-10 20:17:34	2017-04-11 07:25:48	mn
		mn170807-40	CATS	mn170807-40 10Hzprh.mat	mn170807-40lunges.mat	fish	34.3546	-119.718	TRUE	2017-08-07 19:49:12	2017-08-07 23:42:35	mn
		mn170808-42	CATS	mn170808-42 10Hzprh.mat	mn170808-42prh10_lunges.mat	fish	34.2937	-119.899	FALSE	2017-08-08 15:38:33	2017-08-08 19:30:56	mn
		mn170809-41	CATS	mn170809-41 10Hzprh.mat	mn170809-41prh10_lunges.mat	fish	34.3386	-120.066	FALSE	2017-08-09 16:13:01	2017-08-09 19:18:40	mn
		mn170809-43	CATS	mn170809-43 10Hzprh.mat	mn170809-43prh10_lunges.mat	fish	34.3043	-120.024	FALSE	2017-08-09 17:14:56	2017-08-09 19:17:25	mn
		mn170809-44	CATS	mn170809-44 10Hzprh.mat	mn170809-44lunges.mat	fish	34.3014	-120.019	TRUE	2017-08-09 17:25:04	2017-08-09 20:22:23	mn
		mn170809-51	CATS	mn170809-51 10Hzprh.mat	mn170809-51lunges.mat	fish	34.3507	-120.005	TRUE	2017-08-09 19:30:53	2017-08-10 03:27:17	mn
		mn170810-30	CATS	mn170810-30 10Hzprh.mat	mn170810-30lunges.mat	fish	34.3808	-120.128	TRUE	2017-08-10 16:58:33	2017-08-11 00:53:21	mn
		mn170810-40	CATS	mn170810-40 10Hzprh.mat	mn170810-40prh10_lunges.mat	fish	34.3431	-120.135	FALSE	2017-08-10 17:47:26	2017-08-10 22:52:58	mn
		mn170815-10	CATS	mn170815-10 10Hzprh.mat	mn170815-10prh10_lunges.mat	krill	36.8042	-122.085	FALSE	2017-08-15 17:38:22	2017-08-16 03:21:55	mn
		mn170817-30	CATS	mn170817-30 10Hzprh.mat	mn170817-30prh10_lunges.mat	fish	36.8016	-121.811	FALSE	2017-08-17 15:26:01	2017-08-17 18:37:49	mn
		mn170817-43	CATS	mn170817-43 10Hzprh.mat	mn170817-43prh10_lunges.mat	fish	36.7982	-121.814	FALSE	2017-08-17 15:35:29	2017-08-17 20:14:34	mn
		mn170817-50	CATS	mn170817-50 10Hzprh.mat	mn170817-50prh10_lunges.mat	fish	36.8013	-121.813	FALSE	2017-08-17 14:49:08	2017-08-18 05:11:08	mn
		mn170817-51	CATS	mn170817-51 10Hzprh.mat	mn170817-51lunges.mat	fish	36.803	-121.805	TRUE	2017-08-17 14:59:22	2017-08-17 18:42:17	mn
		mn180423-40	CATS	mn180423-40 10Hzprh.mat	mn180423-40lunges.mat	fish	36.7665	-121.865	TRUE	2018-04-23 16:34:39	2018-04-24 03:49:37	mn
		mn180423-43	CATS	mn180423-43 10Hzprh.mat	mn180423-43lunges.mat	fish	36.8018	-121.801	TRUE	2018-04-23 15:04:59	2018-04-24 22:05:10	mn
		mn180424-11	CATS	mn180424-11 10Hzprh.mat	mn180424-11lunges.mat	fish	36.8053	-121.803	TRUE	2018-04-24 15:12:07	2018-04-25 02:18:42	mn
		mn180424-30	CATS	mn180424-30 10Hzprh.mat	mn180424-30lunges.mat	fish	36.8038	-121.797	TRUE	2018-04-24 18:27:10	2018-04-24 23:07:16	mn
		mn180425-23	CATS	mn180425-23 10Hzprh.mat	mn180425-23lunges.mat	krill	36.7544	-121.882	TRUE	2018-04-25 16:49:02	2018-04-26 01:02:29	mn
		mn180425-40	CATS	mn180425-40 10Hzprh.mat	mn180425-40lunges.mat	krill	36.7445	-121.897	TRUE	2018-04-25 16:27:16	2018-04-25 23:06:41	mn
		mn180607-42	CATS	mn180607-42 10Hzprh.mat	mn180607-42lunges.mat	fish	36.7988	-121.819	TRUE	2018-06-07 15:05:05	2018-06-07 20:57:09	mn
		mn180607-44	CATS	mn180607-44 10Hzprh.mat	mn180607-44lunges.mat	fish	36.8009	-121.818	TRUE	2018-06-07 15:46:14	2018-06-07 18:46:51	mn
		mn180607-45	CATS	mn180607-45 10Hzprh.mat	mn180607-45lunges.mat	fish	36.7995	-121.813	TRUE	2018-06-07 14:51:45	2018-06-08 12:43:29	mn
		mn180608-47	CATS	mn180608-47 10Hzprh.mat	mn180608-47lunges.mat	fish	36.8038	-121.804	TRUE	2018-06-08 15:56:36	2018-06-08 18:24:02	mn
		mn180831-30	CATS	mn180831-30 10Hzprh.mat	mn180831-30lunges.mat	fish	36.7847	-121.844	TRUE	2018-08-31 14:45:38	2018-08-31 20:39:16	mn
		mn180831-44	CATS	mn180831-44 10Hzprh.mat	mn180831-44lunges.mat	fish	36.7869	-121.841	TRUE	2018-08-31 17:48:58	2018-08-31 19:52:35	mn
		mn180906-20	CATS	mn180906-20 10Hzprh.mat	mn180906-20lunges.mat	fish	36.8037	-121.801	TRUE	2018-09-06 14:58:29	2018-09-06 15:41:20	mn
		mn180906-30a	CATS	mn180906-30a 10Hzprh.mat	mn180906-30alunges.mat	fish	36.805	-121.805	TRUE	2018-09-06 15:08:03	2018-09-06 15:36:41	mn
		mn180906-40	CATS	mn180906-40 10Hzprh.mat	mn180906-40lunges.mat	fish	36.8038	-121.806	TRUE	2018-09-06 15:58:53	2018-09-06 19:09:33	mn
		mn180924-42	CATS	mn180924-42 10Hzprh.mat	mn180924-42lunges.mat	krill	48.3565	-124.165	TRUE	2018-09-24 19:47:31	2018-09-25 01:09:33	mn
		mn180924-48	CATS	mn180924-48 10Hzprh.mat	mn180924-48lunges.mat	krill	48.3865	-124.209	TRUE	2018-09-24 18:23:54	2018-09-25 06:35:05	mn
		mn180924-49	CATS	mn180924-49 10Hzprh.mat	mn180924-49lunges.mat	krill	48.3645	-124.171	TRUE	2018-09-24 19:26:42	2018-09-25 04:09:54	mn
		mn180924-53	CATS	mn180924-53 10Hzprh.mat	mn180924-53lunges.mat	krill	48.3489	-124.204	TRUE	2018-09-24 22:56:52	2018-09-25 02:46:20	mn
		mn181002-45	CATS	mn181002-45 10Hzprh.mat	mn181002-45lunges.mat	fish	36.6486	-121.975	TRUE	2018-10-02 15:20:18	2018-10-03 09:56:19	mn
		mn181002-47	CATS	mn181002-47 10Hzprh.mat	mn181002-47lunges.mat	fish	36.6511	-121.973	TRUE	2018-10-02 15:33:46	2018-10-02 22:41:17	mn
		mn181002-53	CATS	mn181002-53 10Hzprh.mat	mn181002-53lunges.mat	fish	36.6496	-121.975	TRUE	2018-10-02 15:41:27	2018-10-02 17:50:49	mn
		bp10_236a	DTAG	bp10_236aprh.mat	bp10_236alunges.mat	krill	33.5782	-118.07	TRUE	2010-08-24 16:20:51	2010-08-24 20:07:42	bp
		bp10_239a	DTAG	bp10_239aprh.mat	bp10_239alunges.mat	krill	33.585	-118.109	FALSE	2010-08-27 16:44:23	2010-08-27 22:28:45	bp
		bp10_244a	DTAG	bp10_244aprh.mat	bp10_244alunges.mat	krill	33.8312	-118.558	FALSE	2010-09-01 17:29:30	2010-09-01 20:26:12	bp
		bp10_245a	DTAG	bp10_245aprh.mat	bp10_245alunges.mat	krill	33.8248	-118.56	FALSE	2010-09-02 19:52:16	2010-09-02 23:33:18	bp
		bp10_247a	DTAG	bp10_247aprh.mat	bp10_247alunges.mat	krill	33.7615	-118.481	FALSE	2010-09-04 18:31:04	2010-09-04 23:08:27	bp
		bp12_217a	DTAG	bp12_217aprh.mat	bp12_217alunges.mat	krill	33.7402	-118.433	FALSE	2012-08-04 18:58:11	2012-08-05 14:29:37	bp
		bp12_294a	DTAG	bp12_294aprh.mat	bp12_294alunges.mat	krill	33.3228	-118.769	FALSE	2012-10-20 18:39:55	2012-10-21 00:49:55	bp
		bp13_193a	DTAG	bp13_193aprh.mat	bp13_193alunges.mat	krill	33.1128	-118.871	FALSE	2013-07-12 14:36:36	2013-07-12 18:27:36	bp
		bp13_216a	DTAG	bp13_216aprh.mat	bp13_216alunges.mat	krill	33.5835	-118.299	FALSE	2013-08-04 20:49:05	2013-08-05 01:29:55	bp
		bp13_257a	DTAG	bp13_257aprh.mat	bp13_257alunges.mat	krill	33.7698	-118.504	FALSE	2013-09-14 20:23:47	2013-09-14 22:44:47	bp
		bp13_257b	DTAG	bp13_257bprh.mat	bp13_257blunges.mat	krill	33.7698	-118.504	FALSE	2013-09-14 20:00:17	2013-09-15 01:09:34	bp
		bp13_258a	DTAG	bp13_258aprh.mat	bp13_258alunges.mat	krill	33.8134	-118.451	FALSE	2013-09-15 17:42:30	2013-09-15 23:37:21	bp
		bp13_258b	DTAG	bp13_258bprh.mat	bp13_258blunges.mat	krill	33.8134	-118.451	FALSE	2013-09-15 17:57:26	2013-09-15 23:27:57	bp
		bp13_258c	DTAG	bp13_258cprh.mat	bp13_258clunges.mat	krill	33.8134	-118.451	FALSE	2013-09-15 18:37:06	2013-09-16 00:51:47	bp
		bp13_259a	DTAG	bp13_259aprh.mat	bp13_259alunges.mat	krill	33.824	-118.464	FALSE	2013-09-16 16:07:49	2013-09-16 21:23:15	bp
		bp13_265a	DTAG	bp13_265aprh.mat	bp13_265alunges.mat	krill	33.8302	-118.525	FALSE	2013-09-22 19:24:34	2013-09-22 23:09:22	bp
		bp15_075a	DTAG	bp15_075aprh.mat	bp15_075alunges.mat	krill	33.3962	-117.816	FALSE	2015-03-16 18:25:42	2015-03-16 21:36:59	bp
		bp15_229a	DTAG	bp15_229aprh.mat	bp15_229alunges.mat	krill	33.5342	-118.662	FALSE	2015-08-18 17:29:59	2015-08-18 23:08:36	bp
		bp15_235a	DTAG	bp15_235aprh.mat	bp15_235alunges.mat	krill	33.5052	-118.799	FALSE	2015-08-23 21:54:00	2015-08-23 22:36:11	bp
		bp15_236a	DTAG	bp15_236aprh.mat	bp15_236alunges.mat	krill	33.4092	-118.876	FALSE	2015-08-24 19:41:32	2015-08-24 23:46:41	bp
		bw10_229a	DTAG	bw10_229aprh.mat	bw10_229alunges.mat	krill	33.1978	-117.508	FALSE	2010-08-17 15:48:13	2010-08-17 21:58:45	bw
		bw10_229b	DTAG	bw10_229bprh.mat	bw10_229blunges.mat	krill	33.2213	-117.492	FALSE	2010-08-17 15:44:20	2010-08-18 00:32:13	bw
		bw10_230a	DTAG	bw10_230aprh.mat	bw10_230alunges.mat	krill	33.2	-117.478	FALSE	2010-08-18 14:50:41	2010-08-18 21:25:14	bw
		bw10_235a	DTAG	bw10_235aprh.mat	bw10_235alunges.mat	krill	33.5643	-117.903	FALSE	2010-08-23 16:14:28	2010-08-23 21:30:29	bw
		bw10_235b	DTAG	bw10_235bprh.mat	bw10_235blunges.mat	krill	33.559	-117.886	FALSE	2010-08-23 16:20:24	2010-08-23 22:41:57	bw
		bw10_238a	DTAG	bw10_238aprh.mat	bw10_238alunges.mat	krill	33.5697	-117.963	FALSE	2010-08-26 16:25:15	2010-08-26 21:28:15	bw
		bw10_239b	DTAG	bw10_239bprh.mat	bw10_239blunges.mat	krill	33.5718	-118.047	FALSE	2010-08-27 17:25:02	2010-08-28 01:14:49	bw
		bw10_240a	DTAG	bw10_240aprh.mat	bw10_240alunges.mat	krill	33.6817	-118.319	FALSE	2010-08-28 15:21:25	2010-08-28 17:48:29	bw
		bw10_240b	DTAG	bw10_240bprh.mat	bw10_240blunges.mat	krill	33.6848	-118.322	FALSE	2010-08-28 15:15:32	2010-08-30 01:37:52	bw
		bw10_241a	DTAG	bw10_241aprh.mat	bw10_241alunges.mat	krill	33.7067	-118.363	FALSE	2010-08-29 16:27:50	2010-08-30 00:58:54	bw
		bw10_243a	DTAG	bw10_243aprh.mat	bw10_243alunges.mat	krill	33.786	-118.508	FALSE	2010-08-31 16:28:23	2010-08-31 21:27:48	bw
		bw10_243b	DTAG	bw10_243bprh.mat	bw10_243blunges.mat	krill	33.7867	-118.502	FALSE	2010-08-31 17:36:58	2010-09-01 02:06:49	bw
		bw10_244b	DTAG	bw10_244bprh.mat	bw10_244blunges.mat	krill	33.796	-118.539	FALSE	2010-09-01 22:59:27	2010-09-02 00:41:08	bw
		bw10_244c	DTAG	bw10_244cprh.mat	bw10_244clunges.mat	krill	33.8292	-118.54	FALSE	2010-09-01 23:13:38	2010-09-02 01:51:22	bw
		bw10_245a	DTAG	bw10_245aprh.mat	bw10_245alunges.mat	krill	33.8297	-118.576	FALSE	2010-09-02 19:37:47	2010-09-03 01:05:23	bw
		bw10_246a	DTAG	bw10_246aprh.mat	bw10_246alunges.mat	krill	33.841	-118.596	FALSE	2010-09-03 19:48:24	2010-09-04 00:25:00	bw
		bw10_246b	DTAG	bw10_246bprh.mat	bw10_246blunges.mat	krill	33.8368	-118.598	FALSE	2010-09-03 19:53:27	2010-09-04 00:22:27	bw
		bw10_247a	DTAG	bw10_247aprh.mat	bw10_247alunges.mat	krill	33.7527	-118.475	TRUE	2010-09-04 20:03:24	2010-09-04 20:34:00	bw
		bw10_265a	DTAG	bw10_265aprh.mat	bw10_265alunges.mat	krill	33.7993	-118.518	FALSE	2010-09-22 17:46:11	2010-09-22 23:11:11	bw
		bw10_265b	DTAG	bw10_265bprh.mat	bw10_265blunges.mat	krill	33.7885	-118.517	FALSE	2010-09-22 18:15:50	2010-09-22 19:03:39	bw
		bw10_266a	DTAG	bw10_266aprh.mat	bw10_266alunges.mat	krill	33.7157	-118.397	FALSE	2010-09-23 21:56:04	2010-09-24 00:22:54	bw
		bw11_210a	DTAG	bw11_210aprh.mat	bw11_210alunges.mat	krill	34.5336	-120.757	FALSE	2011-07-29 19:29:18	2011-07-29 23:03:17	bw
		bw11_210b	DTAG	bw11_210bprh.mat	bw11_210blunges.mat	krill	34.54	-114.743	FALSE	2011-07-29 18:17:08	2011-07-30 00:39:37	bw
		bw11_211a	DTAG	bw11_211aprh.mat	bw11_211alunges.mat	krill	34.5727	-120.755	FALSE	2011-07-30 16:09:05	2011-07-30 20:28:47	bw
		bw11_213b	DTAG	bw11_213bprh.mat	bw11_213blunges.mat	krill	33.8049	-118.51	FALSE	2011-08-01 16:54:09	2011-08-01 22:46:13	bw
		bw11_214a	DTAG	bw11_214aprh.mat	bw11_214alunges.mat	krill	33.858	-118.474	FALSE	2011-08-02 15:31:49	2011-08-02 16:36:22	bw
		bw11_214b	DTAG	bw11_214bprh.mat	bw11_214blunges.mat	krill	33.8569	-118.499	FALSE	2011-08-02 16:01:11	2011-08-02 21:37:41	bw
		bw11_215a	DTAG	bw11_215aprh.mat	bw11_215alunges.mat	krill	33.5822	-117.933	FALSE	2011-08-03 18:19:40	2011-08-03 19:27:10	bw
		bw11_215b	DTAG	bw11_215bprh.mat	bw11_215blunges.mat	krill	33.5815	-117.943	FALSE	2011-08-03 19:37:53	2011-08-03 21:04:10	bw
		bw11_218b	DTAG	bw11_218bprh.mat	bw11_218blunges.mat	krill	33.1744	-117.457	FALSE	2011-08-06 23:43:39	2011-08-07 04:48:56	bw
		bw11_219b	DTAG	bw11_219bprh.mat	bw11_219blunges.mat	krill	32.7614	-117.57	FALSE	2011-08-07 21:56:42	2011-08-08 00:17:30	bw
		bw11_220a	DTAG	bw11_220aprh.mat	bw11_220alunges.mat	krill	32.9018	-117.578	FALSE	2011-08-08 17:59:24	2011-08-08 23:28:29	bw
		bw11_220b	DTAG	bw11_220bprh.mat	bw11_220blunges.mat	krill	32.8886	-117.545	FALSE	2011-08-08 21:38:36	2011-08-09 00:18:33	bw
		bw11_221a	DTAG	bw11_221aprh.mat	bw11_221alunges.mat	krill	33.4694	-117.885	FALSE	2011-08-09 18:50:48	2011-08-09 23:50:03	bw
		bw11_264a	DTAG	bw11_264aprh.mat	bw11_264alunges.mat	krill	33.6215	-118.328	FALSE	2011-09-21 21:32:52	2011-09-21 23:22:28	bw
		bw12_217b	DTAG	bw12_217bprh.mat	bw12_217blunges.mat	krill	33.746	-118.436	FALSE	2012-08-05 00:03:33	2012-08-05 02:20:57	bw
		bw13_191a	DTAG	bw13_191aprh.mat	bw13_191alunges.mat	krill	33.142	-117.698	FALSE	2013-07-10 18:56:00	2013-07-10 23:55:00	bw
		bw13_193a	DTAG	bw13_193aprh.mat	bw13_193alunges.mat	krill	33.1128	-118.871	FALSE	2013-07-12 14:33:32	2013-07-12 19:47:32	bw
		bw13_207a	DTAG	bw13_207aprh.mat	bw13_207alunges.mat	krill	33.667	-118.293	FALSE	2013-07-26 22:47:08	2013-07-27 02:11:09	bw
		bw13_214b	DTAG	bw13_214bprh.mat	bw13_214blunges.mat	krill	33.6181	-118.284	FALSE	2013-08-02 17:14:55	2013-08-02 20:50:27	bw
		bw13_214c	DTAG	bw13_214cprh.mat	bw13_214clunges.mat	krill	33.6181	-118.284	FALSE	2013-08-02 21:52:14	2013-08-02 23:48:38	bw
		bw13_217a	DTAG	bw13_217aprh.mat	bw13_217alunges.mat	krill	33.5835	-118.039	FALSE	2013-08-05 15:30:03	2013-08-05 19:57:11	bw
		bw13_259a	DTAG	bw13_259aprh.mat	bw13_259alunges.mat	krill	33.7878	-118.474	FALSE	2013-09-16 17:15:48	2013-09-16 22:35:48	bw
		bw14_211b	DTAG	bw14_211bprh.mat	bw14_211blunges.mat	krill	33.783	-118.506	FALSE	2014-07-30 21:29:58	2014-07-31 01:43:55	bw
		bw14_212a	DTAG	bw14_212aprh.mat	bw14_212alunges.mat	krill	33.9172	-118.665	FALSE	2014-07-31 18:31:00	2014-08-01 20:57:02	bw
		bw14_213a	DTAG	bw14_213aprh.mat	bw14_213alunges.mat	krill	33.9483	-118.83	FALSE	2014-08-01 20:39:03	2014-08-02 00:37:46	bw
		bw14_217a	DTAG	bw14_217aprh.mat	bw14_217alunges.mat	krill	33.4658	-118.421	FALSE	2014-08-05 17:52:05	2014-08-05 23:22:56	bw
		bw14_218a	DTAG	bw14_218aprh.mat	bw14_218alunges.mat	krill	33.6271	-118.355	FALSE	2014-08-06 15:34:56	2014-08-06 22:07:42	bw
		bw14_251a	DTAG	bw14_251aprh.mat	bw14_251alunges.mat	krill	33.7163	-118.477	FALSE	2014-09-08 15:58:45	2014-09-09 00:30:13	bw
		bw14_261a	DTAG	bw14_261aprh.mat	bw14_261alunges.mat	krill	33.5622	-118.044	FALSE	2014-09-18 15:50:46	2014-09-18 20:39:25	bw
		bw14_262a	DTAG	bw14_262aprh.mat	bw14_262alunges.mat	krill	33.559	-118.04	FALSE	2014-09-19 15:49:50	2014-09-19 20:15:50	bw
		bw14_262b	DTAG	bw14_262bprh.mat	bw14_262blunges.mat	krill	33.559	-118.04	TRUE	2014-09-19 15:52:40	2014-09-19 19:27:11	bw
		bw16_264b	DTAG	bw16_264bprh.mat	bw16_264blunges.mat	krill	33.025	-118.045	FALSE	2016-09-20 22:08:39	2016-09-22 01:06:35	bw
		Bm160523-A20	medterm	Bm160523-A20 10Hzprh.mat	Bm160523-A20_lunges.mat	krill	37.66	-122.83	TRUE	2016-05-23 18:36:54	2016-05-27 20:16:32	bw
		Bm160716-A20	medterm	Bm160716-A20 10Hzprh.mat	Bm160716-A20_lunges.mat	krill	37.66	-122.83	TRUE	2016-07-16 19:12:33	2016-07-20 15:45:18	bw
		Bm160717-A21	medterm	Bm160717-A21 10Hzprh.mat	Bm160717-A21_lunges.mat	krill	34.14	-119.92	TRUE	2016-07-17 16:27:53	2016-07-21 23:00:34	bw
		Bm160918-A08	medterm	Bm160918-A08 10Hzprh.mat	Bm160918-A08_lunges.mat	krill	33.95	-120.47	TRUE	2016-09-18 20:15:16	2016-09-22 23:01:19	bw
		Bm160918-A21	medterm	Bm160918-A21 10Hzprh.mat	Bm160918-A21_lunges.mat	krill	33.05	-120.15	TRUE	2016-09-19 01:56:34	2016-09-23 08:29:31	bw
		Bm170706-TDR11	medterm	Bm170706-TDR11 8Hzprh.mat	Bm170706-TDR11_lunges.mat	krill	32.87	-117.38	TRUE	2017-07-06 19:30:00	2017-07-09 14:10:53	bw
		Bm170925-TDR12	medterm	Bm170925-TDR12 8Hzprh.mat	Bm170925-TDR12_lunges.mat	krill	34.13	-120.02	TRUE	2017-09-25 17:34:05	2017-09-29 19:30:32	bw
		Bm170926-TDR14	medterm	Bm170926-TDR14 8Hzprh.mat	Bm170926-TDR14_lunges.mat	krill	34.11	-119.7	TRUE	2017-09-26 17:56:00	2017-10-01 01:24:30	bw
		Bm181021-TDR11	medterm	Bm181021-TDR11 8Hzprh.mat	Bm181021-TDR11_lunges.mat	krill	37.44	-122.9	TRUE	2018-10-21 17:24:00	2018-11-22 20:56:54	bw
		Bm181021-TDR14	medterm	Bm181021-TDR14 8Hzprh.mat	Bm181021-TDR14_lunges.mat	krill	37.47	-122.95	TRUE	2018-10-21 20:32:00	2018-11-03 07:31:22	bw
		Bm190709-TDR14	medterm	Bm190709-TDR14 8Hzprh.mat	Bm190709-TDR14_lunges.mat	krill	37.42	-122.87	TRUE	2019-07-09 17:40:00	2019-07-17 17:23:01	bw
		Bm190710-TDR15	medterm	Bm190710-TDR15 8Hzprh.mat	Bm190710-TDR15_lunges.mat	krill	38.04	-123.35	TRUE	2019-07-11 01:48:00	2019-07-24 15:02:29	bw
		Bm190916-TDR14	medterm	Bm190916-TDR14 8Hzprh.mat	Bm190916-TDR14_lunges.mat	krill	36.65	-122.02	TRUE	2019-09-16 21:32:00	2019-10-05 05:43:19	bw
		Bm190916-TDR15	medterm	Bm190916-TDR15 8Hzprh.mat	Bm190916-TDR15_lunges.mat	krill	36.62	-122.02	TRUE	2019-09-16 23:00:00	2019-09-19 22:06:25	bw
		Bp160912-A14	medterm	Bp160912-A14 10Hzprh.mat	Bp160912-A14_lunges.mat	krill	33.91	-120.32	TRUE	2016-09-12 20:32:35	2016-09-16 01:35:49	bp
		Bp160914-A20	medterm	bp160914-A20 10Hzprh.mat	bp160914-A20_lunges.mat	krill	33.9	-120.32	TRUE	2016-09-15 00:22:50	2016-09-19 06:19:21	bp
		Bp180501-A41	medterm	bp180501-A41 10Hzprh.mat	bp180501-A41_lunges.mat	krill	33.92	-118.58	TRUE	2018-05-01 19:08:59	2018-05-04 22:53:11	bp
		Bp180623-A41	medterm	bp180623-A41 10Hzprh.mat	bp180623-A41_lunges.mat	krill	34.12	-119.7	TRUE	2018-06-23 17:26:14	2018-06-26 03:42:11	bp
		Bp180623-A44	medterm	bp180623-A44 10Hzprh.mat	bp180623-A44_lunges.mat	krill	34.13	-119.84	TRUE	2018-06-23 18:51:24	2018-06-24 15:15:21	bp
		Bp191022-A41	medterm	Bp191022-A41 10Hzprh.mat	Bp191022-A41_lunges.mat	krill	33.51	-118.56	TRUE	2019-10-22 21:14:24	2019-10-27 22:09:56	bp
		Mn170723-TDR14	medterm	Mn170723-TDR14 8Hzprh.mat	Mn170723-TDR14_lunges.mat	fish	37.81	-122.49	TRUE	2017-07-23 19:13:00	2017-07-23 21:35:12	mn
		Mn150810-TDR5-PAD1	medterm	Mn150810-TDR5-PAD1 10Hzprh.mat	Mn150810-TDR5-PAD1 10Hz_lunges.mat	krill	34.27	-119.75	TRUE	2015-08-10 21:49:57	2015-08-11 21:21:55	mn
		Mn201027-TDR18	medterm	Mn201027-TDR18 8Hzprh.mat	Mn201027-TDR18_lunges.mat	fish	37.42	-122.83	TRUE	2020-10-27 18:35:00	2020-10-28 12:42:12	mn
	Data 2
		DEPTH_m	data_source	lo_05	med_50	hi_95
		-5	observed values	4.88424	2.93055	0.488424
		-25	observed values	4.39754	3.98527	0.961961
		-50	observed values	1.97137	1.72495	0.246421
		-75	observed values	1.87838	1.87838	0.939188
		-100	observed values	4.48811	2.99207	0.498679
		-112.5	observed values	7.64851	6.79867	5.09901
		-200	observed values	14.8883	10.9181	3.97022
		-400	observed values	8.69817	7.73171	0.966464
		-600	observed values	11.434	10.4812	4.76417
		-800	observed values	4.62593	3.36431	2.94377
		-1000	observed values	3.85468	2.89101	0.96367
		-5	loess model	4.91993	3.42155	0.615832
		-25	loess model	3.94709	2.96976	0.622113
		-50	loess model	2.88249	2.4884	0.661148
		-75	loess model	3.53543	2.98038	1.26451
		-100	loess model	5.26924	4.36558	2.55379
		-112.5	loess model	6.72063	5.54759	3.49671
		-200	loess model	15.0092	11.0848	4.27158
		-400	loess model	10.6962	9.0731	2.61531
		-600	loess model	8.54458	7.40139	2.99374
		-800	loess model	6.15897	5.09438	2.43996
		-1000	loess model	3.54106	2.50882	1.70453
	Data 3
		species_code	length_m	data_source
		bp	19.33	drone
		bp	15.81	drone
		bw	22.59	drone
		bw	22.21	drone
		bw	22.53	drone
		bw	22.75	drone
		bw	20.7	drone
		bw	22.55	drone
		bw	21.09	drone
		bw	21.98	drone
		bw	23.35	drone
		bw	22.51	drone
		bw	24.12	drone
		bw	24.43	drone
		bw	21.77	drone
		bw	22.93	drone
		bw	24.2	drone
		bw	23.59	drone
		bw	22.82	drone
		bw	22.09	drone
		bw	20.37	drone
		bw	23.12	drone
		bw	22.7	drone
		bw	21.6	drone
		bw	19.27	drone
		bw	22	drone
		bw	22.9	drone
		bw	21.98	drone
		bw	25.18	drone
		bw	22.83	drone
		bw	22.06	drone
		bw	20.16	drone
		bw	24.49	drone
		bw	21.8	drone
		mn	13.7	drone
		mn	12.71	drone
		mn	12.71	drone
		mn	10.1	drone
		mn	10.44	drone
		mn	12.17	drone
		mn	10.49	drone
		mn	8.22	drone
		mn	8.8	drone
		mn	10.2	drone
		mn	12.73	drone
		mn	11.76	drone
		mn	10.55	drone
		mn	14.76	drone
		mn	7.07	drone
		mn	11.76	drone
		mn	9.78	drone
		mn	12.21	drone
		mn	11.19	drone
		mn	11.69	drone
		mn	11.97	drone
		mn	13.13	drone
		mn	10.6	drone
		mn	12.71	drone
		mn	12.93	drone
		mn	12.38	drone
		mn	7.82	drone
		mn	13.1	drone
		mn	11.65	drone
		mn	9.99	drone
		mn	7.87	drone
		mn	12.3	drone
		mn	12.3	drone
		mn	12	drone
		mn	11.66	drone
		mn	11.75	drone
		mn	12.31	drone
		mn	12.35	drone
		mn	10.03	drone
		mn	11.77	drone
		mn	13.61	drone
		mn	11.41	drone
		mn	10.44	drone
		mn	12.49	drone
		mn	12.89	drone
		mn	13.06	drone
		mn	13.35	drone
		mn	11.27	drone
		mn	11.8	drone
		mn	11.86	drone
		mn	10.4	drone
		mn	12.04	drone
		mn	11.75	drone
		mn	11	drone
		mn	11.64	drone
		mn	12.88	drone
		mn	12.92	drone
		mn	10.37	drone
		mn	9.01	drone
		mn	11.91	drone
		mn	12.65	drone
		mn	10.53	drone
		mn	11.12	drone
		mn	13.42	drone
		mn	10.68	drone
		mn	11.03	drone
		mn	12.73	drone
		mn	11.59	drone
		bw	21.34	drone
		bw	21.39	drone
		bw	21.64	drone
		bw	23.21	drone
		bw	23.34	drone
		bw	21.58	drone
		bw	20.33	drone
		bw	22.53	drone
		bp	14.3256	clapham_et_al_1997
		bp	15.5448	clapham_et_al_1997
		bp	15.5448	clapham_et_al_1997
		bp	15.5448	clapham_et_al_1997
		bp	15.5448	clapham_et_al_1997
		bp	15.5448	clapham_et_al_1997
		bp	15.5448	clapham_et_al_1997
		bp	15.8496	clapham_et_al_1997
		bp	15.8496	clapham_et_al_1997
		bp	15.8496	clapham_et_al_1997
		bp	15.8496	clapham_et_al_1997
		bp	15.8496	clapham_et_al_1997
		bp	16.1544	clapham_et_al_1997
		bp	16.4592	clapham_et_al_1997
		bp	16.764	clapham_et_al_1997
		bp	16.764	clapham_et_al_1997
		bp	17.0688	clapham_et_al_1997
		bp	17.0688	clapham_et_al_1997
		bp	17.3736	clapham_et_al_1997
		bp	17.3736	clapham_et_al_1997
		bp	17.3736	clapham_et_al_1997
		bp	17.6784	clapham_et_al_1997
		bp	17.6784	clapham_et_al_1997
		bp	17.9832	clapham_et_al_1997
		bp	17.9832	clapham_et_al_1997
		bp	17.9832	clapham_et_al_1997
		bp	18.288	clapham_et_al_1997
		bp	18.288	clapham_et_al_1997
		bp	18.288	clapham_et_al_1997
		bp	18.288	clapham_et_al_1997
		bp	18.288	clapham_et_al_1997
		bp	18.5928	clapham_et_al_1997
		bp	18.8976	clapham_et_al_1997
		bp	18.8976	clapham_et_al_1997
		bp	18.8976	clapham_et_al_1997
		bp	18.8976	clapham_et_al_1997
		bp	18.8976	clapham_et_al_1997
		bp	19.2024	clapham_et_al_1997
		bp	19.2024	clapham_et_al_1997
		bp	19.5072	clapham_et_al_1997
		bp	19.5072	clapham_et_al_1997
		bp	19.5072	clapham_et_al_1997
		bp	19.5072	clapham_et_al_1997
		bp	19.5072	clapham_et_al_1997
		bp	19.812	clapham_et_al_1997
		bp	19.812	clapham_et_al_1997
		bp	19.812	clapham_et_al_1997
		bp	19.812	clapham_et_al_1997
		bp	20.1168	clapham_et_al_1997
		bp	20.1168	clapham_et_al_1997
		bp	20.1168	clapham_et_al_1997
		bp	20.1168	clapham_et_al_1997
		bp	20.1168	clapham_et_al_1997
		bp	20.1168	clapham_et_al_1997
		bp	20.4216	clapham_et_al_1997
		bp	20.4216	clapham_et_al_1997
		bp	20.4216	clapham_et_al_1997
		bp	20.7264	clapham_et_al_1997
		bp	21.0312	clapham_et_al_1997
		bp	21.0312	clapham_et_al_1997
		bp	21.0312	clapham_et_al_1997
		bp	21.0312	clapham_et_al_1997
		bp	21.0312	clapham_et_al_1997
		bp	21.0312	clapham_et_al_1997
		bp	21.0312	clapham_et_al_1997
		bp	21.0312	clapham_et_al_1997
		bp	21.0312	clapham_et_al_1997
		bp	21.336	clapham_et_al_1997
		bp	21.336	clapham_et_al_1997
		bp	21.336	clapham_et_al_1997
		bp	21.336	clapham_et_al_1997
		bp	21.336	clapham_et_al_1997
		bp	21.6408	clapham_et_al_1997
		bp	21.6408	clapham_et_al_1997
		bp	21.6408	clapham_et_al_1997
		bp	21.6408	clapham_et_al_1997
		bp	21.9456	clapham_et_al_1997
		bp	21.9456	clapham_et_al_1997
		bp	21.9456	clapham_et_al_1997
		bp	22.86	clapham_et_al_1997
		bp	22.86	clapham_et_al_1997
		bp	22.86	clapham_et_al_1997
		bp	22.2504	clapham_et_al_1997
		bp	23.4696	clapham_et_al_1997
		bp	24.6888	clapham_et_al_1997
		bp	14.0208	clapham_et_al_1997
		bp	14.3256	clapham_et_al_1997
		bp	14.3256	clapham_et_al_1997
		bp	14.6304	clapham_et_al_1997
		bp	14.6304	clapham_et_al_1997
		bp	15.24	clapham_et_al_1997
		bp	15.5448	clapham_et_al_1997
		bp	15.5448	clapham_et_al_1997
		bp	15.8496	clapham_et_al_1997
		bp	15.8496	clapham_et_al_1997
		bp	15.8496	clapham_et_al_1997
		bp	16.1544	clapham_et_al_1997
		bp	16.1544	clapham_et_al_1997
		bp	16.1544	clapham_et_al_1997
		bp	16.4592	clapham_et_al_1997
		bp	16.764	clapham_et_al_1997
		bp	17.0688	clapham_et_al_1997
		bp	17.0688	clapham_et_al_1997
		bp	17.0688	clapham_et_al_1997
		bp	17.0688	clapham_et_al_1997
		bp	17.0688	clapham_et_al_1997
		bp	17.3736	clapham_et_al_1997
		bp	17.3736	clapham_et_al_1997
		bp	17.3736	clapham_et_al_1997
		bp	17.3736	clapham_et_al_1997
		bp	17.6784	clapham_et_al_1997
		bp	17.6784	clapham_et_al_1997
		bp	17.6784	clapham_et_al_1997
		bp	17.6784	clapham_et_al_1997
		bp	17.9832	clapham_et_al_1997
		bp	17.9832	clapham_et_al_1997
		bp	17.9832	clapham_et_al_1997
		bp	18.288	clapham_et_al_1997
		bp	18.288	clapham_et_al_1997
		bp	18.288	clapham_et_al_1997
		bp	18.288	clapham_et_al_1997
		bp	18.288	clapham_et_al_1997
		bp	18.288	clapham_et_al_1997
		bp	18.288	clapham_et_al_1997
		bp	18.5928	clapham_et_al_1997
		bp	18.5928	clapham_et_al_1997
		bp	18.5928	clapham_et_al_1997
		bp	18.8976	clapham_et_al_1997
		bp	18.8976	clapham_et_al_1997
		bp	18.8976	clapham_et_al_1997
		bp	18.8976	clapham_et_al_1997
		bp	18.8976	clapham_et_al_1997
		bp	18.8976	clapham_et_al_1997
		bp	18.8976	clapham_et_al_1997
		bp	18.8976	clapham_et_al_1997
		bp	19.2024	clapham_et_al_1997
		bp	19.2024	clapham_et_al_1997
		bp	19.2024	clapham_et_al_1997
		bp	19.2024	clapham_et_al_1997
		bp	19.2024	clapham_et_al_1997
		bp	19.2024	clapham_et_al_1997
		bp	19.2024	clapham_et_al_1997
		bp	19.2024	clapham_et_al_1997
		bp	19.5072	clapham_et_al_1997
		bp	19.5072	clapham_et_al_1997
		bp	19.5072	clapham_et_al_1997
		bp	19.5072	clapham_et_al_1997
		bp	19.5072	clapham_et_al_1997
		bp	19.5072	clapham_et_al_1997
		bp	19.5072	clapham_et_al_1997
		bp	19.5072	clapham_et_al_1997
		bp	19.5072	clapham_et_al_1997
		bp	19.812	clapham_et_al_1997
		bp	19.812	clapham_et_al_1997
		bp	19.812	clapham_et_al_1997
		bp	19.812	clapham_et_al_1997
		bp	19.812	clapham_et_al_1997
		bp	19.812	clapham_et_al_1997
		bp	19.812	clapham_et_al_1997
		bp	19.812	clapham_et_al_1997
		bp	20.1168	clapham_et_al_1997
		bp	20.1168	clapham_et_al_1997
		bp	20.1168	clapham_et_al_1997
		bp	20.1168	clapham_et_al_1997
		bp	20.1168	clapham_et_al_1997
		bp	20.4216	clapham_et_al_1997
		bp	20.7264	clapham_et_al_1997
		bp	20.7264	clapham_et_al_1997
		bp	20.7264	clapham_et_al_1997
		bp	21.0312	clapham_et_al_1997
		bp	21.336	clapham_et_al_1997
		bp	21.336	clapham_et_al_1997
		bp	21.6408	clapham_et_al_1997
		bp	21.9456	clapham_et_al_1997
		bp	22.86	clapham_et_al_1997
		bp	22.86	clapham_et_al_1997
	Data 4
		Species	region	Biomass	Biomass sd	BiomassBout	BiomassBout sd
		bw	Temperate	0.629646	2.46456	0.813865	1.92872
		bp	Temperate	0.620866	2.49803	0.764054	2.01431
		mn	Temperate	0.608799	2.5139	0.816092	1.8425
		mn	Polar	0.186	2.17
		bb	Polar	0.15353	2.04566	0.158128	1.81011
		bw	Polar	0.168987	2.10814
		bp	Polar	0.168987	2.10814
	Data 5
		deployID	dielperiod	depth_bucket	n_lunges	period_hours	species_code	prey_type	lunge_rate
		Bm160523-A20	day	Surface (0-0.5m)	1	58.9167	bw	krill	0.0169731
		Bm160523-A20	day	Sub-Surface (0.5-5m)	11	58.9167	bw	krill	0.186704
		Bm160523-A20	day	Shallow (5-50m)	665	58.9167	bw	krill	11.2871
		Bm160523-A20	day	Moderate (50-150m)	46	58.9167	bw	krill	0.780764
		Bm160523-A20	day	Deep (>150m)	0	58.9167	bw	krill	0
		Bm160523-A20	twilight	Surface (0-0.5m)	0	15.1833	bw	krill	0
		Bm160523-A20	twilight	Sub-Surface (0.5-5m)	0	15.1833	bw	krill	0
		Bm160523-A20	twilight	Shallow (5-50m)	14	15.1833	bw	krill	0.922064
		Bm160523-A20	twilight	Moderate (50-150m)	0	15.1833	bw	krill	0
		Bm160523-A20	twilight	Deep (>150m)	0	15.1833	bw	krill	0
		Bm160523-A20	night	Surface (0-0.5m)	0	23.5667	bw	krill	0
		Bm160523-A20	night	Sub-Surface (0.5-5m)	0	23.5667	bw	krill	0
		Bm160523-A20	night	Shallow (5-50m)	1	23.5667	bw	krill	0.0424328
		Bm160523-A20	night	Moderate (50-150m)	0	23.5667	bw	krill	0
		Bm160523-A20	night	Deep (>150m)	0	23.5667	bw	krill	0
		Bm160716-A20	day	Surface (0-0.5m)	0	53.65	bw	krill	0
		Bm160716-A20	day	Sub-Surface (0.5-5m)	0	53.65	bw	krill	0
		Bm160716-A20	day	Shallow (5-50m)	3	53.65	bw	krill	0.055918
		Bm160716-A20	day	Moderate (50-150m)	219	53.65	bw	krill	4.08201
		Bm160716-A20	day	Deep (>150m)	1159	53.65	bw	krill	21.603
		Bm160716-A20	twilight	Surface (0-0.5m)	0	15.0833	bw	krill	0
		Bm160716-A20	twilight	Sub-Surface (0.5-5m)	0	15.0833	bw	krill	0
		Bm160716-A20	twilight	Shallow (5-50m)	11	15.0833	bw	krill	0.729282
		Bm160716-A20	twilight	Moderate (50-150m)	106	15.0833	bw	krill	7.02762
		Bm160716-A20	twilight	Deep (>150m)	13	15.0833	bw	krill	0.861878
		Bm160716-A20	night	Surface (0-0.5m)	0	23.8167	bw	krill	0
		Bm160716-A20	night	Sub-Surface (0.5-5m)	0	23.8167	bw	krill	0
		Bm160716-A20	night	Shallow (5-50m)	50	23.8167	bw	krill	2.09937
		Bm160716-A20	night	Moderate (50-150m)	47	23.8167	bw	krill	1.97341
		Bm160716-A20	night	Deep (>150m)	0	23.8167	bw	krill	0
		Bm160717-A21	day	Surface (0-0.5m)	0	62.4333	bw	krill	0
		Bm160717-A21	day	Sub-Surface (0.5-5m)	0	62.4333	bw	krill	0
		Bm160717-A21	day	Shallow (5-50m)	0	62.4333	bw	krill	0
		Bm160717-A21	day	Moderate (50-150m)	198	62.4333	bw	krill	3.17138
		Bm160717-A21	day	Deep (>150m)	509	62.4333	bw	krill	8.1527
		Bm160717-A21	twilight	Surface (0-0.5m)	0	13.9167	bw	krill	0
		Bm160717-A21	twilight	Sub-Surface (0.5-5m)	0	13.9167	bw	krill	0
		Bm160717-A21	twilight	Shallow (5-50m)	3	13.9167	bw	krill	0.215569
		Bm160717-A21	twilight	Moderate (50-150m)	40	13.9167	bw	krill	2.87425
		Bm160717-A21	twilight	Deep (>150m)	21	13.9167	bw	krill	1.50898
		Bm160717-A21	night	Surface (0-0.5m)	0	26.2	bw	krill	0
		Bm160717-A21	night	Sub-Surface (0.5-5m)	0	26.2	bw	krill	0
		Bm160717-A21	night	Shallow (5-50m)	0	26.2	bw	krill	0
		Bm160717-A21	night	Moderate (50-150m)	1	26.2	bw	krill	0.0381679
		Bm160717-A21	night	Deep (>150m)	0	26.2	bw	krill	0
		Bm160918-A08	day	Surface (0-0.5m)	0	51.0333	bw	krill	0
		Bm160918-A08	day	Sub-Surface (0.5-5m)	0	51.0333	bw	krill	0
		Bm160918-A08	day	Shallow (5-50m)	2	51.0333	bw	krill	0.0391901
		Bm160918-A08	day	Moderate (50-150m)	180	51.0333	bw	krill	3.52711
		Bm160918-A08	day	Deep (>150m)	742	51.0333	bw	krill	14.5395
		Bm160918-A08	twilight	Surface (0-0.5m)	0	11.6833	bw	krill	0
		Bm160918-A08	twilight	Sub-Surface (0.5-5m)	26	11.6833	bw	krill	2.22539
		Bm160918-A08	twilight	Shallow (5-50m)	100	11.6833	bw	krill	8.5592
		Bm160918-A08	twilight	Moderate (50-150m)	79	11.6833	bw	krill	6.76177
		Bm160918-A08	twilight	Deep (>150m)	50	11.6833	bw	krill	4.2796
		Bm160918-A08	night	Surface (0-0.5m)	4	36.0667	bw	krill	0.110906
		Bm160918-A08	night	Sub-Surface (0.5-5m)	248	36.0667	bw	krill	6.87616
		Bm160918-A08	night	Shallow (5-50m)	303	36.0667	bw	krill	8.40111
		Bm160918-A08	night	Moderate (50-150m)	74	36.0667	bw	krill	2.05176
		Bm160918-A08	night	Deep (>150m)	0	36.0667	bw	krill	0
		Bm160918-A21	day	Surface (0-0.5m)	1	48.1833	bw	krill	0.0207541
		Bm160918-A21	day	Sub-Surface (0.5-5m)	6	48.1833	bw	krill	0.124524
		Bm160918-A21	day	Shallow (5-50m)	27	48.1833	bw	krill	0.56036
		Bm160918-A21	day	Moderate (50-150m)	0	48.1833	bw	krill	0
		Bm160918-A21	day	Deep (>150m)	2	48.1833	bw	krill	0.0415081
		Bm160918-A21	twilight	Surface (0-0.5m)	0	13.0167	bw	krill	0
		Bm160918-A21	twilight	Sub-Surface (0.5-5m)	0	13.0167	bw	krill	0
		Bm160918-A21	twilight	Shallow (5-50m)	2	13.0167	bw	krill	0.153649
		Bm160918-A21	twilight	Moderate (50-150m)	0	13.0167	bw	krill	0
		Bm160918-A21	twilight	Deep (>150m)	1	13.0167	bw	krill	0.0768246
		Bm160918-A21	night	Surface (0-0.5m)	0	41.35	bw	krill	0
		Bm160918-A21	night	Sub-Surface (0.5-5m)	0	41.35	bw	krill	0
		Bm160918-A21	night	Shallow (5-50m)	2	41.35	bw	krill	0.0483676
		Bm160918-A21	night	Moderate (50-150m)	0	41.35	bw	krill	0
		Bm160918-A21	night	Deep (>150m)	0	41.35	bw	krill	0
		Bm170706-TDR11	day	Surface (0-0.5m)	0	36.8667	bw	krill	0
		Bm170706-TDR11	day	Sub-Surface (0.5-5m)	0	36.8667	bw	krill	0
		Bm170706-TDR11	day	Shallow (5-50m)	1	36.8667	bw	krill	0.0271248
		Bm170706-TDR11	day	Moderate (50-150m)	1	36.8667	bw	krill	0.0271248
		Bm170706-TDR11	day	Deep (>150m)	43	36.8667	bw	krill	1.16637
		Bm170706-TDR11	twilight	Surface (0-0.5m)	0	10.4667	bw	krill	0
		Bm170706-TDR11	twilight	Sub-Surface (0.5-5m)	0	10.4667	bw	krill	0
		Bm170706-TDR11	twilight	Shallow (5-50m)	27	10.4667	bw	krill	2.57962
		Bm170706-TDR11	twilight	Moderate (50-150m)	24	10.4667	bw	krill	2.29299
		Bm170706-TDR11	twilight	Deep (>150m)	0	10.4667	bw	krill	0
		Bm170706-TDR11	night	Surface (0-0.5m)	0	19.35	bw	krill	0
		Bm170706-TDR11	night	Sub-Surface (0.5-5m)	0	19.35	bw	krill	0
		Bm170706-TDR11	night	Shallow (5-50m)	0	19.35	bw	krill	0
		Bm170706-TDR11	night	Moderate (50-150m)	0	19.35	bw	krill	0
		Bm170706-TDR11	night	Deep (>150m)	0	19.35	bw	krill	0
		Bm170925-TDR12	day	Surface (0-0.5m)	0	49.25	bw	krill	0
		Bm170925-TDR12	day	Sub-Surface (0.5-5m)	0	49.25	bw	krill	0
		Bm170925-TDR12	day	Shallow (5-50m)	1	49.25	bw	krill	0.0203046
		Bm170925-TDR12	day	Moderate (50-150m)	17	49.25	bw	krill	0.345178
		Bm170925-TDR12	day	Deep (>150m)	371	49.25	bw	krill	7.53299
		Bm170925-TDR12	twilight	Surface (0-0.5m)	0	11.6333	bw	krill	0
		Bm170925-TDR12	twilight	Sub-Surface (0.5-5m)	0	11.6333	bw	krill	0
		Bm170925-TDR12	twilight	Shallow (5-50m)	34	11.6333	bw	krill	2.92264
		Bm170925-TDR12	twilight	Moderate (50-150m)	38	11.6333	bw	krill	3.26648
		Bm170925-TDR12	twilight	Deep (>150m)	2	11.6333	bw	krill	0.17192
		Bm170925-TDR12	night	Surface (0-0.5m)	0	37.0667	bw	krill	0
		Bm170925-TDR12	night	Sub-Surface (0.5-5m)	0	37.0667	bw	krill	0
		Bm170925-TDR12	night	Shallow (5-50m)	0	37.0667	bw	krill	0
		Bm170925-TDR12	night	Moderate (50-150m)	0	37.0667	bw	krill	0
		Bm170925-TDR12	night	Deep (>150m)	0	37.0667	bw	krill	0
		Bm170926-TDR14	day	Surface (0-0.5m)	0	54.65	bw	krill	0
		Bm170926-TDR14	day	Sub-Surface (0.5-5m)	0	54.65	bw	krill	0
		Bm170926-TDR14	day	Shallow (5-50m)	0	54.65	bw	krill	0
		Bm170926-TDR14	day	Moderate (50-150m)	38	54.65	bw	krill	0.695334
		Bm170926-TDR14	day	Deep (>150m)	1142	54.65	bw	krill	20.8966
		Bm170926-TDR14	twilight	Surface (0-0.5m)	0	11.6333	bw	krill	0
		Bm170926-TDR14	twilight	Sub-Surface (0.5-5m)	2	11.6333	bw	krill	0.17192
		Bm170926-TDR14	twilight	Shallow (5-50m)	26	11.6333	bw	krill	2.23496
		Bm170926-TDR14	twilight	Moderate (50-150m)	61	11.6333	bw	krill	5.24355
		Bm170926-TDR14	twilight	Deep (>150m)	66	11.6333	bw	krill	5.67335
		Bm170926-TDR14	night	Surface (0-0.5m)	0	37.2	bw	krill	0
		Bm170926-TDR14	night	Sub-Surface (0.5-5m)	0	37.2	bw	krill	0
		Bm170926-TDR14	night	Shallow (5-50m)	0	37.2	bw	krill	0
		Bm170926-TDR14	night	Moderate (50-150m)	26	37.2	bw	krill	0.698925
		Bm170926-TDR14	night	Deep (>150m)	0	37.2	bw	krill	0
		Bm181021-TDR11	day	Surface (0-0.5m)	1	333.4	bw	krill	0.0029994
		Bm181021-TDR11	day	Sub-Surface (0.5-5m)	11	333.4	bw	krill	0.0329934
		Bm181021-TDR11	day	Shallow (5-50m)	25	333.4	bw	krill	0.074985
		Bm181021-TDR11	day	Moderate (50-150m)	63	333.4	bw	krill	0.188962
		Bm181021-TDR11	day	Deep (>150m)	1198	333.4	bw	krill	3.59328
		Bm181021-TDR11	twilight	Surface (0-0.5m)	1	99.8333	bw	krill	0.0100167
		Bm181021-TDR11	twilight	Sub-Surface (0.5-5m)	7	99.8333	bw	krill	0.0701169
		Bm181021-TDR11	twilight	Shallow (5-50m)	1	99.8333	bw	krill	0.0100167
		Bm181021-TDR11	twilight	Moderate (50-150m)	80	99.8333	bw	krill	0.801336
		Bm181021-TDR11	twilight	Deep (>150m)	74	99.8333	bw	krill	0.741235
		Bm181021-TDR11	night	Surface (0-0.5m)	0	338.317	bw	krill	0
		Bm181021-TDR11	night	Sub-Surface (0.5-5m)	0	338.317	bw	krill	0
		Bm181021-TDR11	night	Shallow (5-50m)	19	338.317	bw	krill	0.0561604
		Bm181021-TDR11	night	Moderate (50-150m)	2	338.317	bw	krill	0.00591162
		Bm181021-TDR11	night	Deep (>150m)	0	338.317	bw	krill	0
		Bm181021-TDR14	day	Surface (0-0.5m)	0	132.3	bw	krill	0
		Bm181021-TDR14	day	Sub-Surface (0.5-5m)	0	132.3	bw	krill	0
		Bm181021-TDR14	day	Shallow (5-50m)	1	132.3	bw	krill	0.00755858
		Bm181021-TDR14	day	Moderate (50-150m)	147	132.3	bw	krill	1.11111
		Bm181021-TDR14	day	Deep (>150m)	1344	132.3	bw	krill	10.1587
		Bm181021-TDR14	twilight	Surface (0-0.5m)	0	38.4667	bw	krill	0
		Bm181021-TDR14	twilight	Sub-Surface (0.5-5m)	0	38.4667	bw	krill	0
		Bm181021-TDR14	twilight	Shallow (5-50m)	0	38.4667	bw	krill	0
		Bm181021-TDR14	twilight	Moderate (50-150m)	102	38.4667	bw	krill	2.65165
		Bm181021-TDR14	twilight	Deep (>150m)	67	38.4667	bw	krill	1.74177
		Bm181021-TDR14	night	Surface (0-0.5m)	0	128.233	bw	krill	0
		Bm181021-TDR14	night	Sub-Surface (0.5-5m)	0	128.233	bw	krill	0
		Bm181021-TDR14	night	Shallow (5-50m)	0	128.233	bw	krill	0
		Bm181021-TDR14	night	Moderate (50-150m)	25	128.233	bw	krill	0.194957
		Bm181021-TDR14	night	Deep (>150m)	1	128.233	bw	krill	0.00779828
		Bm190709-TDR14	day	Surface (0-0.5m)	0	114.7	bw	krill	0
		Bm190709-TDR14	day	Sub-Surface (0.5-5m)	0	114.7	bw	krill	0
		Bm190709-TDR14	day	Shallow (5-50m)	18	114.7	bw	krill	0.156931
		Bm190709-TDR14	day	Moderate (50-150m)	368	114.7	bw	krill	3.20837
		Bm190709-TDR14	day	Deep (>150m)	457	114.7	bw	krill	3.98431
		Bm190709-TDR14	twilight	Surface (0-0.5m)	0	30.5	bw	krill	0
		Bm190709-TDR14	twilight	Sub-Surface (0.5-5m)	0	30.5	bw	krill	0
		Bm190709-TDR14	twilight	Shallow (5-50m)	82	30.5	bw	krill	2.68852
		Bm190709-TDR14	twilight	Moderate (50-150m)	42	30.5	bw	krill	1.37705
		Bm190709-TDR14	twilight	Deep (>150m)	3	30.5	bw	krill	0.0983607
		Bm190709-TDR14	night	Surface (0-0.5m)	0	46.5333	bw	krill	0
		Bm190709-TDR14	night	Sub-Surface (0.5-5m)	0	46.5333	bw	krill	0
		Bm190709-TDR14	night	Shallow (5-50m)	0	46.5333	bw	krill	0
		Bm190709-TDR14	night	Moderate (50-150m)	0	46.5333	bw	krill	0
		Bm190709-TDR14	night	Deep (>150m)	0	46.5333	bw	krill	0
		Bm190710-TDR15	day	Surface (0-0.5m)	0	190.017	bw	krill	0
		Bm190710-TDR15	day	Sub-Surface (0.5-5m)	0	190.017	bw	krill	0
		Bm190710-TDR15	day	Shallow (5-50m)	69	190.017	bw	krill	0.363126
		Bm190710-TDR15	day	Moderate (50-150m)	2321	190.017	bw	krill	12.2147
		Bm190710-TDR15	day	Deep (>150m)	480	190.017	bw	krill	2.52609
		Bm190710-TDR15	twilight	Surface (0-0.5m)	8	53.5833	bw	krill	0.1493
		Bm190710-TDR15	twilight	Sub-Surface (0.5-5m)	60	53.5833	bw	krill	1.11975
		Bm190710-TDR15	twilight	Shallow (5-50m)	268	53.5833	bw	krill	5.00156
		Bm190710-TDR15	twilight	Moderate (50-150m)	47	53.5833	bw	krill	0.877138
		Bm190710-TDR15	twilight	Deep (>150m)	0	53.5833	bw	krill	0
		Bm190710-TDR15	night	Surface (0-0.5m)	19	81.65	bw	krill	0.232701
		Bm190710-TDR15	night	Sub-Surface (0.5-5m)	125	81.65	bw	krill	1.53092
		Bm190710-TDR15	night	Shallow (5-50m)	136	81.65	bw	krill	1.66565
		Bm190710-TDR15	night	Moderate (50-150m)	6	81.65	bw	krill	0.0734844
		Bm190710-TDR15	night	Deep (>150m)	0	81.65	bw	krill	0
		Bm190916-TDR14	day	Surface (0-0.5m)	0	218.45	bw	krill	0
		Bm190916-TDR14	day	Sub-Surface (0.5-5m)	0	218.45	bw	krill	0
		Bm190916-TDR14	day	Shallow (5-50m)	24	218.45	bw	krill	0.109865
		Bm190916-TDR14	day	Moderate (50-150m)	310	218.45	bw	krill	1.41909
		Bm190916-TDR14	day	Deep (>150m)	541	218.45	bw	krill	2.47654
		Bm190916-TDR14	twilight	Surface (0-0.5m)	0	55.8	bw	krill	0
		Bm190916-TDR14	twilight	Sub-Surface (0.5-5m)	0	55.8	bw	krill	0
		Bm190916-TDR14	twilight	Shallow (5-50m)	22	55.8	bw	krill	0.394265
		Bm190916-TDR14	twilight	Moderate (50-150m)	23	55.8	bw	krill	0.412186
		Bm190916-TDR14	twilight	Deep (>150m)	0	55.8	bw	krill	0
		Bm190916-TDR14	night	Surface (0-0.5m)	0	165.95	bw	krill	0
		Bm190916-TDR14	night	Sub-Surface (0.5-5m)	0	165.95	bw	krill	0
		Bm190916-TDR14	night	Shallow (5-50m)	3	165.95	bw	krill	0.0180777
		Bm190916-TDR14	night	Moderate (50-150m)	3	165.95	bw	krill	0.0180777
		Bm190916-TDR14	night	Deep (>150m)	0	165.95	bw	krill	0
		Bm190916-TDR15	day	Surface (0-0.5m)	0	35.6833	bw	krill	0
		Bm190916-TDR15	day	Sub-Surface (0.5-5m)	0	35.6833	bw	krill	0
		Bm190916-TDR15	day	Shallow (5-50m)	0	35.6833	bw	krill	0
		Bm190916-TDR15	day	Moderate (50-150m)	214	35.6833	bw	krill	5.9972
		Bm190916-TDR15	day	Deep (>150m)	173	35.6833	bw	krill	4.8482
		Bm190916-TDR15	twilight	Surface (0-0.5m)	0	9.13333	bw	krill	0
		Bm190916-TDR15	twilight	Sub-Surface (0.5-5m)	0	9.13333	bw	krill	0
		Bm190916-TDR15	twilight	Shallow (5-50m)	9	9.13333	bw	krill	0.985401
		Bm190916-TDR15	twilight	Moderate (50-150m)	22	9.13333	bw	krill	2.40876
		Bm190916-TDR15	twilight	Deep (>150m)	0	9.13333	bw	krill	0
		Bm190916-TDR15	night	Surface (0-0.5m)	0	26.3	bw	krill	0
		Bm190916-TDR15	night	Sub-Surface (0.5-5m)	0	26.3	bw	krill	0
		Bm190916-TDR15	night	Shallow (5-50m)	0	26.3	bw	krill	0
		Bm190916-TDR15	night	Moderate (50-150m)	0	26.3	bw	krill	0
		Bm190916-TDR15	night	Deep (>150m)	0	26.3	bw	krill	0
		bp10_236a	day	Surface (0-0.5m)	1	3.78333	bp	krill	0.264317
		bp10_236a	day	Sub-Surface (0.5-5m)	12	3.78333	bp	krill	3.17181
		bp10_236a	day	Shallow (5-50m)	15	3.78333	bp	krill	3.96476
		bp10_236a	day	Moderate (50-150m)	0	3.78333	bp	krill	0
		bp10_236a	day	Deep (>150m)	13	3.78333	bp	krill	3.43612
		bp10_236a	twilight	Surface (0-0.5m)	0	0	bp	krill	0
		bp10_236a	twilight	Sub-Surface (0.5-5m)	0	0	bp	krill	0
		bp10_236a	twilight	Shallow (5-50m)	0	0	bp	krill	0
		bp10_236a	twilight	Moderate (50-150m)	0	0	bp	krill	0
		bp10_236a	twilight	Deep (>150m)	0	0	bp	krill	0
		bp10_236a	night	Surface (0-0.5m)	0	0	bp	krill	0
		bp10_236a	night	Sub-Surface (0.5-5m)	0	0	bp	krill	0
		bp10_236a	night	Shallow (5-50m)	0	0	bp	krill	0
		bp10_236a	night	Moderate (50-150m)	0	0	bp	krill	0
		bp10_236a	night	Deep (>150m)	0	0	bp	krill	0
		bp10_239a	day	Surface (0-0.5m)	0	5.75	bp	krill	0
		bp10_239a	day	Sub-Surface (0.5-5m)	0	5.75	bp	krill	0
		bp10_239a	day	Shallow (5-50m)	0	5.75	bp	krill	0
		bp10_239a	day	Moderate (50-150m)	35	5.75	bp	krill	6.08696
		bp10_239a	day	Deep (>150m)	34	5.75	bp	krill	5.91304
		bp10_239a	twilight	Surface (0-0.5m)	0	0	bp	krill	0
		bp10_239a	twilight	Sub-Surface (0.5-5m)	0	0	bp	krill	0
		bp10_239a	twilight	Shallow (5-50m)	0	0	bp	krill	0
		bp10_239a	twilight	Moderate (50-150m)	0	0	bp	krill	0
		bp10_239a	twilight	Deep (>150m)	0	0	bp	krill	0
		bp10_239a	night	Surface (0-0.5m)	0	0	bp	krill	0
		bp10_239a	night	Sub-Surface (0.5-5m)	0	0	bp	krill	0
		bp10_239a	night	Shallow (5-50m)	0	0	bp	krill	0
		bp10_239a	night	Moderate (50-150m)	0	0	bp	krill	0
		bp10_239a	night	Deep (>150m)	0	0	bp	krill	0
		bp10_244a	day	Surface (0-0.5m)	0	2.95	bp	krill	0
		bp10_244a	day	Sub-Surface (0.5-5m)	0	2.95	bp	krill	0
		bp10_244a	day	Shallow (5-50m)	0	2.95	bp	krill	0
		bp10_244a	day	Moderate (50-150m)	0	2.95	bp	krill	0
		bp10_244a	day	Deep (>150m)	52	2.95	bp	krill	17.6271
		bp10_244a	twilight	Surface (0-0.5m)	0	0	bp	krill	0
		bp10_244a	twilight	Sub-Surface (0.5-5m)	0	0	bp	krill	0
		bp10_244a	twilight	Shallow (5-50m)	0	0	bp	krill	0
		bp10_244a	twilight	Moderate (50-150m)	0	0	bp	krill	0
		bp10_244a	twilight	Deep (>150m)	0	0	bp	krill	0
		bp10_244a	night	Surface (0-0.5m)	0	0	bp	krill	0
		bp10_244a	night	Sub-Surface (0.5-5m)	0	0	bp	krill	0
		bp10_244a	night	Shallow (5-50m)	0	0	bp	krill	0
		bp10_244a	night	Moderate (50-150m)	0	0	bp	krill	0
		bp10_244a	night	Deep (>150m)	0	0	bp	krill	0
		bp10_245a	day	Surface (0-0.5m)	1	3.7	bp	krill	0.27027
		bp10_245a	day	Sub-Surface (0.5-5m)	24	3.7	bp	krill	6.48649
		bp10_245a	day	Shallow (5-50m)	15	3.7	bp	krill	4.05405
		bp10_245a	day	Moderate (50-150m)	17	3.7	bp	krill	4.59459
		bp10_245a	day	Deep (>150m)	3	3.7	bp	krill	0.810811
		bp10_245a	twilight	Surface (0-0.5m)	0	0	bp	krill	0
		bp10_245a	twilight	Sub-Surface (0.5-5m)	0	0	bp	krill	0
		bp10_245a	twilight	Shallow (5-50m)	0	0	bp	krill	0
		bp10_245a	twilight	Moderate (50-150m)	0	0	bp	krill	0
		bp10_245a	twilight	Deep (>150m)	0	0	bp	krill	0
		bp10_245a	night	Surface (0-0.5m)	0	0	bp	krill	0
		bp10_245a	night	Sub-Surface (0.5-5m)	0	0	bp	krill	0
		bp10_245a	night	Shallow (5-50m)	0	0	bp	krill	0
		bp10_245a	night	Moderate (50-150m)	0	0	bp	krill	0
		bp10_245a	night	Deep (>150m)	0	0	bp	krill	0
		bp10_247a	day	Surface (0-0.5m)	0	4.63333	bp	krill	0
		bp10_247a	day	Sub-Surface (0.5-5m)	38	4.63333	bp	krill	8.20144
		bp10_247a	day	Shallow (5-50m)	19	4.63333	bp	krill	4.10072
		bp10_247a	day	Moderate (50-150m)	0	4.63333	bp	krill	0
		bp10_247a	day	Deep (>150m)	0	4.63333	bp	krill	0
		bp10_247a	twilight	Surface (0-0.5m)	0	0	bp	krill	0
		bp10_247a	twilight	Sub-Surface (0.5-5m)	0	0	bp	krill	0
		bp10_247a	twilight	Shallow (5-50m)	0	0	bp	krill	0
		bp10_247a	twilight	Moderate (50-150m)	0	0	bp	krill	0
		bp10_247a	twilight	Deep (>150m)	0	0	bp	krill	0
		bp10_247a	night	Surface (0-0.5m)	0	0	bp	krill	0
		bp10_247a	night	Sub-Surface (0.5-5m)	0	0	bp	krill	0
		bp10_247a	night	Shallow (5-50m)	0	0	bp	krill	0
		bp10_247a	night	Moderate (50-150m)	0	0	bp	krill	0
		bp10_247a	night	Deep (>150m)	0	0	bp	krill	0
		bp12_217a	day	Surface (0-0.5m)	0	9.08333	bp	krill	0
		bp12_217a	day	Sub-Surface (0.5-5m)	0	9.08333	bp	krill	0
		bp12_217a	day	Shallow (5-50m)	0	9.08333	bp	krill	0
		bp12_217a	day	Moderate (50-150m)	3	9.08333	bp	krill	0.330275
		bp12_217a	day	Deep (>150m)	220	9.08333	bp	krill	24.2202
		bp12_217a	twilight	Surface (0-0.5m)	0	3.28333	bp	krill	0
		bp12_217a	twilight	Sub-Surface (0.5-5m)	0	3.28333	bp	krill	0
		bp12_217a	twilight	Shallow (5-50m)	1	3.28333	bp	krill	0.304569
		bp12_217a	twilight	Moderate (50-150m)	18	3.28333	bp	krill	5.48223
		bp12_217a	twilight	Deep (>150m)	7	3.28333	bp	krill	2.13198
		bp12_217a	night	Surface (0-0.5m)	0	7.16667	bp	krill	0
		bp12_217a	night	Sub-Surface (0.5-5m)	0	7.16667	bp	krill	0
		bp12_217a	night	Shallow (5-50m)	1	7.16667	bp	krill	0.139535
		bp12_217a	night	Moderate (50-150m)	10	7.16667	bp	krill	1.39535
		bp12_217a	night	Deep (>150m)	0	7.16667	bp	krill	0
		bp12_294a	day	Surface (0-0.5m)	0	6.18333	bp	krill	0
		bp12_294a	day	Sub-Surface (0.5-5m)	3	6.18333	bp	krill	0.485175
		bp12_294a	day	Shallow (5-50m)	7	6.18333	bp	krill	1.13208
		bp12_294a	day	Moderate (50-150m)	4	6.18333	bp	krill	0.6469
		bp12_294a	day	Deep (>150m)	0	6.18333	bp	krill	0
		bp12_294a	twilight	Surface (0-0.5m)	0	0	bp	krill	0
		bp12_294a	twilight	Sub-Surface (0.5-5m)	0	0	bp	krill	0
		bp12_294a	twilight	Shallow (5-50m)	0	0	bp	krill	0
		bp12_294a	twilight	Moderate (50-150m)	0	0	bp	krill	0
		bp12_294a	twilight	Deep (>150m)	0	0	bp	krill	0
		bp12_294a	night	Surface (0-0.5m)	0	0	bp	krill	0
		bp12_294a	night	Sub-Surface (0.5-5m)	0	0	bp	krill	0
		bp12_294a	night	Shallow (5-50m)	0	0	bp	krill	0
		bp12_294a	night	Moderate (50-150m)	0	0	bp	krill	0
		bp12_294a	night	Deep (>150m)	0	0	bp	krill	0
		bp13_193a	day	Surface (0-0.5m)	0	3.85	bp	krill	0
		bp13_193a	day	Sub-Surface (0.5-5m)	0	3.85	bp	krill	0
		bp13_193a	day	Shallow (5-50m)	0	3.85	bp	krill	0
		bp13_193a	day	Moderate (50-150m)	0	3.85	bp	krill	0
		bp13_193a	day	Deep (>150m)	49	3.85	bp	krill	12.7273
		bp13_193a	twilight	Surface (0-0.5m)	0	0	bp	krill	0
		bp13_193a	twilight	Sub-Surface (0.5-5m)	0	0	bp	krill	0
		bp13_193a	twilight	Shallow (5-50m)	0	0	bp	krill	0
		bp13_193a	twilight	Moderate (50-150m)	0	0	bp	krill	0
		bp13_193a	twilight	Deep (>150m)	0	0	bp	krill	0
		bp13_193a	night	Surface (0-0.5m)	0	0	bp	krill	0
		bp13_193a	night	Sub-Surface (0.5-5m)	0	0	bp	krill	0
		bp13_193a	night	Shallow (5-50m)	0	0	bp	krill	0
		bp13_193a	night	Moderate (50-150m)	0	0	bp	krill	0
		bp13_193a	night	Deep (>150m)	0	0	bp	krill	0
		bp13_216a	day	Surface (0-0.5m)	0	4.68333	bp	krill	0
		bp13_216a	day	Sub-Surface (0.5-5m)	0	4.68333	bp	krill	0
		bp13_216a	day	Shallow (5-50m)	0	4.68333	bp	krill	0
		bp13_216a	day	Moderate (50-150m)	0	4.68333	bp	krill	0
		bp13_216a	day	Deep (>150m)	86	4.68333	bp	krill	18.363
		bp13_216a	twilight	Surface (0-0.5m)	0	0	bp	krill	0
		bp13_216a	twilight	Sub-Surface (0.5-5m)	0	0	bp	krill	0
		bp13_216a	twilight	Shallow (5-50m)	0	0	bp	krill	0
		bp13_216a	twilight	Moderate (50-150m)	0	0	bp	krill	0
		bp13_216a	twilight	Deep (>150m)	0	0	bp	krill	0
		bp13_216a	night	Surface (0-0.5m)	0	0	bp	krill	0
		bp13_216a	night	Sub-Surface (0.5-5m)	0	0	bp	krill	0
		bp13_216a	night	Shallow (5-50m)	0	0	bp	krill	0
		bp13_216a	night	Moderate (50-150m)	0	0	bp	krill	0
		bp13_216a	night	Deep (>150m)	0	0	bp	krill	0
		bp13_257a	day	Surface (0-0.5m)	0	2.36667	bp	krill	0
		bp13_257a	day	Sub-Surface (0.5-5m)	0	2.36667	bp	krill	0
		bp13_257a	day	Shallow (5-50m)	38	2.36667	bp	krill	16.0563
		bp13_257a	day	Moderate (50-150m)	0	2.36667	bp	krill	0
		bp13_257a	day	Deep (>150m)	0	2.36667	bp	krill	0
		bp13_257a	twilight	Surface (0-0.5m)	0	0	bp	krill	0
		bp13_257a	twilight	Sub-Surface (0.5-5m)	0	0	bp	krill	0
		bp13_257a	twilight	Shallow (5-50m)	0	0	bp	krill	0
		bp13_257a	twilight	Moderate (50-150m)	0	0	bp	krill	0
		bp13_257a	twilight	Deep (>150m)	0	0	bp	krill	0
		bp13_257a	night	Surface (0-0.5m)	0	0	bp	krill	0
		bp13_257a	night	Sub-Surface (0.5-5m)	0	0	bp	krill	0
		bp13_257a	night	Shallow (5-50m)	0	0	bp	krill	0
		bp13_257a	night	Moderate (50-150m)	0	0	bp	krill	0
		bp13_257a	night	Deep (>150m)	0	0	bp	krill	0
		bp13_257b	day	Surface (0-0.5m)	0	5.16667	bp	krill	0
		bp13_257b	day	Sub-Surface (0.5-5m)	57	5.16667	bp	krill	11.0323
		bp13_257b	day	Shallow (5-50m)	31	5.16667	bp	krill	6
		bp13_257b	day	Moderate (50-150m)	1	5.16667	bp	krill	0.193548
		bp13_257b	day	Deep (>150m)	0	5.16667	bp	krill	0
		bp13_257b	twilight	Surface (0-0.5m)	0	0	bp	krill	0
		bp13_257b	twilight	Sub-Surface (0.5-5m)	0	0	bp	krill	0
		bp13_257b	twilight	Shallow (5-50m)	0	0	bp	krill	0
		bp13_257b	twilight	Moderate (50-150m)	0	0	bp	krill	0
		bp13_257b	twilight	Deep (>150m)	0	0	bp	krill	0
		bp13_257b	night	Surface (0-0.5m)	0	0	bp	krill	0
		bp13_257b	night	Sub-Surface (0.5-5m)	0	0	bp	krill	0
		bp13_257b	night	Shallow (5-50m)	0	0	bp	krill	0
		bp13_257b	night	Moderate (50-150m)	0	0	bp	krill	0
		bp13_257b	night	Deep (>150m)	0	0	bp	krill	0
		bp13_258a	day	Surface (0-0.5m)	0	5.91667	bp	krill	0
		bp13_258a	day	Sub-Surface (0.5-5m)	16	5.91667	bp	krill	2.70423
		bp13_258a	day	Shallow (5-50m)	7	5.91667	bp	krill	1.1831
		bp13_258a	day	Moderate (50-150m)	0	5.91667	bp	krill	0
		bp13_258a	day	Deep (>150m)	0	5.91667	bp	krill	0
		bp13_258a	twilight	Surface (0-0.5m)	0	0	bp	krill	0
		bp13_258a	twilight	Sub-Surface (0.5-5m)	0	0	bp	krill	0
		bp13_258a	twilight	Shallow (5-50m)	0	0	bp	krill	0
		bp13_258a	twilight	Moderate (50-150m)	0	0	bp	krill	0
		bp13_258a	twilight	Deep (>150m)	0	0	bp	krill	0
		bp13_258a	night	Surface (0-0.5m)	0	0	bp	krill	0
		bp13_258a	night	Sub-Surface (0.5-5m)	0	0	bp	krill	0
		bp13_258a	night	Shallow (5-50m)	0	0	bp	krill	0
		bp13_258a	night	Moderate (50-150m)	0	0	bp	krill	0
		bp13_258a	night	Deep (>150m)	0	0	bp	krill	0
		bp13_258b	day	Surface (0-0.5m)	0	5.51667	bp	krill	0
		bp13_258b	day	Sub-Surface (0.5-5m)	37	5.51667	bp	krill	6.70695
		bp13_258b	day	Shallow (5-50m)	4	5.51667	bp	krill	0.725076
		bp13_258b	day	Moderate (50-150m)	0	5.51667	bp	krill	0
		bp13_258b	day	Deep (>150m)	0	5.51667	bp	krill	0
		bp13_258b	twilight	Surface (0-0.5m)	0	0	bp	krill	0
		bp13_258b	twilight	Sub-Surface (0.5-5m)	0	0	bp	krill	0
		bp13_258b	twilight	Shallow (5-50m)	0	0	bp	krill	0
		bp13_258b	twilight	Moderate (50-150m)	0	0	bp	krill	0
		bp13_258b	twilight	Deep (>150m)	0	0	bp	krill	0
		bp13_258b	night	Surface (0-0.5m)	0	0	bp	krill	0
		bp13_258b	night	Sub-Surface (0.5-5m)	0	0	bp	krill	0
		bp13_258b	night	Shallow (5-50m)	0	0	bp	krill	0
		bp13_258b	night	Moderate (50-150m)	0	0	bp	krill	0
		bp13_258b	night	Deep (>150m)	0	0	bp	krill	0
		bp13_258c	day	Surface (0-0.5m)	11	6.25	bp	krill	1.76
		bp13_258c	day	Sub-Surface (0.5-5m)	8	6.25	bp	krill	1.28
		bp13_258c	day	Shallow (5-50m)	1	6.25	bp	krill	0.16
		bp13_258c	day	Moderate (50-150m)	0	6.25	bp	krill	0
		bp13_258c	day	Deep (>150m)	0	6.25	bp	krill	0
		bp13_258c	twilight	Surface (0-0.5m)	0	0	bp	krill	0
		bp13_258c	twilight	Sub-Surface (0.5-5m)	0	0	bp	krill	0
		bp13_258c	twilight	Shallow (5-50m)	0	0	bp	krill	0
		bp13_258c	twilight	Moderate (50-150m)	0	0	bp	krill	0
		bp13_258c	twilight	Deep (>150m)	0	0	bp	krill	0
		bp13_258c	night	Surface (0-0.5m)	0	0	bp	krill	0
		bp13_258c	night	Sub-Surface (0.5-5m)	0	0	bp	krill	0
		bp13_258c	night	Shallow (5-50m)	0	0	bp	krill	0
		bp13_258c	night	Moderate (50-150m)	0	0	bp	krill	0
		bp13_258c	night	Deep (>150m)	0	0	bp	krill	0
		bp13_259a	day	Surface (0-0.5m)	1	5.26667	bp	krill	0.189873
		bp13_259a	day	Sub-Surface (0.5-5m)	56	5.26667	bp	krill	10.6329
		bp13_259a	day	Shallow (5-50m)	6	5.26667	bp	krill	1.13924
		bp13_259a	day	Moderate (50-150m)	0	5.26667	bp	krill	0
		bp13_259a	day	Deep (>150m)	0	5.26667	bp	krill	0
		bp13_259a	twilight	Surface (0-0.5m)	0	0	bp	krill	0
		bp13_259a	twilight	Sub-Surface (0.5-5m)	0	0	bp	krill	0
		bp13_259a	twilight	Shallow (5-50m)	0	0	bp	krill	0
		bp13_259a	twilight	Moderate (50-150m)	0	0	bp	krill	0
		bp13_259a	twilight	Deep (>150m)	0	0	bp	krill	0
		bp13_259a	night	Surface (0-0.5m)	0	0	bp	krill	0
		bp13_259a	night	Sub-Surface (0.5-5m)	0	0	bp	krill	0
		bp13_259a	night	Shallow (5-50m)	0	0	bp	krill	0
		bp13_259a	night	Moderate (50-150m)	0	0	bp	krill	0
		bp13_259a	night	Deep (>150m)	0	0	bp	krill	0
		bp13_265a	day	Surface (0-0.5m)	0	3.75	bp	krill	0
		bp13_265a	day	Sub-Surface (0.5-5m)	11	3.75	bp	krill	2.93333
		bp13_265a	day	Shallow (5-50m)	1	3.75	bp	krill	0.266667
		bp13_265a	day	Moderate (50-150m)	89	3.75	bp	krill	23.7333
		bp13_265a	day	Deep (>150m)	0	3.75	bp	krill	0
		bp13_265a	twilight	Surface (0-0.5m)	0	0	bp	krill	0
		bp13_265a	twilight	Sub-Surface (0.5-5m)	0	0	bp	krill	0
		bp13_265a	twilight	Shallow (5-50m)	0	0	bp	krill	0
		bp13_265a	twilight	Moderate (50-150m)	0	0	bp	krill	0
		bp13_265a	twilight	Deep (>150m)	0	0	bp	krill	0
		bp13_265a	night	Surface (0-0.5m)	0	0	bp	krill	0
		bp13_265a	night	Sub-Surface (0.5-5m)	0	0	bp	krill	0
		bp13_265a	night	Shallow (5-50m)	0	0	bp	krill	0
		bp13_265a	night	Moderate (50-150m)	0	0	bp	krill	0
		bp13_265a	night	Deep (>150m)	0	0	bp	krill	0
		bp15_075a	day	Surface (0-0.5m)	0	3.2	bp	krill	0
		bp15_075a	day	Sub-Surface (0.5-5m)	0	3.2	bp	krill	0
		bp15_075a	day	Shallow (5-50m)	93	3.2	bp	krill	29.0625
		bp15_075a	day	Moderate (50-150m)	0	3.2	bp	krill	0
		bp15_075a	day	Deep (>150m)	0	3.2	bp	krill	0
		bp15_075a	twilight	Surface (0-0.5m)	0	0	bp	krill	0
		bp15_075a	twilight	Sub-Surface (0.5-5m)	0	0	bp	krill	0
		bp15_075a	twilight	Shallow (5-50m)	0	0	bp	krill	0
		bp15_075a	twilight	Moderate (50-150m)	0	0	bp	krill	0
		bp15_075a	twilight	Deep (>150m)	0	0	bp	krill	0
		bp15_075a	night	Surface (0-0.5m)	0	0	bp	krill	0
		bp15_075a	night	Sub-Surface (0.5-5m)	0	0	bp	krill	0
		bp15_075a	night	Shallow (5-50m)	0	0	bp	krill	0
		bp15_075a	night	Moderate (50-150m)	0	0	bp	krill	0
		bp15_075a	night	Deep (>150m)	0	0	bp	krill	0
		bp15_229a	day	Surface (0-0.5m)	0	5.65	bp	krill	0
		bp15_229a	day	Sub-Surface (0.5-5m)	1	5.65	bp	krill	0.176991
		bp15_229a	day	Shallow (5-50m)	103	5.65	bp	krill	18.2301
		bp15_229a	day	Moderate (50-150m)	30	5.65	bp	krill	5.30973
		bp15_229a	day	Deep (>150m)	0	5.65	bp	krill	0
		bp15_229a	twilight	Surface (0-0.5m)	0	0	bp	krill	0
		bp15_229a	twilight	Sub-Surface (0.5-5m)	0	0	bp	krill	0
		bp15_229a	twilight	Shallow (5-50m)	0	0	bp	krill	0
		bp15_229a	twilight	Moderate (50-150m)	0	0	bp	krill	0
		bp15_229a	twilight	Deep (>150m)	0	0	bp	krill	0
		bp15_229a	night	Surface (0-0.5m)	0	0	bp	krill	0
		bp15_229a	night	Sub-Surface (0.5-5m)	0	0	bp	krill	0
		bp15_229a	night	Shallow (5-50m)	0	0	bp	krill	0
		bp15_229a	night	Moderate (50-150m)	0	0	bp	krill	0
		bp15_229a	night	Deep (>150m)	0	0	bp	krill	0
		bp15_235a	day	Surface (0-0.5m)	0	0.716667	bp	krill	0
		bp15_235a	day	Sub-Surface (0.5-5m)	0	0.716667	bp	krill	0
		bp15_235a	day	Shallow (5-50m)	19	0.716667	bp	krill	26.5116
		bp15_235a	day	Moderate (50-150m)	0	0.716667	bp	krill	0
		bp15_235a	day	Deep (>150m)	0	0.716667	bp	krill	0
		bp15_235a	twilight	Surface (0-0.5m)	0	0	bp	krill	0
		bp15_235a	twilight	Sub-Surface (0.5-5m)	0	0	bp	krill	0
		bp15_235a	twilight	Shallow (5-50m)	0	0	bp	krill	0
		bp15_235a	twilight	Moderate (50-150m)	0	0	bp	krill	0
		bp15_235a	twilight	Deep (>150m)	0	0	bp	krill	0
		bp15_235a	night	Surface (0-0.5m)	0	0	bp	krill	0
		bp15_235a	night	Sub-Surface (0.5-5m)	0	0	bp	krill	0
		bp15_235a	night	Shallow (5-50m)	0	0	bp	krill	0
		bp15_235a	night	Moderate (50-150m)	0	0	bp	krill	0
		bp15_235a	night	Deep (>150m)	0	0	bp	krill	0
		bp15_236a	day	Surface (0-0.5m)	0	4.1	bp	krill	0
		bp15_236a	day	Sub-Surface (0.5-5m)	2	4.1	bp	krill	0.487805
		bp15_236a	day	Shallow (5-50m)	53	4.1	bp	krill	12.9268
		bp15_236a	day	Moderate (50-150m)	40	4.1	bp	krill	9.7561
		bp15_236a	day	Deep (>150m)	0	4.1	bp	krill	0
		bp15_236a	twilight	Surface (0-0.5m)	0	0	bp	krill	0
		bp15_236a	twilight	Sub-Surface (0.5-5m)	0	0	bp	krill	0
		bp15_236a	twilight	Shallow (5-50m)	0	0	bp	krill	0
		bp15_236a	twilight	Moderate (50-150m)	0	0	bp	krill	0
		bp15_236a	twilight	Deep (>150m)	0	0	bp	krill	0
		bp15_236a	night	Surface (0-0.5m)	0	0	bp	krill	0
		bp15_236a	night	Sub-Surface (0.5-5m)	0	0	bp	krill	0
		bp15_236a	night	Shallow (5-50m)	0	0	bp	krill	0
		bp15_236a	night	Moderate (50-150m)	0	0	bp	krill	0
		bp15_236a	night	Deep (>150m)	0	0	bp	krill	0
		bp160728-25	day	Surface (0-0.5m)	0	3.6	bp	krill	0
		bp160728-25	day	Sub-Surface (0.5-5m)	0	3.6	bp	krill	0
		bp160728-25	day	Shallow (5-50m)	1	3.6	bp	krill	0.277778
		bp160728-25	day	Moderate (50-150m)	140	3.6	bp	krill	38.8889
		bp160728-25	day	Deep (>150m)	0	3.6	bp	krill	0
		bp160728-25	twilight	Surface (0-0.5m)	0	0	bp	krill	0
		bp160728-25	twilight	Sub-Surface (0.5-5m)	0	0	bp	krill	0
		bp160728-25	twilight	Shallow (5-50m)	0	0	bp	krill	0
		bp160728-25	twilight	Moderate (50-150m)	0	0	bp	krill	0
		bp160728-25	twilight	Deep (>150m)	0	0	bp	krill	0
		bp160728-25	night	Surface (0-0.5m)	0	0	bp	krill	0
		bp160728-25	night	Sub-Surface (0.5-5m)	0	0	bp	krill	0
		bp160728-25	night	Shallow (5-50m)	0	0	bp	krill	0
		bp160728-25	night	Moderate (50-150m)	0	0	bp	krill	0
		bp160728-25	night	Deep (>150m)	0	0	bp	krill	0
		Bp160912-A14	day	Surface (0-0.5m)	1	41.9333	bp	krill	0.0238474
		Bp160912-A14	day	Sub-Surface (0.5-5m)	19	41.9333	bp	krill	0.4531
		Bp160912-A14	day	Shallow (5-50m)	38	41.9333	bp	krill	0.9062
		Bp160912-A14	day	Moderate (50-150m)	10	41.9333	bp	krill	0.238474
		Bp160912-A14	day	Deep (>150m)	344	41.9333	bp	krill	8.2035
		Bp160912-A14	twilight	Surface (0-0.5m)	0	8.81667	bp	krill	0
		Bp160912-A14	twilight	Sub-Surface (0.5-5m)	3	8.81667	bp	krill	0.340265
		Bp160912-A14	twilight	Shallow (5-50m)	77	8.81667	bp	krill	8.73346
		Bp160912-A14	twilight	Moderate (50-150m)	10	8.81667	bp	krill	1.13422
		Bp160912-A14	twilight	Deep (>150m)	38	8.81667	bp	krill	4.31002
		Bp160912-A14	night	Surface (0-0.5m)	4	26.3167	bp	krill	0.151995
		Bp160912-A14	night	Sub-Surface (0.5-5m)	24	26.3167	bp	krill	0.91197
		Bp160912-A14	night	Shallow (5-50m)	364	26.3167	bp	krill	13.8315
		Bp160912-A14	night	Moderate (50-150m)	10	26.3167	bp	krill	0.379987
		Bp160912-A14	night	Deep (>150m)	0	26.3167	bp	krill	0
		Bp160914-A20	day	Surface (0-0.5m)	4	50.4167	bp	krill	0.0793388
		Bp160914-A20	day	Sub-Surface (0.5-5m)	47	50.4167	bp	krill	0.932231
		Bp160914-A20	day	Shallow (5-50m)	42	50.4167	bp	krill	0.833058
		Bp160914-A20	day	Moderate (50-150m)	18	50.4167	bp	krill	0.357025
		Bp160914-A20	day	Deep (>150m)	504	50.4167	bp	krill	9.99669
		Bp160914-A20	twilight	Surface (0-0.5m)	0	13.2167	bp	krill	0
		Bp160914-A20	twilight	Sub-Surface (0.5-5m)	5	13.2167	bp	krill	0.37831
		Bp160914-A20	twilight	Shallow (5-50m)	63	13.2167	bp	krill	4.76671
		Bp160914-A20	twilight	Moderate (50-150m)	49	13.2167	bp	krill	3.70744
		Bp160914-A20	twilight	Deep (>150m)	40	13.2167	bp	krill	3.02648
		Bp160914-A20	night	Surface (0-0.5m)	0	38.3167	bp	krill	0
		Bp160914-A20	night	Sub-Surface (0.5-5m)	1	38.3167	bp	krill	0.0260983
		Bp160914-A20	night	Shallow (5-50m)	102	38.3167	bp	krill	2.66203
		Bp160914-A20	night	Moderate (50-150m)	88	38.3167	bp	krill	2.29665
		Bp160914-A20	night	Deep (>150m)	0	38.3167	bp	krill	0
		Bp180501-A41	day	Surface (0-0.5m)	3	44.1	bp	krill	0.0680272
		Bp180501-A41	day	Sub-Surface (0.5-5m)	7	44.1	bp	krill	0.15873
		Bp180501-A41	day	Shallow (5-50m)	1	44.1	bp	krill	0.0226757
		Bp180501-A41	day	Moderate (50-150m)	316	44.1	bp	krill	7.16553
		Bp180501-A41	day	Deep (>150m)	335	44.1	bp	krill	7.59637
		Bp180501-A41	twilight	Surface (0-0.5m)	0	9.7	bp	krill	0
		Bp180501-A41	twilight	Sub-Surface (0.5-5m)	0	9.7	bp	krill	0
		Bp180501-A41	twilight	Shallow (5-50m)	63	9.7	bp	krill	6.49485
		Bp180501-A41	twilight	Moderate (50-150m)	129	9.7	bp	krill	13.299
		Bp180501-A41	twilight	Deep (>150m)	0	9.7	bp	krill	0
		Bp180501-A41	night	Surface (0-0.5m)	0	21.95	bp	krill	0
		Bp180501-A41	night	Sub-Surface (0.5-5m)	0	21.95	bp	krill	0
		Bp180501-A41	night	Shallow (5-50m)	11	21.95	bp	krill	0.501139
		Bp180501-A41	night	Moderate (50-150m)	93	21.95	bp	krill	4.2369
		Bp180501-A41	night	Deep (>150m)	0	21.95	bp	krill	0
		Bp180623-A41	day	Surface (0-0.5m)	0	38.2833	bp	krill	0
		Bp180623-A41	day	Sub-Surface (0.5-5m)	0	38.2833	bp	krill	0
		Bp180623-A41	day	Shallow (5-50m)	0	38.2833	bp	krill	0
		Bp180623-A41	day	Moderate (50-150m)	9	38.2833	bp	krill	0.235089
		Bp180623-A41	day	Deep (>150m)	849	38.2833	bp	krill	22.1768
		Bp180623-A41	twilight	Surface (0-0.5m)	0	7.81667	bp	krill	0
		Bp180623-A41	twilight	Sub-Surface (0.5-5m)	0	7.81667	bp	krill	0
		Bp180623-A41	twilight	Shallow (5-50m)	0	7.81667	bp	krill	0
		Bp180623-A41	twilight	Moderate (50-150m)	53	7.81667	bp	krill	6.78038
		Bp180623-A41	twilight	Deep (>150m)	23	7.81667	bp	krill	2.94243
		Bp180623-A41	night	Surface (0-0.5m)	0	12.1667	bp	krill	0
		Bp180623-A41	night	Sub-Surface (0.5-5m)	0	12.1667	bp	krill	0
		Bp180623-A41	night	Shallow (5-50m)	0	12.1667	bp	krill	0
		Bp180623-A41	night	Moderate (50-150m)	0	12.1667	bp	krill	0
		Bp180623-A41	night	Deep (>150m)	0	12.1667	bp	krill	0
		Bp180623-A44	day	Surface (0-0.5m)	0	10.6667	bp	krill	0
		Bp180623-A44	day	Sub-Surface (0.5-5m)	0	10.6667	bp	krill	0
		Bp180623-A44	day	Shallow (5-50m)	0	10.6667	bp	krill	0
		Bp180623-A44	day	Moderate (50-150m)	1	10.6667	bp	krill	0.09375
		Bp180623-A44	day	Deep (>150m)	331	10.6667	bp	krill	31.0312
		Bp180623-A44	twilight	Surface (0-0.5m)	0	3.66667	bp	krill	0
		Bp180623-A44	twilight	Sub-Surface (0.5-5m)	0	3.66667	bp	krill	0
		Bp180623-A44	twilight	Shallow (5-50m)	38	3.66667	bp	krill	10.3636
		Bp180623-A44	twilight	Moderate (50-150m)	45	3.66667	bp	krill	12.2727
		Bp180623-A44	twilight	Deep (>150m)	2	3.66667	bp	krill	0.545455
		Bp180623-A44	night	Surface (0-0.5m)	0	6.06667	bp	krill	0
		Bp180623-A44	night	Sub-Surface (0.5-5m)	0	6.06667	bp	krill	0
		Bp180623-A44	night	Shallow (5-50m)	1	6.06667	bp	krill	0.164835
		Bp180623-A44	night	Moderate (50-150m)	0	6.06667	bp	krill	0
		Bp180623-A44	night	Deep (>150m)	0	6.06667	bp	krill	0
		bp180828-44	day	Surface (0-0.5m)	0	4.16667	bp	krill	0
		bp180828-44	day	Sub-Surface (0.5-5m)	0	4.16667	bp	krill	0
		bp180828-44	day	Shallow (5-50m)	0	4.16667	bp	krill	0
		bp180828-44	day	Moderate (50-150m)	0	4.16667	bp	krill	0
		bp180828-44	day	Deep (>150m)	102	4.16667	bp	krill	24.48
		bp180828-44	twilight	Surface (0-0.5m)	0	0	bp	krill	0
		bp180828-44	twilight	Sub-Surface (0.5-5m)	0	0	bp	krill	0
		bp180828-44	twilight	Shallow (5-50m)	0	0	bp	krill	0
		bp180828-44	twilight	Moderate (50-150m)	0	0	bp	krill	0
		bp180828-44	twilight	Deep (>150m)	0	0	bp	krill	0
		bp180828-44	night	Surface (0-0.5m)	0	0	bp	krill	0
		bp180828-44	night	Sub-Surface (0.5-5m)	0	0	bp	krill	0
		bp180828-44	night	Shallow (5-50m)	0	0	bp	krill	0
		bp180828-44	night	Moderate (50-150m)	0	0	bp	krill	0
		bp180828-44	night	Deep (>150m)	0	0	bp	krill	0
		bp180830-53	day	Surface (0-0.5m)	0	0.75	bp	krill	0
		bp180830-53	day	Sub-Surface (0.5-5m)	0	0.75	bp	krill	0
		bp180830-53	day	Shallow (5-50m)	0	0.75	bp	krill	0
		bp180830-53	day	Moderate (50-150m)	1	0.75	bp	krill	1.33333
		bp180830-53	day	Deep (>150m)	9	0.75	bp	krill	12
		bp180830-53	twilight	Surface (0-0.5m)	0	0	bp	krill	0
		bp180830-53	twilight	Sub-Surface (0.5-5m)	0	0	bp	krill	0
		bp180830-53	twilight	Shallow (5-50m)	0	0	bp	krill	0
		bp180830-53	twilight	Moderate (50-150m)	0	0	bp	krill	0
		bp180830-53	twilight	Deep (>150m)	0	0	bp	krill	0
		bp180830-53	night	Surface (0-0.5m)	0	0	bp	krill	0
		bp180830-53	night	Sub-Surface (0.5-5m)	0	0	bp	krill	0
		bp180830-53	night	Shallow (5-50m)	0	0	bp	krill	0
		bp180830-53	night	Moderate (50-150m)	0	0	bp	krill	0
		bp180830-53	night	Deep (>150m)	0	0	bp	krill	0
		Bp191022-A41	day	Surface (0-0.5m)	1	55.5333	bp	krill	0.0180072
		Bp191022-A41	day	Sub-Surface (0.5-5m)	2	55.5333	bp	krill	0.0360144
		Bp191022-A41	day	Shallow (5-50m)	46	55.5333	bp	krill	0.828331
		Bp191022-A41	day	Moderate (50-150m)	101	55.5333	bp	krill	1.81873
		Bp191022-A41	day	Deep (>150m)	29	55.5333	bp	krill	0.522209
		Bp191022-A41	twilight	Surface (0-0.5m)	0	14.6	bp	krill	0
		Bp191022-A41	twilight	Sub-Surface (0.5-5m)	1	14.6	bp	krill	0.0684932
		Bp191022-A41	twilight	Shallow (5-50m)	3	14.6	bp	krill	0.205479
		Bp191022-A41	twilight	Moderate (50-150m)	11	14.6	bp	krill	0.753425
		Bp191022-A41	twilight	Deep (>150m)	0	14.6	bp	krill	0
		Bp191022-A41	night	Surface (0-0.5m)	0	50.8	bp	krill	0
		Bp191022-A41	night	Sub-Surface (0.5-5m)	4	50.8	bp	krill	0.0787402
		Bp191022-A41	night	Shallow (5-50m)	3	50.8	bp	krill	0.0590551
		Bp191022-A41	night	Moderate (50-150m)	0	50.8	bp	krill	0
		Bp191022-A41	night	Deep (>150m)	0	50.8	bp	krill	0
		bw10_229a	day	Surface (0-0.5m)	0	6.18333	bw	krill	0
		bw10_229a	day	Sub-Surface (0.5-5m)	7	6.18333	bw	krill	1.13208
		bw10_229a	day	Shallow (5-50m)	9	6.18333	bw	krill	1.45553
		bw10_229a	day	Moderate (50-150m)	22	6.18333	bw	krill	3.55795
		bw10_229a	day	Deep (>150m)	41	6.18333	bw	krill	6.63073
		bw10_229a	twilight	Surface (0-0.5m)	0	0	bw	krill	0
		bw10_229a	twilight	Sub-Surface (0.5-5m)	0	0	bw	krill	0
		bw10_229a	twilight	Shallow (5-50m)	0	0	bw	krill	0
		bw10_229a	twilight	Moderate (50-150m)	0	0	bw	krill	0
		bw10_229a	twilight	Deep (>150m)	0	0	bw	krill	0
		bw10_229a	night	Surface (0-0.5m)	0	0	bw	krill	0
		bw10_229a	night	Sub-Surface (0.5-5m)	0	0	bw	krill	0
		bw10_229a	night	Shallow (5-50m)	0	0	bw	krill	0
		bw10_229a	night	Moderate (50-150m)	0	0	bw	krill	0
		bw10_229a	night	Deep (>150m)	0	0	bw	krill	0
		bw10_229b	day	Surface (0-0.5m)	0	8.8	bw	krill	0
		bw10_229b	day	Sub-Surface (0.5-5m)	0	8.8	bw	krill	0
		bw10_229b	day	Shallow (5-50m)	0	8.8	bw	krill	0
		bw10_229b	day	Moderate (50-150m)	70	8.8	bw	krill	7.95455
		bw10_229b	day	Deep (>150m)	68	8.8	bw	krill	7.72727
		bw10_229b	twilight	Surface (0-0.5m)	0	0	bw	krill	0
		bw10_229b	twilight	Sub-Surface (0.5-5m)	0	0	bw	krill	0
		bw10_229b	twilight	Shallow (5-50m)	0	0	bw	krill	0
		bw10_229b	twilight	Moderate (50-150m)	0	0	bw	krill	0
		bw10_229b	twilight	Deep (>150m)	0	0	bw	krill	0
		bw10_229b	night	Surface (0-0.5m)	0	0	bw	krill	0
		bw10_229b	night	Sub-Surface (0.5-5m)	0	0	bw	krill	0
		bw10_229b	night	Shallow (5-50m)	0	0	bw	krill	0
		bw10_229b	night	Moderate (50-150m)	0	0	bw	krill	0
		bw10_229b	night	Deep (>150m)	0	0	bw	krill	0
		bw10_230a	day	Surface (0-0.5m)	0	6.58333	bw	krill	0
		bw10_230a	day	Sub-Surface (0.5-5m)	0	6.58333	bw	krill	0
		bw10_230a	day	Shallow (5-50m)	0	6.58333	bw	krill	0
		bw10_230a	day	Moderate (50-150m)	18	6.58333	bw	krill	2.73418
		bw10_230a	day	Deep (>150m)	65	6.58333	bw	krill	9.87342
		bw10_230a	twilight	Surface (0-0.5m)	0	0	bw	krill	0
		bw10_230a	twilight	Sub-Surface (0.5-5m)	0	0	bw	krill	0
		bw10_230a	twilight	Shallow (5-50m)	0	0	bw	krill	0
		bw10_230a	twilight	Moderate (50-150m)	0	0	bw	krill	0
		bw10_230a	twilight	Deep (>150m)	0	0	bw	krill	0
		bw10_230a	night	Surface (0-0.5m)	0	0	bw	krill	0
		bw10_230a	night	Sub-Surface (0.5-5m)	0	0	bw	krill	0
		bw10_230a	night	Shallow (5-50m)	0	0	bw	krill	0
		bw10_230a	night	Moderate (50-150m)	0	0	bw	krill	0
		bw10_230a	night	Deep (>150m)	0	0	bw	krill	0
		bw10_235a	day	Surface (0-0.5m)	0	5.28333	bw	krill	0
		bw10_235a	day	Sub-Surface (0.5-5m)	1	5.28333	bw	krill	0.189274
		bw10_235a	day	Shallow (5-50m)	12	5.28333	bw	krill	2.27129
		bw10_235a	day	Moderate (50-150m)	1	5.28333	bw	krill	0.189274
		bw10_235a	day	Deep (>150m)	0	5.28333	bw	krill	0
		bw10_235a	twilight	Surface (0-0.5m)	0	0	bw	krill	0
		bw10_235a	twilight	Sub-Surface (0.5-5m)	0	0	bw	krill	0
		bw10_235a	twilight	Shallow (5-50m)	0	0	bw	krill	0
		bw10_235a	twilight	Moderate (50-150m)	0	0	bw	krill	0
		bw10_235a	twilight	Deep (>150m)	0	0	bw	krill	0
		bw10_235a	night	Surface (0-0.5m)	0	0	bw	krill	0
		bw10_235a	night	Sub-Surface (0.5-5m)	0	0	bw	krill	0
		bw10_235a	night	Shallow (5-50m)	0	0	bw	krill	0
		bw10_235a	night	Moderate (50-150m)	0	0	bw	krill	0
		bw10_235a	night	Deep (>150m)	0	0	bw	krill	0
		bw10_235b	day	Surface (0-0.5m)	0	6.36667	bw	krill	0
		bw10_235b	day	Sub-Surface (0.5-5m)	5	6.36667	bw	krill	0.78534
		bw10_235b	day	Shallow (5-50m)	38	6.36667	bw	krill	5.96859
		bw10_235b	day	Moderate (50-150m)	3	6.36667	bw	krill	0.471204
		bw10_235b	day	Deep (>150m)	0	6.36667	bw	krill	0
		bw10_235b	twilight	Surface (0-0.5m)	0	0	bw	krill	0
		bw10_235b	twilight	Sub-Surface (0.5-5m)	0	0	bw	krill	0
		bw10_235b	twilight	Shallow (5-50m)	0	0	bw	krill	0
		bw10_235b	twilight	Moderate (50-150m)	0	0	bw	krill	0
		bw10_235b	twilight	Deep (>150m)	0	0	bw	krill	0
		bw10_235b	night	Surface (0-0.5m)	0	0	bw	krill	0
		bw10_235b	night	Sub-Surface (0.5-5m)	0	0	bw	krill	0
		bw10_235b	night	Shallow (5-50m)	0	0	bw	krill	0
		bw10_235b	night	Moderate (50-150m)	0	0	bw	krill	0
		bw10_235b	night	Deep (>150m)	0	0	bw	krill	0
		bw10_238a	day	Surface (0-0.5m)	0	5.06667	bw	krill	0
		bw10_238a	day	Sub-Surface (0.5-5m)	8	5.06667	bw	krill	1.57895
		bw10_238a	day	Shallow (5-50m)	6	5.06667	bw	krill	1.18421
		bw10_238a	day	Moderate (50-150m)	0	5.06667	bw	krill	0
		bw10_238a	day	Deep (>150m)	0	5.06667	bw	krill	0
		bw10_238a	twilight	Surface (0-0.5m)	0	0	bw	krill	0
		bw10_238a	twilight	Sub-Surface (0.5-5m)	0	0	bw	krill	0
		bw10_238a	twilight	Shallow (5-50m)	0	0	bw	krill	0
		bw10_238a	twilight	Moderate (50-150m)	0	0	bw	krill	0
		bw10_238a	twilight	Deep (>150m)	0	0	bw	krill	0
		bw10_238a	night	Surface (0-0.5m)	0	0	bw	krill	0
		bw10_238a	night	Sub-Surface (0.5-5m)	0	0	bw	krill	0
		bw10_238a	night	Shallow (5-50m)	0	0	bw	krill	0
		bw10_238a	night	Moderate (50-150m)	0	0	bw	krill	0
		bw10_238a	night	Deep (>150m)	0	0	bw	krill	0
		bw10_239b	day	Surface (0-0.5m)	0	7.83333	bw	krill	0
		bw10_239b	day	Sub-Surface (0.5-5m)	15	7.83333	bw	krill	1.91489
		bw10_239b	day	Shallow (5-50m)	12	7.83333	bw	krill	1.53191
		bw10_239b	day	Moderate (50-150m)	18	7.83333	bw	krill	2.29787
		bw10_239b	day	Deep (>150m)	20	7.83333	bw	krill	2.55319
		bw10_239b	twilight	Surface (0-0.5m)	0	0	bw	krill	0
		bw10_239b	twilight	Sub-Surface (0.5-5m)	0	0	bw	krill	0
		bw10_239b	twilight	Shallow (5-50m)	0	0	bw	krill	0
		bw10_239b	twilight	Moderate (50-150m)	0	0	bw	krill	0
		bw10_239b	twilight	Deep (>150m)	0	0	bw	krill	0
		bw10_239b	night	Surface (0-0.5m)	0	0	bw	krill	0
		bw10_239b	night	Sub-Surface (0.5-5m)	0	0	bw	krill	0
		bw10_239b	night	Shallow (5-50m)	0	0	bw	krill	0
		bw10_239b	night	Moderate (50-150m)	0	0	bw	krill	0
		bw10_239b	night	Deep (>150m)	0	0	bw	krill	0
		bw10_240a	day	Surface (0-0.5m)	0	2.46667	bw	krill	0
		bw10_240a	day	Sub-Surface (0.5-5m)	10	2.46667	bw	krill	4.05405
		bw10_240a	day	Shallow (5-50m)	18	2.46667	bw	krill	7.2973
		bw10_240a	day	Moderate (50-150m)	0	2.46667	bw	krill	0
		bw10_240a	day	Deep (>150m)	0	2.46667	bw	krill	0
		bw10_240a	twilight	Surface (0-0.5m)	0	0	bw	krill	0
		bw10_240a	twilight	Sub-Surface (0.5-5m)	0	0	bw	krill	0
		bw10_240a	twilight	Shallow (5-50m)	0	0	bw	krill	0
		bw10_240a	twilight	Moderate (50-150m)	0	0	bw	krill	0
		bw10_240a	twilight	Deep (>150m)	0	0	bw	krill	0
		bw10_240a	night	Surface (0-0.5m)	0	0	bw	krill	0
		bw10_240a	night	Sub-Surface (0.5-5m)	0	0	bw	krill	0
		bw10_240a	night	Shallow (5-50m)	0	0	bw	krill	0
		bw10_240a	night	Moderate (50-150m)	0	0	bw	krill	0
		bw10_240a	night	Deep (>150m)	0	0	bw	krill	0
		bw10_240b	day	Surface (0-0.5m)	1	23.2333	bw	krill	0.0430416
		bw10_240b	day	Sub-Surface (0.5-5m)	14	23.2333	bw	krill	0.602582
		bw10_240b	day	Shallow (5-50m)	115	23.2333	bw	krill	4.94978
		bw10_240b	day	Moderate (50-150m)	17	23.2333	bw	krill	0.731707
		bw10_240b	day	Deep (>150m)	39	23.2333	bw	krill	1.67862
		bw10_240b	twilight	Surface (0-0.5m)	0	3.03333	bw	krill	0
		bw10_240b	twilight	Sub-Surface (0.5-5m)	0	3.03333	bw	krill	0
		bw10_240b	twilight	Shallow (5-50m)	3	3.03333	bw	krill	0.989011
		bw10_240b	twilight	Moderate (50-150m)	0	3.03333	bw	krill	0
		bw10_240b	twilight	Deep (>150m)	0	3.03333	bw	krill	0
		bw10_240b	night	Surface (0-0.5m)	0	8.11667	bw	krill	0
		bw10_240b	night	Sub-Surface (0.5-5m)	0	8.11667	bw	krill	0
		bw10_240b	night	Shallow (5-50m)	0	8.11667	bw	krill	0
		bw10_240b	night	Moderate (50-150m)	0	8.11667	bw	krill	0
		bw10_240b	night	Deep (>150m)	0	8.11667	bw	krill	0
		bw10_241a	day	Surface (0-0.5m)	0	8.53333	bw	krill	0
		bw10_241a	day	Sub-Surface (0.5-5m)	0	8.53333	bw	krill	0
		bw10_241a	day	Shallow (5-50m)	0	8.53333	bw	krill	0
		bw10_241a	day	Moderate (50-150m)	28	8.53333	bw	krill	3.28125
		bw10_241a	day	Deep (>150m)	94	8.53333	bw	krill	11.0156
		bw10_241a	twilight	Surface (0-0.5m)	0	0	bw	krill	0
		bw10_241a	twilight	Sub-Surface (0.5-5m)	0	0	bw	krill	0
		bw10_241a	twilight	Shallow (5-50m)	0	0	bw	krill	0
		bw10_241a	twilight	Moderate (50-150m)	0	0	bw	krill	0
		bw10_241a	twilight	Deep (>150m)	0	0	bw	krill	0
		bw10_241a	night	Surface (0-0.5m)	0	0	bw	krill	0
		bw10_241a	night	Sub-Surface (0.5-5m)	0	0	bw	krill	0
		bw10_241a	night	Shallow (5-50m)	0	0	bw	krill	0
		bw10_241a	night	Moderate (50-150m)	0	0	bw	krill	0
		bw10_241a	night	Deep (>150m)	0	0	bw	krill	0
		bw10_243a	day	Surface (0-0.5m)	0	5	bw	krill	0
		bw10_243a	day	Sub-Surface (0.5-5m)	0	5	bw	krill	0
		bw10_243a	day	Shallow (5-50m)	0	5	bw	krill	0
		bw10_243a	day	Moderate (50-150m)	0	5	bw	krill	0
		bw10_243a	day	Deep (>150m)	80	5	bw	krill	16
		bw10_243a	twilight	Surface (0-0.5m)	0	0	bw	krill	0
		bw10_243a	twilight	Sub-Surface (0.5-5m)	0	0	bw	krill	0
		bw10_243a	twilight	Shallow (5-50m)	0	0	bw	krill	0
		bw10_243a	twilight	Moderate (50-150m)	0	0	bw	krill	0
		bw10_243a	twilight	Deep (>150m)	0	0	bw	krill	0
		bw10_243a	night	Surface (0-0.5m)	0	0	bw	krill	0
		bw10_243a	night	Sub-Surface (0.5-5m)	0	0	bw	krill	0
		bw10_243a	night	Shallow (5-50m)	0	0	bw	krill	0
		bw10_243a	night	Moderate (50-150m)	0	0	bw	krill	0
		bw10_243a	night	Deep (>150m)	0	0	bw	krill	0
		bw10_243b	day	Surface (0-0.5m)	0	8.5	bw	krill	0
		bw10_243b	day	Sub-Surface (0.5-5m)	0	8.5	bw	krill	0
		bw10_243b	day	Shallow (5-50m)	0	8.5	bw	krill	0
		bw10_243b	day	Moderate (50-150m)	3	8.5	bw	krill	0.352941
		bw10_243b	day	Deep (>150m)	139	8.5	bw	krill	16.3529
		bw10_243b	twilight	Surface (0-0.5m)	0	0	bw	krill	0
		bw10_243b	twilight	Sub-Surface (0.5-5m)	0	0	bw	krill	0
		bw10_243b	twilight	Shallow (5-50m)	0	0	bw	krill	0
		bw10_243b	twilight	Moderate (50-150m)	0	0	bw	krill	0
		bw10_243b	twilight	Deep (>150m)	0	0	bw	krill	0
		bw10_243b	night	Surface (0-0.5m)	0	0	bw	krill	0
		bw10_243b	night	Sub-Surface (0.5-5m)	0	0	bw	krill	0
		bw10_243b	night	Shallow (5-50m)	0	0	bw	krill	0
		bw10_243b	night	Moderate (50-150m)	0	0	bw	krill	0
		bw10_243b	night	Deep (>150m)	0	0	bw	krill	0
		bw10_244b	day	Surface (0-0.5m)	0	1.7	bw	krill	0
		bw10_244b	day	Sub-Surface (0.5-5m)	0	1.7	bw	krill	0
		bw10_244b	day	Shallow (5-50m)	0	1.7	bw	krill	0
		bw10_244b	day	Moderate (50-150m)	36	1.7	bw	krill	21.1765
		bw10_244b	day	Deep (>150m)	0	1.7	bw	krill	0
		bw10_244b	twilight	Surface (0-0.5m)	0	0	bw	krill	0
		bw10_244b	twilight	Sub-Surface (0.5-5m)	0	0	bw	krill	0
		bw10_244b	twilight	Shallow (5-50m)	0	0	bw	krill	0
		bw10_244b	twilight	Moderate (50-150m)	0	0	bw	krill	0
		bw10_244b	twilight	Deep (>150m)	0	0	bw	krill	0
		bw10_244b	night	Surface (0-0.5m)	0	0	bw	krill	0
		bw10_244b	night	Sub-Surface (0.5-5m)	0	0	bw	krill	0
		bw10_244b	night	Shallow (5-50m)	0	0	bw	krill	0
		bw10_244b	night	Moderate (50-150m)	0	0	bw	krill	0
		bw10_244b	night	Deep (>150m)	0	0	bw	krill	0
		bw10_244c	day	Surface (0-0.5m)	0	2.63333	bw	krill	0
		bw10_244c	day	Sub-Surface (0.5-5m)	0	2.63333	bw	krill	0
		bw10_244c	day	Shallow (5-50m)	0	2.63333	bw	krill	0
		bw10_244c	day	Moderate (50-150m)	17	2.63333	bw	krill	6.4557
		bw10_244c	day	Deep (>150m)	10	2.63333	bw	krill	3.79747
		bw10_244c	twilight	Surface (0-0.5m)	0	0	bw	krill	0
		bw10_244c	twilight	Sub-Surface (0.5-5m)	0	0	bw	krill	0
		bw10_244c	twilight	Shallow (5-50m)	0	0	bw	krill	0
		bw10_244c	twilight	Moderate (50-150m)	0	0	bw	krill	0
		bw10_244c	twilight	Deep (>150m)	0	0	bw	krill	0
		bw10_244c	night	Surface (0-0.5m)	0	0	bw	krill	0
		bw10_244c	night	Sub-Surface (0.5-5m)	0	0	bw	krill	0
		bw10_244c	night	Shallow (5-50m)	0	0	bw	krill	0
		bw10_244c	night	Moderate (50-150m)	0	0	bw	krill	0
		bw10_244c	night	Deep (>150m)	0	0	bw	krill	0
		bw10_245a	day	Surface (0-0.5m)	0	5.46667	bw	krill	0
		bw10_245a	day	Sub-Surface (0.5-5m)	0	5.46667	bw	krill	0
		bw10_245a	day	Shallow (5-50m)	0	5.46667	bw	krill	0
		bw10_245a	day	Moderate (50-150m)	0	5.46667	bw	krill	0
		bw10_245a	day	Deep (>150m)	53	5.46667	bw	krill	9.69512
		bw10_245a	twilight	Surface (0-0.5m)	0	0	bw	krill	0
		bw10_245a	twilight	Sub-Surface (0.5-5m)	0	0	bw	krill	0
		bw10_245a	twilight	Shallow (5-50m)	0	0	bw	krill	0
		bw10_245a	twilight	Moderate (50-150m)	0	0	bw	krill	0
		bw10_245a	twilight	Deep (>150m)	0	0	bw	krill	0
		bw10_245a	night	Surface (0-0.5m)	0	0	bw	krill	0
		bw10_245a	night	Sub-Surface (0.5-5m)	0	0	bw	krill	0
		bw10_245a	night	Shallow (5-50m)	0	0	bw	krill	0
		bw10_245a	night	Moderate (50-150m)	0	0	bw	krill	0
		bw10_245a	night	Deep (>150m)	0	0	bw	krill	0
		bw10_246a	day	Surface (0-0.5m)	0	4.61667	bw	krill	0
		bw10_246a	day	Sub-Surface (0.5-5m)	0	4.61667	bw	krill	0
		bw10_246a	day	Shallow (5-50m)	1	4.61667	bw	krill	0.216606
		bw10_246a	day	Moderate (50-150m)	40	4.61667	bw	krill	8.66426
		bw10_246a	day	Deep (>150m)	26	4.61667	bw	krill	5.63177
		bw10_246a	twilight	Surface (0-0.5m)	0	0	bw	krill	0
		bw10_246a	twilight	Sub-Surface (0.5-5m)	0	0	bw	krill	0
		bw10_246a	twilight	Shallow (5-50m)	0	0	bw	krill	0
		bw10_246a	twilight	Moderate (50-150m)	0	0	bw	krill	0
		bw10_246a	twilight	Deep (>150m)	0	0	bw	krill	0
		bw10_246a	night	Surface (0-0.5m)	0	0	bw	krill	0
		bw10_246a	night	Sub-Surface (0.5-5m)	0	0	bw	krill	0
		bw10_246a	night	Shallow (5-50m)	0	0	bw	krill	0
		bw10_246a	night	Moderate (50-150m)	0	0	bw	krill	0
		bw10_246a	night	Deep (>150m)	0	0	bw	krill	0
		bw10_246b	day	Surface (0-0.5m)	0	4.5	bw	krill	0
		bw10_246b	day	Sub-Surface (0.5-5m)	0	4.5	bw	krill	0
		bw10_246b	day	Shallow (5-50m)	0	4.5	bw	krill	0
		bw10_246b	day	Moderate (50-150m)	0	4.5	bw	krill	0
		bw10_246b	day	Deep (>150m)	81	4.5	bw	krill	18
		bw10_246b	twilight	Surface (0-0.5m)	0	0	bw	krill	0
		bw10_246b	twilight	Sub-Surface (0.5-5m)	0	0	bw	krill	0
		bw10_246b	twilight	Shallow (5-50m)	0	0	bw	krill	0
		bw10_246b	twilight	Moderate (50-150m)	0	0	bw	krill	0
		bw10_246b	twilight	Deep (>150m)	0	0	bw	krill	0
		bw10_246b	night	Surface (0-0.5m)	0	0	bw	krill	0
		bw10_246b	night	Sub-Surface (0.5-5m)	0	0	bw	krill	0
		bw10_246b	night	Shallow (5-50m)	0	0	bw	krill	0
		bw10_246b	night	Moderate (50-150m)	0	0	bw	krill	0
		bw10_246b	night	Deep (>150m)	0	0	bw	krill	0
		bw10_247a	day	Surface (0-0.5m)	4	0.516667	bw	krill	7.74194
		bw10_247a	day	Sub-Surface (0.5-5m)	5	0.516667	bw	krill	9.67742
		bw10_247a	day	Shallow (5-50m)	2	0.516667	bw	krill	3.87097
		bw10_247a	day	Moderate (50-150m)	0	0.516667	bw	krill	0
		bw10_247a	day	Deep (>150m)	0	0.516667	bw	krill	0
		bw10_247a	twilight	Surface (0-0.5m)	0	0	bw	krill	0
		bw10_247a	twilight	Sub-Surface (0.5-5m)	0	0	bw	krill	0
		bw10_247a	twilight	Shallow (5-50m)	0	0	bw	krill	0
		bw10_247a	twilight	Moderate (50-150m)	0	0	bw	krill	0
		bw10_247a	twilight	Deep (>150m)	0	0	bw	krill	0
		bw10_247a	night	Surface (0-0.5m)	0	0	bw	krill	0
		bw10_247a	night	Sub-Surface (0.5-5m)	0	0	bw	krill	0
		bw10_247a	night	Shallow (5-50m)	0	0	bw	krill	0
		bw10_247a	night	Moderate (50-150m)	0	0	bw	krill	0
		bw10_247a	night	Deep (>150m)	0	0	bw	krill	0
		bw10_265a	day	Surface (0-0.5m)	0	5.43333	bw	krill	0
		bw10_265a	day	Sub-Surface (0.5-5m)	0	5.43333	bw	krill	0
		bw10_265a	day	Shallow (5-50m)	0	5.43333	bw	krill	0
		bw10_265a	day	Moderate (50-150m)	0	5.43333	bw	krill	0
		bw10_265a	day	Deep (>150m)	48	5.43333	bw	krill	8.83436
		bw10_265a	twilight	Surface (0-0.5m)	0	0	bw	krill	0
		bw10_265a	twilight	Sub-Surface (0.5-5m)	0	0	bw	krill	0
		bw10_265a	twilight	Shallow (5-50m)	0	0	bw	krill	0
		bw10_265a	twilight	Moderate (50-150m)	0	0	bw	krill	0
		bw10_265a	twilight	Deep (>150m)	0	0	bw	krill	0
		bw10_265a	night	Surface (0-0.5m)	0	0	bw	krill	0
		bw10_265a	night	Sub-Surface (0.5-5m)	0	0	bw	krill	0
		bw10_265a	night	Shallow (5-50m)	0	0	bw	krill	0
		bw10_265a	night	Moderate (50-150m)	0	0	bw	krill	0
		bw10_265a	night	Deep (>150m)	0	0	bw	krill	0
		bw10_265b	day	Surface (0-0.5m)	0	0.8	bw	krill	0
		bw10_265b	day	Sub-Surface (0.5-5m)	0	0.8	bw	krill	0
		bw10_265b	day	Shallow (5-50m)	0	0.8	bw	krill	0
		bw10_265b	day	Moderate (50-150m)	0	0.8	bw	krill	0
		bw10_265b	day	Deep (>150m)	13	0.8	bw	krill	16.25
		bw10_265b	twilight	Surface (0-0.5m)	0	0	bw	krill	0
		bw10_265b	twilight	Sub-Surface (0.5-5m)	0	0	bw	krill	0
		bw10_265b	twilight	Shallow (5-50m)	0	0	bw	krill	0
		bw10_265b	twilight	Moderate (50-150m)	0	0	bw	krill	0
		bw10_265b	twilight	Deep (>150m)	0	0	bw	krill	0
		bw10_265b	night	Surface (0-0.5m)	0	0	bw	krill	0
		bw10_265b	night	Sub-Surface (0.5-5m)	0	0	bw	krill	0
		bw10_265b	night	Shallow (5-50m)	0	0	bw	krill	0
		bw10_265b	night	Moderate (50-150m)	0	0	bw	krill	0
		bw10_265b	night	Deep (>150m)	0	0	bw	krill	0
		bw10_266a	day	Surface (0-0.5m)	0	2.45	bw	krill	0
		bw10_266a	day	Sub-Surface (0.5-5m)	0	2.45	bw	krill	0
		bw10_266a	day	Shallow (5-50m)	0	2.45	bw	krill	0
		bw10_266a	day	Moderate (50-150m)	0	2.45	bw	krill	0
		bw10_266a	day	Deep (>150m)	15	2.45	bw	krill	6.12245
		bw10_266a	twilight	Surface (0-0.5m)	0	0	bw	krill	0
		bw10_266a	twilight	Sub-Surface (0.5-5m)	0	0	bw	krill	0
		bw10_266a	twilight	Shallow (5-50m)	0	0	bw	krill	0
		bw10_266a	twilight	Moderate (50-150m)	0	0	bw	krill	0
		bw10_266a	twilight	Deep (>150m)	0	0	bw	krill	0
		bw10_266a	night	Surface (0-0.5m)	0	0	bw	krill	0
		bw10_266a	night	Sub-Surface (0.5-5m)	0	0	bw	krill	0
		bw10_266a	night	Shallow (5-50m)	0	0	bw	krill	0
		bw10_266a	night	Moderate (50-150m)	0	0	bw	krill	0
		bw10_266a	night	Deep (>150m)	0	0	bw	krill	0
		bw11_210a	day	Surface (0-0.5m)	0	3.56667	bw	krill	0
		bw11_210a	day	Sub-Surface (0.5-5m)	0	3.56667	bw	krill	0
		bw11_210a	day	Shallow (5-50m)	0	3.56667	bw	krill	0
		bw11_210a	day	Moderate (50-150m)	90	3.56667	bw	krill	25.2336
		bw11_210a	day	Deep (>150m)	0	3.56667	bw	krill	0
		bw11_210a	twilight	Surface (0-0.5m)	0	0	bw	krill	0
		bw11_210a	twilight	Sub-Surface (0.5-5m)	0	0	bw	krill	0
		bw11_210a	twilight	Shallow (5-50m)	0	0	bw	krill	0
		bw11_210a	twilight	Moderate (50-150m)	0	0	bw	krill	0
		bw11_210a	twilight	Deep (>150m)	0	0	bw	krill	0
		bw11_210a	night	Surface (0-0.5m)	0	0	bw	krill	0
		bw11_210a	night	Sub-Surface (0.5-5m)	0	0	bw	krill	0
		bw11_210a	night	Shallow (5-50m)	0	0	bw	krill	0
		bw11_210a	night	Moderate (50-150m)	0	0	bw	krill	0
		bw11_210a	night	Deep (>150m)	0	0	bw	krill	0
		bw11_210b	day	Surface (0-0.5m)	0	6.38333	bw	krill	0
		bw11_210b	day	Sub-Surface (0.5-5m)	0	6.38333	bw	krill	0
		bw11_210b	day	Shallow (5-50m)	148	6.38333	bw	krill	23.1854
		bw11_210b	day	Moderate (50-150m)	0	6.38333	bw	krill	0
		bw11_210b	day	Deep (>150m)	0	6.38333	bw	krill	0
		bw11_210b	twilight	Surface (0-0.5m)	0	0	bw	krill	0
		bw11_210b	twilight	Sub-Surface (0.5-5m)	0	0	bw	krill	0
		bw11_210b	twilight	Shallow (5-50m)	0	0	bw	krill	0
		bw11_210b	twilight	Moderate (50-150m)	0	0	bw	krill	0
		bw11_210b	twilight	Deep (>150m)	0	0	bw	krill	0
		bw11_210b	night	Surface (0-0.5m)	0	0	bw	krill	0
		bw11_210b	night	Sub-Surface (0.5-5m)	0	0	bw	krill	0
		bw11_210b	night	Shallow (5-50m)	0	0	bw	krill	0
		bw11_210b	night	Moderate (50-150m)	0	0	bw	krill	0
		bw11_210b	night	Deep (>150m)	0	0	bw	krill	0
		bw11_211a	day	Surface (0-0.5m)	0	4.33333	bw	krill	0
		bw11_211a	day	Sub-Surface (0.5-5m)	0	4.33333	bw	krill	0
		bw11_211a	day	Shallow (5-50m)	0	4.33333	bw	krill	0
		bw11_211a	day	Moderate (50-150m)	92	4.33333	bw	krill	21.2308
		bw11_211a	day	Deep (>150m)	0	4.33333	bw	krill	0
		bw11_211a	twilight	Surface (0-0.5m)	0	0	bw	krill	0
		bw11_211a	twilight	Sub-Surface (0.5-5m)	0	0	bw	krill	0
		bw11_211a	twilight	Shallow (5-50m)	0	0	bw	krill	0
		bw11_211a	twilight	Moderate (50-150m)	0	0	bw	krill	0
		bw11_211a	twilight	Deep (>150m)	0	0	bw	krill	0
		bw11_211a	night	Surface (0-0.5m)	0	0	bw	krill	0
		bw11_211a	night	Sub-Surface (0.5-5m)	0	0	bw	krill	0
		bw11_211a	night	Shallow (5-50m)	0	0	bw	krill	0
		bw11_211a	night	Moderate (50-150m)	0	0	bw	krill	0
		bw11_211a	night	Deep (>150m)	0	0	bw	krill	0
		bw11_213b	day	Surface (0-0.5m)	0	5.88333	bw	krill	0
		bw11_213b	day	Sub-Surface (0.5-5m)	0	5.88333	bw	krill	0
		bw11_213b	day	Shallow (5-50m)	32	5.88333	bw	krill	5.43909
		bw11_213b	day	Moderate (50-150m)	75	5.88333	bw	krill	12.7479
		bw11_213b	day	Deep (>150m)	0	5.88333	bw	krill	0
		bw11_213b	twilight	Surface (0-0.5m)	0	0	bw	krill	0
		bw11_213b	twilight	Sub-Surface (0.5-5m)	0	0	bw	krill	0
		bw11_213b	twilight	Shallow (5-50m)	0	0	bw	krill	0
		bw11_213b	twilight	Moderate (50-150m)	0	0	bw	krill	0
		bw11_213b	twilight	Deep (>150m)	0	0	bw	krill	0
		bw11_213b	night	Surface (0-0.5m)	0	0	bw	krill	0
		bw11_213b	night	Sub-Surface (0.5-5m)	0	0	bw	krill	0
		bw11_213b	night	Shallow (5-50m)	0	0	bw	krill	0
		bw11_213b	night	Moderate (50-150m)	0	0	bw	krill	0
		bw11_213b	night	Deep (>150m)	0	0	bw	krill	0
		bw11_214a	day	Surface (0-0.5m)	0	1.08333	bw	krill	0
		bw11_214a	day	Sub-Surface (0.5-5m)	0	1.08333	bw	krill	0
		bw11_214a	day	Shallow (5-50m)	0	1.08333	bw	krill	0
		bw11_214a	day	Moderate (50-150m)	23	1.08333	bw	krill	21.2308
		bw11_214a	day	Deep (>150m)	0	1.08333	bw	krill	0
		bw11_214a	twilight	Surface (0-0.5m)	0	0	bw	krill	0
		bw11_214a	twilight	Sub-Surface (0.5-5m)	0	0	bw	krill	0
		bw11_214a	twilight	Shallow (5-50m)	0	0	bw	krill	0
		bw11_214a	twilight	Moderate (50-150m)	0	0	bw	krill	0
		bw11_214a	twilight	Deep (>150m)	0	0	bw	krill	0
		bw11_214a	night	Surface (0-0.5m)	0	0	bw	krill	0
		bw11_214a	night	Sub-Surface (0.5-5m)	0	0	bw	krill	0
		bw11_214a	night	Shallow (5-50m)	0	0	bw	krill	0
		bw11_214a	night	Moderate (50-150m)	0	0	bw	krill	0
		bw11_214a	night	Deep (>150m)	0	0	bw	krill	0
		bw11_214b	day	Surface (0-0.5m)	0	5.61667	bw	krill	0
		bw11_214b	day	Sub-Surface (0.5-5m)	13	5.61667	bw	krill	2.31454
		bw11_214b	day	Shallow (5-50m)	61	5.61667	bw	krill	10.8605
		bw11_214b	day	Moderate (50-150m)	23	5.61667	bw	krill	4.09496
		bw11_214b	day	Deep (>150m)	0	5.61667	bw	krill	0
		bw11_214b	twilight	Surface (0-0.5m)	0	0	bw	krill	0
		bw11_214b	twilight	Sub-Surface (0.5-5m)	0	0	bw	krill	0
		bw11_214b	twilight	Shallow (5-50m)	0	0	bw	krill	0
		bw11_214b	twilight	Moderate (50-150m)	0	0	bw	krill	0
		bw11_214b	twilight	Deep (>150m)	0	0	bw	krill	0
		bw11_214b	night	Surface (0-0.5m)	0	0	bw	krill	0
		bw11_214b	night	Sub-Surface (0.5-5m)	0	0	bw	krill	0
		bw11_214b	night	Shallow (5-50m)	0	0	bw	krill	0
		bw11_214b	night	Moderate (50-150m)	0	0	bw	krill	0
		bw11_214b	night	Deep (>150m)	0	0	bw	krill	0
		bw11_215a	day	Surface (0-0.5m)	0	1.13333	bw	krill	0
		bw11_215a	day	Sub-Surface (0.5-5m)	0	1.13333	bw	krill	0
		bw11_215a	day	Shallow (5-50m)	0	1.13333	bw	krill	0
		bw11_215a	day	Moderate (50-150m)	20	1.13333	bw	krill	17.6471
		bw11_215a	day	Deep (>150m)	0	1.13333	bw	krill	0
		bw11_215a	twilight	Surface (0-0.5m)	0	0	bw	krill	0
		bw11_215a	twilight	Sub-Surface (0.5-5m)	0	0	bw	krill	0
		bw11_215a	twilight	Shallow (5-50m)	0	0	bw	krill	0
		bw11_215a	twilight	Moderate (50-150m)	0	0	bw	krill	0
		bw11_215a	twilight	Deep (>150m)	0	0	bw	krill	0
		bw11_215a	night	Surface (0-0.5m)	0	0	bw	krill	0
		bw11_215a	night	Sub-Surface (0.5-5m)	0	0	bw	krill	0
		bw11_215a	night	Shallow (5-50m)	0	0	bw	krill	0
		bw11_215a	night	Moderate (50-150m)	0	0	bw	krill	0
		bw11_215a	night	Deep (>150m)	0	0	bw	krill	0
		bw11_215b	day	Surface (0-0.5m)	0	1.45	bw	krill	0
		bw11_215b	day	Sub-Surface (0.5-5m)	0	1.45	bw	krill	0
		bw11_215b	day	Shallow (5-50m)	0	1.45	bw	krill	0
		bw11_215b	day	Moderate (50-150m)	14	1.45	bw	krill	9.65517
		bw11_215b	day	Deep (>150m)	1	1.45	bw	krill	0.689655
		bw11_215b	twilight	Surface (0-0.5m)	0	0	bw	krill	0
		bw11_215b	twilight	Sub-Surface (0.5-5m)	0	0	bw	krill	0
		bw11_215b	twilight	Shallow (5-50m)	0	0	bw	krill	0
		bw11_215b	twilight	Moderate (50-150m)	0	0	bw	krill	0
		bw11_215b	twilight	Deep (>150m)	0	0	bw	krill	0
		bw11_215b	night	Surface (0-0.5m)	0	0	bw	krill	0
		bw11_215b	night	Sub-Surface (0.5-5m)	0	0	bw	krill	0
		bw11_215b	night	Shallow (5-50m)	0	0	bw	krill	0
		bw11_215b	night	Moderate (50-150m)	0	0	bw	krill	0
		bw11_215b	night	Deep (>150m)	0	0	bw	krill	0
		bw11_218b	day	Surface (0-0.5m)	0	2.95	bw	krill	0
		bw11_218b	day	Sub-Surface (0.5-5m)	0	2.95	bw	krill	0
		bw11_218b	day	Shallow (5-50m)	0	2.95	bw	krill	0
		bw11_218b	day	Moderate (50-150m)	53	2.95	bw	krill	17.9661
		bw11_218b	day	Deep (>150m)	10	2.95	bw	krill	3.38983
		bw11_218b	twilight	Surface (0-0.5m)	0	1.61667	bw	krill	0
		bw11_218b	twilight	Sub-Surface (0.5-5m)	0	1.61667	bw	krill	0
		bw11_218b	twilight	Shallow (5-50m)	2	1.61667	bw	krill	1.23711
		bw11_218b	twilight	Moderate (50-150m)	4	1.61667	bw	krill	2.47423
		bw11_218b	twilight	Deep (>150m)	0	1.61667	bw	krill	0
		bw11_218b	night	Surface (0-0.5m)	0	0.533333	bw	krill	0
		bw11_218b	night	Sub-Surface (0.5-5m)	0	0.533333	bw	krill	0
		bw11_218b	night	Shallow (5-50m)	0	0.533333	bw	krill	0
		bw11_218b	night	Moderate (50-150m)	0	0.533333	bw	krill	0
		bw11_218b	night	Deep (>150m)	0	0.533333	bw	krill	0
		bw11_219b	day	Surface (0-0.5m)	0	2.35	bw	krill	0
		bw11_219b	day	Sub-Surface (0.5-5m)	0	2.35	bw	krill	0
		bw11_219b	day	Shallow (5-50m)	0	2.35	bw	krill	0
		bw11_219b	day	Moderate (50-150m)	0	2.35	bw	krill	0
		bw11_219b	day	Deep (>150m)	25	2.35	bw	krill	10.6383
		bw11_219b	twilight	Surface (0-0.5m)	0	0	bw	krill	0
		bw11_219b	twilight	Sub-Surface (0.5-5m)	0	0	bw	krill	0
		bw11_219b	twilight	Shallow (5-50m)	0	0	bw	krill	0
		bw11_219b	twilight	Moderate (50-150m)	0	0	bw	krill	0
		bw11_219b	twilight	Deep (>150m)	0	0	bw	krill	0
		bw11_219b	night	Surface (0-0.5m)	0	0	bw	krill	0
		bw11_219b	night	Sub-Surface (0.5-5m)	0	0	bw	krill	0
		bw11_219b	night	Shallow (5-50m)	0	0	bw	krill	0
		bw11_219b	night	Moderate (50-150m)	0	0	bw	krill	0
		bw11_219b	night	Deep (>150m)	0	0	bw	krill	0
		bw11_220a	day	Surface (0-0.5m)	0	5.5	bw	krill	0
		bw11_220a	day	Sub-Surface (0.5-5m)	0	5.5	bw	krill	0
		bw11_220a	day	Shallow (5-50m)	0	5.5	bw	krill	0
		bw11_220a	day	Moderate (50-150m)	5	5.5	bw	krill	0.909091
		bw11_220a	day	Deep (>150m)	76	5.5	bw	krill	13.8182
		bw11_220a	twilight	Surface (0-0.5m)	0	0	bw	krill	0
		bw11_220a	twilight	Sub-Surface (0.5-5m)	0	0	bw	krill	0
		bw11_220a	twilight	Shallow (5-50m)	0	0	bw	krill	0
		bw11_220a	twilight	Moderate (50-150m)	0	0	bw	krill	0
		bw11_220a	twilight	Deep (>150m)	0	0	bw	krill	0
		bw11_220a	night	Surface (0-0.5m)	0	0	bw	krill	0
		bw11_220a	night	Sub-Surface (0.5-5m)	0	0	bw	krill	0
		bw11_220a	night	Shallow (5-50m)	0	0	bw	krill	0
		bw11_220a	night	Moderate (50-150m)	0	0	bw	krill	0
		bw11_220a	night	Deep (>150m)	0	0	bw	krill	0
		bw11_220b	day	Surface (0-0.5m)	0	2.66667	bw	krill	0
		bw11_220b	day	Sub-Surface (0.5-5m)	0	2.66667	bw	krill	0
		bw11_220b	day	Shallow (5-50m)	0	2.66667	bw	krill	0
		bw11_220b	day	Moderate (50-150m)	6	2.66667	bw	krill	2.25
		bw11_220b	day	Deep (>150m)	25	2.66667	bw	krill	9.375
		bw11_220b	twilight	Surface (0-0.5m)	0	0	bw	krill	0
		bw11_220b	twilight	Sub-Surface (0.5-5m)	0	0	bw	krill	0
		bw11_220b	twilight	Shallow (5-50m)	0	0	bw	krill	0
		bw11_220b	twilight	Moderate (50-150m)	0	0	bw	krill	0
		bw11_220b	twilight	Deep (>150m)	0	0	bw	krill	0
		bw11_220b	night	Surface (0-0.5m)	0	0	bw	krill	0
		bw11_220b	night	Sub-Surface (0.5-5m)	0	0	bw	krill	0
		bw11_220b	night	Shallow (5-50m)	0	0	bw	krill	0
		bw11_220b	night	Moderate (50-150m)	0	0	bw	krill	0
		bw11_220b	night	Deep (>150m)	0	0	bw	krill	0
		bw11_221a	day	Surface (0-0.5m)	0	5	bw	krill	0
		bw11_221a	day	Sub-Surface (0.5-5m)	0	5	bw	krill	0
		bw11_221a	day	Shallow (5-50m)	0	5	bw	krill	0
		bw11_221a	day	Moderate (50-150m)	26	5	bw	krill	5.2
		bw11_221a	day	Deep (>150m)	44	5	bw	krill	8.8
		bw11_221a	twilight	Surface (0-0.5m)	0	0	bw	krill	0
		bw11_221a	twilight	Sub-Surface (0.5-5m)	0	0	bw	krill	0
		bw11_221a	twilight	Shallow (5-50m)	0	0	bw	krill	0
		bw11_221a	twilight	Moderate (50-150m)	0	0	bw	krill	0
		bw11_221a	twilight	Deep (>150m)	0	0	bw	krill	0
		bw11_221a	night	Surface (0-0.5m)	0	0	bw	krill	0
		bw11_221a	night	Sub-Surface (0.5-5m)	0	0	bw	krill	0
		bw11_221a	night	Shallow (5-50m)	0	0	bw	krill	0
		bw11_221a	night	Moderate (50-150m)	0	0	bw	krill	0
		bw11_221a	night	Deep (>150m)	0	0	bw	krill	0
		bw11_264a	day	Surface (0-0.5m)	0	1.83333	bw	krill	0
		bw11_264a	day	Sub-Surface (0.5-5m)	0	1.83333	bw	krill	0
		bw11_264a	day	Shallow (5-50m)	0	1.83333	bw	krill	0
		bw11_264a	day	Moderate (50-150m)	21	1.83333	bw	krill	11.4545
		bw11_264a	day	Deep (>150m)	7	1.83333	bw	krill	3.81818
		bw11_264a	twilight	Surface (0-0.5m)	0	0	bw	krill	0
		bw11_264a	twilight	Sub-Surface (0.5-5m)	0	0	bw	krill	0
		bw11_264a	twilight	Shallow (5-50m)	0	0	bw	krill	0
		bw11_264a	twilight	Moderate (50-150m)	0	0	bw	krill	0
		bw11_264a	twilight	Deep (>150m)	0	0	bw	krill	0
		bw11_264a	night	Surface (0-0.5m)	0	0	bw	krill	0
		bw11_264a	night	Sub-Surface (0.5-5m)	0	0	bw	krill	0
		bw11_264a	night	Shallow (5-50m)	0	0	bw	krill	0
		bw11_264a	night	Moderate (50-150m)	0	0	bw	krill	0
		bw11_264a	night	Deep (>150m)	0	0	bw	krill	0
		bw12_217b	day	Surface (0-0.5m)	0	2.3	bw	krill	0
		bw12_217b	day	Sub-Surface (0.5-5m)	0	2.3	bw	krill	0
		bw12_217b	day	Shallow (5-50m)	0	2.3	bw	krill	0
		bw12_217b	day	Moderate (50-150m)	3	2.3	bw	krill	1.30435
		bw12_217b	day	Deep (>150m)	16	2.3	bw	krill	6.95652
		bw12_217b	twilight	Surface (0-0.5m)	0	0	bw	krill	0
		bw12_217b	twilight	Sub-Surface (0.5-5m)	0	0	bw	krill	0
		bw12_217b	twilight	Shallow (5-50m)	0	0	bw	krill	0
		bw12_217b	twilight	Moderate (50-150m)	0	0	bw	krill	0
		bw12_217b	twilight	Deep (>150m)	0	0	bw	krill	0
		bw12_217b	night	Surface (0-0.5m)	0	0	bw	krill	0
		bw12_217b	night	Sub-Surface (0.5-5m)	0	0	bw	krill	0
		bw12_217b	night	Shallow (5-50m)	0	0	bw	krill	0
		bw12_217b	night	Moderate (50-150m)	0	0	bw	krill	0
		bw12_217b	night	Deep (>150m)	0	0	bw	krill	0
		bw13_191a	day	Surface (0-0.5m)	0	4.98333	bw	krill	0
		bw13_191a	day	Sub-Surface (0.5-5m)	0	4.98333	bw	krill	0
		bw13_191a	day	Shallow (5-50m)	16	4.98333	bw	krill	3.2107
		bw13_191a	day	Moderate (50-150m)	64	4.98333	bw	krill	12.8428
		bw13_191a	day	Deep (>150m)	0	4.98333	bw	krill	0
		bw13_191a	twilight	Surface (0-0.5m)	0	0	bw	krill	0
		bw13_191a	twilight	Sub-Surface (0.5-5m)	0	0	bw	krill	0
		bw13_191a	twilight	Shallow (5-50m)	0	0	bw	krill	0
		bw13_191a	twilight	Moderate (50-150m)	0	0	bw	krill	0
		bw13_191a	twilight	Deep (>150m)	0	0	bw	krill	0
		bw13_191a	night	Surface (0-0.5m)	0	0	bw	krill	0
		bw13_191a	night	Sub-Surface (0.5-5m)	0	0	bw	krill	0
		bw13_191a	night	Shallow (5-50m)	0	0	bw	krill	0
		bw13_191a	night	Moderate (50-150m)	0	0	bw	krill	0
		bw13_191a	night	Deep (>150m)	0	0	bw	krill	0
		bw13_193a	day	Surface (0-0.5m)	0	5.25	bw	krill	0
		bw13_193a	day	Sub-Surface (0.5-5m)	0	5.25	bw	krill	0
		bw13_193a	day	Shallow (5-50m)	27	5.25	bw	krill	5.14286
		bw13_193a	day	Moderate (50-150m)	80	5.25	bw	krill	15.2381
		bw13_193a	day	Deep (>150m)	0	5.25	bw	krill	0
		bw13_193a	twilight	Surface (0-0.5m)	0	0	bw	krill	0
		bw13_193a	twilight	Sub-Surface (0.5-5m)	0	0	bw	krill	0
		bw13_193a	twilight	Shallow (5-50m)	0	0	bw	krill	0
		bw13_193a	twilight	Moderate (50-150m)	0	0	bw	krill	0
		bw13_193a	twilight	Deep (>150m)	0	0	bw	krill	0
		bw13_193a	night	Surface (0-0.5m)	0	0	bw	krill	0
		bw13_193a	night	Sub-Surface (0.5-5m)	0	0	bw	krill	0
		bw13_193a	night	Shallow (5-50m)	0	0	bw	krill	0
		bw13_193a	night	Moderate (50-150m)	0	0	bw	krill	0
		bw13_193a	night	Deep (>150m)	0	0	bw	krill	0
		bw13_207a	day	Surface (0-0.5m)	0	3.41667	bw	krill	0
		bw13_207a	day	Sub-Surface (0.5-5m)	0	3.41667	bw	krill	0
		bw13_207a	day	Shallow (5-50m)	29	3.41667	bw	krill	8.4878
		bw13_207a	day	Moderate (50-150m)	43	3.41667	bw	krill	12.5854
		bw13_207a	day	Deep (>150m)	0	3.41667	bw	krill	0
		bw13_207a	twilight	Surface (0-0.5m)	0	0	bw	krill	0
		bw13_207a	twilight	Sub-Surface (0.5-5m)	0	0	bw	krill	0
		bw13_207a	twilight	Shallow (5-50m)	0	0	bw	krill	0
		bw13_207a	twilight	Moderate (50-150m)	0	0	bw	krill	0
		bw13_207a	twilight	Deep (>150m)	0	0	bw	krill	0
		bw13_207a	night	Surface (0-0.5m)	0	0	bw	krill	0
		bw13_207a	night	Sub-Surface (0.5-5m)	0	0	bw	krill	0
		bw13_207a	night	Shallow (5-50m)	0	0	bw	krill	0
		bw13_207a	night	Moderate (50-150m)	0	0	bw	krill	0
		bw13_207a	night	Deep (>150m)	0	0	bw	krill	0
		bw13_214b	day	Surface (0-0.5m)	0	3.6	bw	krill	0
		bw13_214b	day	Sub-Surface (0.5-5m)	0	3.6	bw	krill	0
		bw13_214b	day	Shallow (5-50m)	0	3.6	bw	krill	0
		bw13_214b	day	Moderate (50-150m)	2	3.6	bw	krill	0.555556
		bw13_214b	day	Deep (>150m)	19	3.6	bw	krill	5.27778
		bw13_214b	twilight	Surface (0-0.5m)	0	0	bw	krill	0
		bw13_214b	twilight	Sub-Surface (0.5-5m)	0	0	bw	krill	0
		bw13_214b	twilight	Shallow (5-50m)	0	0	bw	krill	0
		bw13_214b	twilight	Moderate (50-150m)	0	0	bw	krill	0
		bw13_214b	twilight	Deep (>150m)	0	0	bw	krill	0
		bw13_214b	night	Surface (0-0.5m)	0	0	bw	krill	0
		bw13_214b	night	Sub-Surface (0.5-5m)	0	0	bw	krill	0
		bw13_214b	night	Shallow (5-50m)	0	0	bw	krill	0
		bw13_214b	night	Moderate (50-150m)	0	0	bw	krill	0
		bw13_214b	night	Deep (>150m)	0	0	bw	krill	0
		bw13_214c	day	Surface (0-0.5m)	0	1.95	bw	krill	0
		bw13_214c	day	Sub-Surface (0.5-5m)	0	1.95	bw	krill	0
		bw13_214c	day	Shallow (5-50m)	0	1.95	bw	krill	0
		bw13_214c	day	Moderate (50-150m)	0	1.95	bw	krill	0
		bw13_214c	day	Deep (>150m)	48	1.95	bw	krill	24.6154
		bw13_214c	twilight	Surface (0-0.5m)	0	0	bw	krill	0
		bw13_214c	twilight	Sub-Surface (0.5-5m)	0	0	bw	krill	0
		bw13_214c	twilight	Shallow (5-50m)	0	0	bw	krill	0
		bw13_214c	twilight	Moderate (50-150m)	0	0	bw	krill	0
		bw13_214c	twilight	Deep (>150m)	0	0	bw	krill	0
		bw13_214c	night	Surface (0-0.5m)	0	0	bw	krill	0
		bw13_214c	night	Sub-Surface (0.5-5m)	0	0	bw	krill	0
		bw13_214c	night	Shallow (5-50m)	0	0	bw	krill	0
		bw13_214c	night	Moderate (50-150m)	0	0	bw	krill	0
		bw13_214c	night	Deep (>150m)	0	0	bw	krill	0
		bw13_217a	day	Surface (0-0.5m)	0	4.46667	bw	krill	0
		bw13_217a	day	Sub-Surface (0.5-5m)	0	4.46667	bw	krill	0
		bw13_217a	day	Shallow (5-50m)	0	4.46667	bw	krill	0
		bw13_217a	day	Moderate (50-150m)	128	4.46667	bw	krill	28.6567
		bw13_217a	day	Deep (>150m)	7	4.46667	bw	krill	1.56716
		bw13_217a	twilight	Surface (0-0.5m)	0	0	bw	krill	0
		bw13_217a	twilight	Sub-Surface (0.5-5m)	0	0	bw	krill	0
		bw13_217a	twilight	Shallow (5-50m)	0	0	bw	krill	0
		bw13_217a	twilight	Moderate (50-150m)	0	0	bw	krill	0
		bw13_217a	twilight	Deep (>150m)	0	0	bw	krill	0
		bw13_217a	night	Surface (0-0.5m)	0	0	bw	krill	0
		bw13_217a	night	Sub-Surface (0.5-5m)	0	0	bw	krill	0
		bw13_217a	night	Shallow (5-50m)	0	0	bw	krill	0
		bw13_217a	night	Moderate (50-150m)	0	0	bw	krill	0
		bw13_217a	night	Deep (>150m)	0	0	bw	krill	0
		bw13_259a	day	Surface (0-0.5m)	0	5.35	bw	krill	0
		bw13_259a	day	Sub-Surface (0.5-5m)	21	5.35	bw	krill	3.92523
		bw13_259a	day	Shallow (5-50m)	40	5.35	bw	krill	7.47664
		bw13_259a	day	Moderate (50-150m)	0	5.35	bw	krill	0
		bw13_259a	day	Deep (>150m)	0	5.35	bw	krill	0
		bw13_259a	twilight	Surface (0-0.5m)	0	0	bw	krill	0
		bw13_259a	twilight	Sub-Surface (0.5-5m)	0	0	bw	krill	0
		bw13_259a	twilight	Shallow (5-50m)	0	0	bw	krill	0
		bw13_259a	twilight	Moderate (50-150m)	0	0	bw	krill	0
		bw13_259a	twilight	Deep (>150m)	0	0	bw	krill	0
		bw13_259a	night	Surface (0-0.5m)	0	0	bw	krill	0
		bw13_259a	night	Sub-Surface (0.5-5m)	0	0	bw	krill	0
		bw13_259a	night	Shallow (5-50m)	0	0	bw	krill	0
		bw13_259a	night	Moderate (50-150m)	0	0	bw	krill	0
		bw13_259a	night	Deep (>150m)	0	0	bw	krill	0
		bw14_211b	day	Surface (0-0.5m)	0	4.23333	bw	krill	0
		bw14_211b	day	Sub-Surface (0.5-5m)	0	4.23333	bw	krill	0
		bw14_211b	day	Shallow (5-50m)	0	4.23333	bw	krill	0
		bw14_211b	day	Moderate (50-150m)	30	4.23333	bw	krill	7.08661
		bw14_211b	day	Deep (>150m)	33	4.23333	bw	krill	7.79528
		bw14_211b	twilight	Surface (0-0.5m)	0	0	bw	krill	0
		bw14_211b	twilight	Sub-Surface (0.5-5m)	0	0	bw	krill	0
		bw14_211b	twilight	Shallow (5-50m)	0	0	bw	krill	0
		bw14_211b	twilight	Moderate (50-150m)	0	0	bw	krill	0
		bw14_211b	twilight	Deep (>150m)	0	0	bw	krill	0
		bw14_211b	night	Surface (0-0.5m)	0	0	bw	krill	0
		bw14_211b	night	Sub-Surface (0.5-5m)	0	0	bw	krill	0
		bw14_211b	night	Shallow (5-50m)	0	0	bw	krill	0
		bw14_211b	night	Moderate (50-150m)	0	0	bw	krill	0
		bw14_211b	night	Deep (>150m)	0	0	bw	krill	0
		bw14_212a	day	Surface (0-0.5m)	0	16.1333	bw	krill	0
		bw14_212a	day	Sub-Surface (0.5-5m)	0	16.1333	bw	krill	0
		bw14_212a	day	Shallow (5-50m)	3	16.1333	bw	krill	0.18595
		bw14_212a	day	Moderate (50-150m)	37	16.1333	bw	krill	2.29339
		bw14_212a	day	Deep (>150m)	33	16.1333	bw	krill	2.04545
		bw14_212a	twilight	Surface (0-0.5m)	0	3.33333	bw	krill	0
		bw14_212a	twilight	Sub-Surface (0.5-5m)	3	3.33333	bw	krill	0.9
		bw14_212a	twilight	Shallow (5-50m)	14	3.33333	bw	krill	4.2
		bw14_212a	twilight	Moderate (50-150m)	5	3.33333	bw	krill	1.5
		bw14_212a	twilight	Deep (>150m)	0	3.33333	bw	krill	0
		bw14_212a	night	Surface (0-0.5m)	3	6.98333	bw	krill	0.429594
		bw14_212a	night	Sub-Surface (0.5-5m)	15	6.98333	bw	krill	2.14797
		bw14_212a	night	Shallow (5-50m)	21	6.98333	bw	krill	3.00716
		bw14_212a	night	Moderate (50-150m)	0	6.98333	bw	krill	0
		bw14_212a	night	Deep (>150m)	0	6.98333	bw	krill	0
		bw14_213a	day	Surface (0-0.5m)	0	3.98333	bw	krill	0
		bw14_213a	day	Sub-Surface (0.5-5m)	0	3.98333	bw	krill	0
		bw14_213a	day	Shallow (5-50m)	12	3.98333	bw	krill	3.01255
		bw14_213a	day	Moderate (50-150m)	43	3.98333	bw	krill	10.795
		bw14_213a	day	Deep (>150m)	0	3.98333	bw	krill	0
		bw14_213a	twilight	Surface (0-0.5m)	0	0	bw	krill	0
		bw14_213a	twilight	Sub-Surface (0.5-5m)	0	0	bw	krill	0
		bw14_213a	twilight	Shallow (5-50m)	0	0	bw	krill	0
		bw14_213a	twilight	Moderate (50-150m)	0	0	bw	krill	0
		bw14_213a	twilight	Deep (>150m)	0	0	bw	krill	0
		bw14_213a	night	Surface (0-0.5m)	0	0	bw	krill	0
		bw14_213a	night	Sub-Surface (0.5-5m)	0	0	bw	krill	0
		bw14_213a	night	Shallow (5-50m)	0	0	bw	krill	0
		bw14_213a	night	Moderate (50-150m)	0	0	bw	krill	0
		bw14_213a	night	Deep (>150m)	0	0	bw	krill	0
		bw14_217a	day	Surface (0-0.5m)	0	5.51667	bw	krill	0
		bw14_217a	day	Sub-Surface (0.5-5m)	0	5.51667	bw	krill	0
		bw14_217a	day	Shallow (5-50m)	33	5.51667	bw	krill	5.98187
		bw14_217a	day	Moderate (50-150m)	30	5.51667	bw	krill	5.43807
		bw14_217a	day	Deep (>150m)	0	5.51667	bw	krill	0
		bw14_217a	twilight	Surface (0-0.5m)	0	0	bw	krill	0
		bw14_217a	twilight	Sub-Surface (0.5-5m)	0	0	bw	krill	0
		bw14_217a	twilight	Shallow (5-50m)	0	0	bw	krill	0
		bw14_217a	twilight	Moderate (50-150m)	0	0	bw	krill	0
		bw14_217a	twilight	Deep (>150m)	0	0	bw	krill	0
		bw14_217a	night	Surface (0-0.5m)	0	0	bw	krill	0
		bw14_217a	night	Sub-Surface (0.5-5m)	0	0	bw	krill	0
		bw14_217a	night	Shallow (5-50m)	0	0	bw	krill	0
		bw14_217a	night	Moderate (50-150m)	0	0	bw	krill	0
		bw14_217a	night	Deep (>150m)	0	0	bw	krill	0
		bw14_218a	day	Surface (0-0.5m)	0	6.55	bw	krill	0
		bw14_218a	day	Sub-Surface (0.5-5m)	0	6.55	bw	krill	0
		bw14_218a	day	Shallow (5-50m)	1	6.55	bw	krill	0.152672
		bw14_218a	day	Moderate (50-150m)	30	6.55	bw	krill	4.58015
		bw14_218a	day	Deep (>150m)	11	6.55	bw	krill	1.67939
		bw14_218a	twilight	Surface (0-0.5m)	0	0	bw	krill	0
		bw14_218a	twilight	Sub-Surface (0.5-5m)	0	0	bw	krill	0
		bw14_218a	twilight	Shallow (5-50m)	0	0	bw	krill	0
		bw14_218a	twilight	Moderate (50-150m)	0	0	bw	krill	0
		bw14_218a	twilight	Deep (>150m)	0	0	bw	krill	0
		bw14_218a	night	Surface (0-0.5m)	0	0	bw	krill	0
		bw14_218a	night	Sub-Surface (0.5-5m)	0	0	bw	krill	0
		bw14_218a	night	Shallow (5-50m)	0	0	bw	krill	0
		bw14_218a	night	Moderate (50-150m)	0	0	bw	krill	0
		bw14_218a	night	Deep (>150m)	0	0	bw	krill	0
		bw14_251a	day	Surface (0-0.5m)	0	8.53333	bw	krill	0
		bw14_251a	day	Sub-Surface (0.5-5m)	0	8.53333	bw	krill	0
		bw14_251a	day	Shallow (5-50m)	87	8.53333	bw	krill	10.1953
		bw14_251a	day	Moderate (50-150m)	15	8.53333	bw	krill	1.75781
		bw14_251a	day	Deep (>150m)	0	8.53333	bw	krill	0
		bw14_251a	twilight	Surface (0-0.5m)	0	0	bw	krill	0
		bw14_251a	twilight	Sub-Surface (0.5-5m)	0	0	bw	krill	0
		bw14_251a	twilight	Shallow (5-50m)	0	0	bw	krill	0
		bw14_251a	twilight	Moderate (50-150m)	0	0	bw	krill	0
		bw14_251a	twilight	Deep (>150m)	0	0	bw	krill	0
		bw14_251a	night	Surface (0-0.5m)	0	0	bw	krill	0
		bw14_251a	night	Sub-Surface (0.5-5m)	0	0	bw	krill	0
		bw14_251a	night	Shallow (5-50m)	0	0	bw	krill	0
		bw14_251a	night	Moderate (50-150m)	0	0	bw	krill	0
		bw14_251a	night	Deep (>150m)	0	0	bw	krill	0
		bw14_261a	day	Surface (0-0.5m)	0	4.81667	bw	krill	0
		bw14_261a	day	Sub-Surface (0.5-5m)	0	4.81667	bw	krill	0
		bw14_261a	day	Shallow (5-50m)	0	4.81667	bw	krill	0
		bw14_261a	day	Moderate (50-150m)	0	4.81667	bw	krill	0
		bw14_261a	day	Deep (>150m)	17	4.81667	bw	krill	3.52941
		bw14_261a	twilight	Surface (0-0.5m)	0	0	bw	krill	0
		bw14_261a	twilight	Sub-Surface (0.5-5m)	0	0	bw	krill	0
		bw14_261a	twilight	Shallow (5-50m)	0	0	bw	krill	0
		bw14_261a	twilight	Moderate (50-150m)	0	0	bw	krill	0
		bw14_261a	twilight	Deep (>150m)	0	0	bw	krill	0
		bw14_261a	night	Surface (0-0.5m)	0	0	bw	krill	0
		bw14_261a	night	Sub-Surface (0.5-5m)	0	0	bw	krill	0
		bw14_261a	night	Shallow (5-50m)	0	0	bw	krill	0
		bw14_261a	night	Moderate (50-150m)	0	0	bw	krill	0
		bw14_261a	night	Deep (>150m)	0	0	bw	krill	0
		bw14_262a	day	Surface (0-0.5m)	0	4.45	bw	krill	0
		bw14_262a	day	Sub-Surface (0.5-5m)	1	4.45	bw	krill	0.224719
		bw14_262a	day	Shallow (5-50m)	73	4.45	bw	krill	16.4045
		bw14_262a	day	Moderate (50-150m)	4	4.45	bw	krill	0.898876
		bw14_262a	day	Deep (>150m)	0	4.45	bw	krill	0
		bw14_262a	twilight	Surface (0-0.5m)	0	0	bw	krill	0
		bw14_262a	twilight	Sub-Surface (0.5-5m)	0	0	bw	krill	0
		bw14_262a	twilight	Shallow (5-50m)	0	0	bw	krill	0
		bw14_262a	twilight	Moderate (50-150m)	0	0	bw	krill	0
		bw14_262a	twilight	Deep (>150m)	0	0	bw	krill	0
		bw14_262a	night	Surface (0-0.5m)	0	0	bw	krill	0
		bw14_262a	night	Sub-Surface (0.5-5m)	0	0	bw	krill	0
		bw14_262a	night	Shallow (5-50m)	0	0	bw	krill	0
		bw14_262a	night	Moderate (50-150m)	0	0	bw	krill	0
		bw14_262a	night	Deep (>150m)	0	0	bw	krill	0
		bw14_262b	day	Surface (0-0.5m)	0	3.58333	bw	krill	0
		bw14_262b	day	Sub-Surface (0.5-5m)	0	3.58333	bw	krill	0
		bw14_262b	day	Shallow (5-50m)	35	3.58333	bw	krill	9.76744
		bw14_262b	day	Moderate (50-150m)	0	3.58333	bw	krill	0
		bw14_262b	day	Deep (>150m)	0	3.58333	bw	krill	0
		bw14_262b	twilight	Surface (0-0.5m)	0	0	bw	krill	0
		bw14_262b	twilight	Sub-Surface (0.5-5m)	0	0	bw	krill	0
		bw14_262b	twilight	Shallow (5-50m)	0	0	bw	krill	0
		bw14_262b	twilight	Moderate (50-150m)	0	0	bw	krill	0
		bw14_262b	twilight	Deep (>150m)	0	0	bw	krill	0
		bw14_262b	night	Surface (0-0.5m)	0	0	bw	krill	0
		bw14_262b	night	Sub-Surface (0.5-5m)	0	0	bw	krill	0
		bw14_262b	night	Shallow (5-50m)	0	0	bw	krill	0
		bw14_262b	night	Moderate (50-150m)	0	0	bw	krill	0
		bw14_262b	night	Deep (>150m)	0	0	bw	krill	0
		bw140722-2e	day	Surface (0-0.5m)	0	0.833333	bw	krill	0
		bw140722-2e	day	Sub-Surface (0.5-5m)	0	0.833333	bw	krill	0
		bw140722-2e	day	Shallow (5-50m)	0	0.833333	bw	krill	0
		bw140722-2e	day	Moderate (50-150m)	6	0.833333	bw	krill	7.2
		bw140722-2e	day	Deep (>150m)	9	0.833333	bw	krill	10.8
		bw140722-2e	twilight	Surface (0-0.5m)	0	0	bw	krill	0
		bw140722-2e	twilight	Sub-Surface (0.5-5m)	0	0	bw	krill	0
		bw140722-2e	twilight	Shallow (5-50m)	0	0	bw	krill	0
		bw140722-2e	twilight	Moderate (50-150m)	0	0	bw	krill	0
		bw140722-2e	twilight	Deep (>150m)	0	0	bw	krill	0
		bw140722-2e	night	Surface (0-0.5m)	0	0	bw	krill	0
		bw140722-2e	night	Sub-Surface (0.5-5m)	0	0	bw	krill	0
		bw140722-2e	night	Shallow (5-50m)	0	0	bw	krill	0
		bw140722-2e	night	Moderate (50-150m)	0	0	bw	krill	0
		bw140722-2e	night	Deep (>150m)	0	0	bw	krill	0
		bw140806-2	day	Surface (0-0.5m)	0	4.4	bw	krill	0
		bw140806-2	day	Sub-Surface (0.5-5m)	0	4.4	bw	krill	0
		bw140806-2	day	Shallow (5-50m)	4	4.4	bw	krill	0.909091
		bw140806-2	day	Moderate (50-150m)	4	4.4	bw	krill	0.909091
		bw140806-2	day	Deep (>150m)	2	4.4	bw	krill	0.454545
		bw140806-2	twilight	Surface (0-0.5m)	0	0	bw	krill	0
		bw140806-2	twilight	Sub-Surface (0.5-5m)	0	0	bw	krill	0
		bw140806-2	twilight	Shallow (5-50m)	0	0	bw	krill	0
		bw140806-2	twilight	Moderate (50-150m)	0	0	bw	krill	0
		bw140806-2	twilight	Deep (>150m)	0	0	bw	krill	0
		bw140806-2	night	Surface (0-0.5m)	0	0	bw	krill	0
		bw140806-2	night	Sub-Surface (0.5-5m)	0	0	bw	krill	0
		bw140806-2	night	Shallow (5-50m)	0	0	bw	krill	0
		bw140806-2	night	Moderate (50-150m)	0	0	bw	krill	0
		bw140806-2	night	Deep (>150m)	0	0	bw	krill	0
		bw16_264b	day	Surface (0-0.5m)	0	15.0167	bw	krill	0
		bw16_264b	day	Sub-Surface (0.5-5m)	0	15.0167	bw	krill	0
		bw16_264b	day	Shallow (5-50m)	0	15.0167	bw	krill	0
		bw16_264b	day	Moderate (50-150m)	53	15.0167	bw	krill	3.52941
		bw16_264b	day	Deep (>150m)	5	15.0167	bw	krill	0.332963
		bw16_264b	twilight	Surface (0-0.5m)	0	2.88333	bw	krill	0
		bw16_264b	twilight	Sub-Surface (0.5-5m)	0	2.88333	bw	krill	0
		bw16_264b	twilight	Shallow (5-50m)	8	2.88333	bw	krill	2.77457
		bw16_264b	twilight	Moderate (50-150m)	7	2.88333	bw	krill	2.42775
		bw16_264b	twilight	Deep (>150m)	0	2.88333	bw	krill	0
		bw16_264b	night	Surface (0-0.5m)	0	9.06667	bw	krill	0
		bw16_264b	night	Sub-Surface (0.5-5m)	0	9.06667	bw	krill	0
		bw16_264b	night	Shallow (5-50m)	0	9.06667	bw	krill	0
		bw16_264b	night	Moderate (50-150m)	0	9.06667	bw	krill	0
		bw16_264b	night	Deep (>150m)	0	9.06667	bw	krill	0
		bw160727-10	day	Surface (0-0.5m)	0	8.38333	bw	krill	0
		bw160727-10	day	Sub-Surface (0.5-5m)	0	8.38333	bw	krill	0
		bw160727-10	day	Shallow (5-50m)	5	8.38333	bw	krill	0.596421
		bw160727-10	day	Moderate (50-150m)	208	8.38333	bw	krill	24.8111
		bw160727-10	day	Deep (>150m)	0	8.38333	bw	krill	0
		bw160727-10	twilight	Surface (0-0.5m)	0	0	bw	krill	0
		bw160727-10	twilight	Sub-Surface (0.5-5m)	0	0	bw	krill	0
		bw160727-10	twilight	Shallow (5-50m)	0	0	bw	krill	0
		bw160727-10	twilight	Moderate (50-150m)	0	0	bw	krill	0
		bw160727-10	twilight	Deep (>150m)	0	0	bw	krill	0
		bw160727-10	night	Surface (0-0.5m)	0	0	bw	krill	0
		bw160727-10	night	Sub-Surface (0.5-5m)	0	0	bw	krill	0
		bw160727-10	night	Shallow (5-50m)	0	0	bw	krill	0
		bw160727-10	night	Moderate (50-150m)	0	0	bw	krill	0
[truncated: 1,366 more rows]

## Sheet: Figure 1
Figure 1.	(A) Plastic ingested by whales day-1, modeled as the sum of (i) plastic filtered from water per day and (ii) plastic consumed in prey per day. (B) Lunge depths from deployments in Monterey Bay aligned with the depth profile of plastic concentration in Monterey Bay.
		Data 1
			deployID	tag_Type	prh_Name	lunge_Name	prey_type	latitude	longitude
			bp160728-25	CATS	bp160728-25 10Hzprh.mat	bp160728-25prh10_lunges.mat	krill	36.801	-121.979
			bp180828-44	CATS	bp180828-44 10Hzprh.mat	bp180828-44lunges.mat	krill	36.4135	-121.982
			bp180830-53	CATS	bp180830-53 10Hzprh.mat	bp180830-53prh10_lunges.mat	krill	36.4865	-122.005
			bw140722-2e	CATS	bw140722-2e 10Hzprh.mat	bw140722-2eprh10_lunges.mat	krill	38.0648	-123.361
			bw140806-2	CATS	bw140806-2 10Hzprh.mat	bw140806-2lunges.mat	krill	33.6274	-118.298
			bw140819-3b	CATS	bw140819-3b 10Hzprh.mat	bw140819-3blunges.mat	krill	32.5727	-117.392
			bw140820-3b	CATS	bw140820-3b 10Hzprh.mat	bw140820-3blunges.mat	krill	32.5862	-117.387
			bw150823-6	CATS	bw150823-6 10Hzprh.mat	bw150823-6LUNGES.mat	krill	33.4707	-118.862
			bw160725-3	CATS	bw160725-3 10Hzprh.mat	bw160725-3prh10_lunges.mat	krill	36.8474	-121.947
			bw160727-10	CATS	bw160727-10 10Hzprh.mat	bw160727-10prh10_lunges.mat	krill	36.8512	-121.96
			bw160728-36b	CATS	bw160728-36b 10Hzprh.mat	bw160728-36bprh10_lunges.mat	krill	36.7961	-121.982
			bw170619-38c	CATS	bw170619-38c 10Hzprh.mat	bw170619-38clunges.mat	krill	34.1317	-119.66
			bw170813-41	CATS	bw170813-41 10Hzprh.mat	bw170813-41prh10_lunges.mat	krill	36.8077	-122.077
			bw170813-42	CATS	bw170813-42 10Hzprh.mat	bw170813-42prh10_lunges.mat	krill	36.8045	-122.072
			bw170813-44	CATS	bw170813-44 10Hzprh.mat	bw170813-44prh10_lunges.mat	krill	36.7717	-122.006
			bw170814-30	CATS	bw170814-30 10Hzprh.mat	bw170814-30prh10_lunges.mat	krill	36.8075	-122.035
			bw170814-31	CATS	bw170814-31 10Hzprh.mat	bw170814-31lunges.mat	krill	36.8714	-122.194
			bw170814-40	CATS	bw170814-40 10Hzprh.mat	bw170814-40prh10_lunges.mat	krill	36.8639	-122.193
			bw170814-50	CATS	bw170814-50 10Hzprh.mat	bw170814-50prh10_lunges.mat	krill	36.8809	-122.211
			bw170814-51	CATS	bw170814-51 10Hzprh.mat	bw170814-51prh10_lunges.mat	krill	36.807	-122.038
			bw170815-21	CATS	bw170815-21 10Hzprh.mat	bw170815-21prh10_lunges.mat	krill	36.811	-122.085
			bw170815-28	CATS	bw170815-28 10Hzprh.mat	bw170815-28prh10_lunges.mat	krill	36.8072	-122.082
			bw170815-42	CATS	bw170815-42 10Hzprh.mat	bw170815-42prh10_lunges.mat	krill	36.7985	-122.067
			bw170815-43	CATS	bw170815-43 10Hzprh.mat	bw170815-43prh10_lunges.mat	krill	36.8015	-122.075
			bw170816-23	CATS	bw170816-23 10Hzprh.mat	bw170816-23prh10_lunges.mat	krill	36.8004	-122.075
			bw170816-27	CATS	bw170816-27 10Hzprh.mat	bw170816-27prh10_lunges.mat	krill	36.8321	-122.157
			bw170816-41	CATS	bw170816-41 10Hzprh.mat	bw170816-41prh10_lunges.mat	krill	36.8676	-122.191
			bw170816-42	CATS	bw170816-42 10Hzprh.mat	bw170816-42prh10_lunges.mat	krill	36.849	-122.162
			bw170816-44	CATS	bw170816-44 10Hzprh.mat	bw170816-44prh10_lunges.mat	krill	36.8027	-122.073
			bw170816-51	CATS	bw170816-51 10Hzprh.mat	bw170816-51prh10_lunges.mat	krill	36.8746	-122.199
			bw180827-46	CATS	bw180827-46 10Hzprh.mat	bw180827-46lunges.mat	krill	36.8987	-122.264
			bw180827-49	CATS	bw180827-49 10Hzprh.mat	bw180827-49lunges.mat	krill	36.9183	-122.29
			bw180827-52	CATS	bw180827-52 10Hzprh.mat	bw180827-52lunges.mat	krill	36.7992	-122.091
			bw180827-53	CATS	bw180827-53 10Hzprh.mat	bw180827-53lunges.mat	krill	36.9037	-122.268
			bw180828-48b	CATS	bw180828-48b 10Hzprh.mat	bw180828-48blunges.mat	krill	36.7827	-122.054
			bw180828-49	CATS	bw180828-49 10Hzprh.mat	bw180828-49 lunges.mat	krill	36.4183	-121.979
			bw180829-30	CATS	bw180829-30 10Hzprh.mat	bw180829-30lunges.mat	krill	36.4283	-121.978
			bw180829-42	CATS	bw180829-42 10Hzprh.mat	bw180829-42lunges.mat	krill	36.8244	-122.118
			bw180829-47	CATS	bw180829-47 10Hzprh.mat	bw180829-47lunges.mat	krill	36.4188	-121.981
			bw180830-40	CATS	bw180830-40 10Hzprh.mat	bw180830-40lunges.mat	krill	36.8015	-122.131
			bw180830-42	CATS	bw180830-42 10Hzprh.mat	bw180830-42lunges.mat	krill	36.7978	-122.122
			bw180830-46	CATS	bw180830-46 10Hzprh.mat	bw180830-46lunges.mat	krill	36.4053	-121.985
			bw180830-48	CATS	bw180830-48 10Hzprh.mat	bw180830-48lunges.mat	krill	36.3982	-121.99
			bw180830-49	CATS	bw180830-49 10Hzprh.mat	bw180830-49lunges.mat	krill	36.8117	-122.138
			bw180830-52a	CATS	bw180830-52a 10Hzprh.mat	bw180830-52alunges.mat	krill	36.8058	-122.13
			bw180830-52b	CATS	bw180830-52b 10Hzprh.mat	bw180830-52blunges.mat	krill	36.8025	-122.131
			bw180904-44	CATS	bw180904-44 10Hzprh.mat	bw180904-44lunges.mat	krill	36.8043	-122.089
			bw180904-48	CATS	bw180904-48 10Hzprh.mat	bw180904-48lunges.mat	krill	36.7992	-122.091
			bw180904-52	CATS	bw180904-52 10Hzprh.mat	bw180904-52lunges.mat	krill	36.804	-122.08
			bw180905-42	CATS	bw180905-42 10Hzprh.mat	bw180905-42lunges.mat	krill	36.7955	-122.11
			bw180905-49	CATS	bw180905-49 10Hzprh.mat	bw180905-49lunges.mat	krill	36.7958	-122.106
			bw180905-53	CATS	bw180905-53 10Hzprh.mat	bw180905-53lunges.mat	krill	36.8015	-122.076
			bw181001-52b	CATS	bw181001-52b 10Hzprh.mat	bw181001-52blunges.mat	krill	36.4156	-121.984
			mn140716-3	CATS	mn140716-3 10Hzprh.mat	mn140716-3lunges.mat	fish	36.815	-121.805
			mn140716-4	CATS	mn140716-4 10Hzprh.mat	mn140716-4prh10_lunges.mat	fish	36.8014	-121.795
			mn140813-2	CATS	mn140813-2 10Hzprh.mat	mn140813-2lunges.mat	unknown	36.7992	-121.817
			mn140815-2	CATS	mn140815-2 10Hzprh.mat	mn140815-2lunges.mat	fish	36.8089	-121.842
			mn140815-3	CATS	mn140815-3 10Hzprh.mat	mn140815-3lunges.mat	fish	36.8106	-121.82
			mn151011-6	CATS	mn151011-6 10Hzprh.mat	mn151011-6prh10_lunges.mat	krill	36.7976	-121.834
			mn151012-7	CATS	mn151012-7 10Hzprh.mat	mn151012-7lunges.mat	fish	36.82	-121.902
			mn151013-7	CATS	mn151013-7 10Hzprh.mat	mn151013-7lunges.mat	unknown	36.7893	-121.829
			mn151018-3	CATS	mn151018-3 10Hzprh.mat	mn151018-3lunges.mat	unknown	34.3159	-119.75
			mn160419-21	CATS	mn160419-21 10Hzprh.mat	mn160419-21lunges.mat	krill	36.8067	-121.98
			mn160419-8	CATS	mn160419-8 10Hzprh.mat	mn160419-8prh10_lunges.mat	krill	36.8122	-122.001
			mn160429-37	CATS	mn160429-37 10Hzprh.mat	mn160429-37prh10_lunges.mat	krill	36.8064	-121.838
			mn160725-36a	CATS	mn160725-36a 10Hzprh.mat	mn160725-36alunges.mat	krill	36.8505	-121.943
			mn160725-36b	CATS	mn160725-36b 10Hzprh.mat	mn160725-36bprh10_lunges.mat	krill	36.85	-121.943
			mn160727-11	CATS	mn160727-11 10Hzprh.mat	mn160727-11prh10_lunges.mat	krill	36.8534	-121.968
			mn161005-37	CATS	mn161005-37 10Hzprh.mat	mn161005-37lunges.mat	fish	36.7863	-121.805
			mn161006-11	CATS	mn161006-11 10Hzprh.mat	mn161006-11prh10_lunges.mat	fish	36.6357	-121.845
			mn161117-10	CATS	mn161117-10 10Hzprh.mat	mn161117-10prh10_lunges.mat	fish	36.8106	-121.845
			mn161117-20	CATS	mn161117-20 10Hzprh.mat	mn161117-20lunges.mat	unknown	36.8108	-121.865
			mn170410-20	CATS	mn170410-20 10Hzprh.mat	mn170410-20prh10_lunges.mat	krill	36.794	-121.83
			mn170807-40	CATS	mn170807-40 10Hzprh.mat	mn170807-40lunges.mat	fish	34.3546	-119.718
			mn170807-41	CATS	mn170807-41 10Hzprh.mat	mn170807-41lunges.mat	fish	34.2649	-119.805
			mn170808-42	CATS	mn170808-42 10Hzprh.mat	mn170808-42prh10_lunges.mat	fish	34.2937	-119.899
			mn170808-43	CATS	mn170808-43 10Hzprh.mat	mn170808-43lunges.mat	fish	34.3476	-119.939
			mn170809-41	CATS	mn170809-41 10Hzprh.mat	mn170809-41prh10_lunges.mat	fish	34.3386	-120.066
			mn170809-43	CATS	mn170809-43 10Hzprh.mat	mn170809-43prh10_lunges.mat	fish	34.3043	-120.024
			mn170809-44	CATS	mn170809-44 10Hzprh.mat	mn170809-44lunges.mat	fish	34.3014	-120.019
			mn170809-50	CATS	mn170809-50 10Hzprh.mat	mn170809-50lunges.mat	fish	34.352	-119.996
			mn170809-51	CATS	mn170809-51 10Hzprh.mat	mn170809-51lunges.mat	fish	34.3507	-120.005
			mn170810-30	CATS	mn170810-30 10Hzprh.mat	mn170810-30lunges.mat	fish	34.3808	-120.128
			mn170810-40	CATS	mn170810-40 10Hzprh.mat	mn170810-40prh10_lunges.mat	fish	34.3431	-120.135
			mn170810-41	CATS	mn170810-41 10Hzprh.mat	mn170810-41prh10_lunges.mat	fish	34.3764	-120.112
			mn170815-10	CATS	mn170815-10 10Hzprh.mat	mn170815-10prh10_lunges.mat	krill	36.8042	-122.085
			mn170817-30	CATS	mn170817-30 10Hzprh.mat	mn170817-30prh10_lunges.mat	fish	36.8016	-121.811
			mn170817-43	CATS	mn170817-43 10Hzprh.mat	mn170817-43prh10_lunges.mat	fish	36.7982	-121.814
			mn170817-50	CATS	mn170817-50 10Hzprh.mat	mn170817-50prh10_lunges.mat	fish	36.8013	-121.813
			mn170817-51	CATS	mn170817-51 10Hzprh.mat	mn170817-51lunges.mat	fish	36.803	-121.805
			mn180423-40	CATS	mn180423-40 10Hzprh.mat	mn180423-40lunges.mat	unknown	36.7665	-121.865
			mn180423-43	CATS	mn180423-43 10Hzprh.mat	mn180423-43lunges.mat	fish	36.8018	-121.801
			mn180424-11	CATS	mn180424-11 10Hzprh.mat	mn180424-11lunges.mat	fish	36.8053	-121.803
			mn180424-30	CATS	mn180424-30 10Hzprh.mat	mn180424-30lunges.mat	fish	36.8038	-121.797
			mn180425-23	CATS	mn180425-23 10Hzprh.mat	mn180425-23lunges.mat	krill	36.7544	-121.882
			mn180425-40	CATS	mn180425-40 10Hzprh.mat	mn180425-40lunges.mat	krill	36.7445	-121.897
			mn180607-42	CATS	mn180607-42 10Hzprh.mat	mn180607-42lunges.mat	fish	36.7988	-121.819
			mn180607-44	CATS	mn180607-44 10Hzprh.mat	mn180607-44lunges.mat	fish	36.8009	-121.818
			mn180607-45	CATS	mn180607-45 10Hzprh.mat	mn180607-45lunges.mat	fish	36.7995	-121.813
			mn180608-47	CATS	mn180608-47 10Hzprh.mat	mn180608-47lunges.mat	fish	36.8038	-121.804
			mn180705-47	CATS	mn180705-47 10Hzprh.mat	mn180705-47lunges.mat	unknown	48.4625	-125.056
			mn180807-49	CATS	mn180807-49 10Hzprh.mat	mn180807-49lunges.mat	fish	36.7992	-121.824
			mn180831-11	CATS	mn180831-11 10Hzprh.mat	mn180831-11lunges.mat	fish	36.8083	-121.854
			mn180831-20	CATS	mn180831-20 10Hzprh.mat	mn180831-20lunges.mat	fish	36.7863	-121.844
			mn180831-30	CATS	mn180831-30 10Hzprh.mat	mn180831-30lunges.mat	fish	36.7847	-121.844
			mn180831-44	CATS	mn180831-44 10Hzprh.mat	mn180831-44lunges.mat	fish	36.7869	-121.841
			mn180906-20	CATS	mn180906-20 10Hzprh.mat	mn180906-20lunges.mat	fish	36.8037	-121.801
			mn180906-30a	CATS	mn180906-30a 10Hzprh.mat	mn180906-30alunges.mat	fish	36.805	-121.805
			mn180906-30b	CATS	mn180906-30b 10Hzprh.mat	mn180906-30blunges.mat	fish	36.8032	-121.805
			mn180906-40	CATS	mn180906-40 10Hzprh.mat	mn180906-40lunges.mat	fish	36.8038	-121.806
			mn180906-52	CATS	mn180906-52 10Hzprh.mat	mn180906-52lunges.mat	fish	36.801	-121.81
			mn180924-42	CATS	mn180924-42 10Hzprh.mat	mn180924-42lunges.mat	krill	48.3565	-124.165
			mn180924-48	CATS	mn180924-48 10Hzprh.mat	mn180924-48lunges.mat	krill	48.3865	-124.209
			mn180924-49	CATS	mn180924-49 10Hzprh.mat	mn180924-49lunges.mat	krill	48.3645	-124.171
			mn180924-53	CATS	mn180924-53 10Hzprh.mat	mn180924-53lunges.mat	krill	48.3489	-124.204
			mn181002-45	CATS	mn181002-45 10Hzprh.mat	mn181002-45lunges.mat	fish	36.6486	-121.975
			mn181002-47	CATS	mn181002-47 10Hzprh.mat	mn181002-47lunges.mat	fish	36.6511	-121.973
			mn181002-49	CATS	mn181002-49 10Hzprh.mat	NA	fish	36.6581	-121.965
			mn181002-53	CATS	mn181002-53 10Hzprh.mat	mn181002-53lunges.mat	fish	36.6496	-121.975
			mn181003-53	CATS	mn181003-53 10Hzprh.mat	NA	fish	36.7922	-121.953
			bp10_236a	DTAG	bp10_236aprh.mat	bp10_236alunges.mat	krill	33.5782	-118.07
			bp10_236b	DTAG	bp10_236bprh.mat	bp10_236blunges.mat	krill	33.572	-118.047
			bp10_239a	DTAG	bp10_239aprh.mat	bp10_239alunges.mat	krill	33.585	-118.109
			bp10_244a	DTAG	bp10_244aprh.mat	bp10_244alunges.mat	krill	33.8312	-118.558
			bp10_245a	DTAG	bp10_245aprh.mat	bp10_245alunges.mat	krill	33.8248	-118.56
			bp10_247a	DTAG	bp10_247aprh.mat	bp10_247alunges.mat	krill	33.7615	-118.481
			bp12_217a	DTAG	bp12_217aprh.mat	bp12_217alunges.mat	krill	33.7402	-118.433
			bp12_294a	DTAG	bp12_294aprh.mat	bp12_294alunges.mat	krill	33.3228	-118.769
			bp13_193a	DTAG	bp13_193aprh.mat	bp13_193alunges.mat	krill	33.1128	-118.871
			bp13_216a	DTAG	bp13_216aprh.mat	bp13_216alunges.mat	krill	33.5835	-118.299
			bp13_257a	DTAG	bp13_257aprh.mat	bp13_257alunges.mat	krill	33.7698	-118.504
			bp13_257b	DTAG	bp13_257bprh.mat	bp13_257blunges.mat	krill	33.7698	-118.504
			bp13_258a	DTAG	bp13_258aprh.mat	bp13_258alunges.mat	krill	33.8134	-118.451
			bp13_258b	DTAG	bp13_258bprh.mat	bp13_258blunges.mat	krill	33.8134	-118.451
			bp13_258c	DTAG	bp13_258cprh.mat	bp13_258clunges.mat	krill	33.8134	-118.451
			bp13_259a	DTAG	bp13_259aprh.mat	bp13_259alunges.mat	krill	33.824	-118.464
			bp13_265a	DTAG	bp13_265aprh.mat	bp13_265alunges.mat	krill	33.8302	-118.525
			bp15_075a	DTAG	bp15_075aprh.mat	bp15_075alunges.mat	krill	33.3962	-117.816
			bp15_229a	DTAG	bp15_229aprh.mat	bp15_229alunges.mat	krill	33.5342	-118.662
			bp15_235a	DTAG	bp15_235aprh.mat	bp15_235alunges.mat	krill	33.5052	-118.799
			bp15_236a	DTAG	bp15_236aprh.mat	bp15_236alunges.mat	krill	33.4092	-118.876
			bp160912	DTAG			krill
			bp160914	DTAG			krill
			bw10_229a	DTAG	bw10_229aprh.mat	bw10_229alunges.mat	krill	33.1978	-117.508
			bw10_229b	DTAG	bw10_229bprh.mat	bw10_229blunges.mat	krill	33.2213	-117.492
			bw10_230a	DTAG	bw10_230aprh.mat	bw10_230alunges.mat	krill	33.2	-117.478
			bw10_235a	DTAG	bw10_235aprh.mat	bw10_235alunges.mat	krill	33.5643	-117.903
			bw10_235b	DTAG	bw10_235bprh.mat	bw10_235blunges.mat	krill	33.559	-117.886
			bw10_238a	DTAG	bw10_238aprh.mat	bw10_238alunges.mat	krill	33.5697	-117.963
			bw10_239b	DTAG	bw10_239bprh.mat	bw10_239blunges.mat	krill	33.5718	-118.047
			bw10_240a	DTAG	bw10_240aprh.mat	bw10_240alunges.mat	krill	33.6817	-118.319
			bw10_240b	DTAG	bw10_240bprh.mat	bw10_240blunges.mat	krill	33.6848	-118.322
			bw10_241a	DTAG	bw10_241aprh.mat	bw10_241alunges.mat	krill	33.7067	-118.363
			bw10_243a	DTAG	bw10_243aprh.mat	bw10_243alunges.mat	krill	33.786	-118.508
			bw10_243b	DTAG	bw10_243bprh.mat	bw10_243blunges.mat	krill	33.7867	-118.502
			bw10_244a	DTAG	bw10_244aprh.mat	bw10_244alunges.mat	krill	33.8328	-118.582
			bw10_244b	DTAG	bw10_244bprh.mat	bw10_244blunges.mat	krill	33.796	-118.539
			bw10_244c	DTAG	bw10_244cprh.mat	bw10_244clunges.mat	krill	33.8292	-118.54
			bw10_245a	DTAG	bw10_245aprh.mat	bw10_245alunges.mat	krill	33.8297	-118.576
			bw10_246a	DTAG	bw10_246aprh.mat	bw10_246alunges.mat	krill	33.841	-118.596
			bw10_246b	DTAG	bw10_246bprh.mat	bw10_246blunges.mat	krill	33.8368	-118.598
			bw10_247a	DTAG	bw10_247aprh.mat	bw10_247alunges.mat	krill	33.7527	-118.475
			bw10_265a	DTAG	bw10_265aprh.mat	bw10_265alunges.mat	krill	33.7993	-118.518
			bw10_265b	DTAG	bw10_265bprh.mat	bw10_265blunges.mat	krill	33.7885	-118.517
			bw10_266a	DTAG	bw10_266aprh.mat	bw10_266alunges.mat	krill	33.7157	-118.397
			bw11_210a	DTAG	bw11_210aprh.mat	bw11_210alunges.mat	krill	34.5336	-120.757
			bw11_210b	DTAG	bw11_210bprh.mat	bw11_210blunges.mat	krill	34.54	-114.743
			bw11_211a	DTAG	bw11_211aprh.mat	bw11_211alunges.mat	krill	34.5727	-120.755
			bw11_213b	DTAG	bw11_213bprh.mat	bw11_213blunges.mat	krill	33.8049	-118.51
			bw11_214a	DTAG	bw11_214aprh.mat	bw11_214alunges.mat	krill	33.858	-118.474
			bw11_214b	DTAG	bw11_214bprh.mat	bw11_214blunges.mat	krill	33.8569	-118.499
			bw11_215a	DTAG	bw11_215aprh.mat	bw11_215alunges.mat	krill	33.5822	-117.933
			bw11_215b	DTAG	bw11_215bprh.mat	bw11_215blunges.mat	krill	33.5815	-117.943
			bw11_218a	DTAG	bw11_218aprh.mat	bw11_218alunges.mat	krill	33.1795	-117.452
			bw11_218b	DTAG	bw11_218bprh.mat	bw11_218blunges.mat	krill	33.1744	-117.457
			bw11_219a	DTAG	bw11_219aprh.mat	bw11_219alunges.mat	krill	32.7353	-117.56
			bw11_219b	DTAG	bw11_219bprh.mat	bw11_219blunges.mat	krill	32.7614	-117.57
			bw11_220a	DTAG	bw11_220aprh.mat	bw11_220alunges.mat	krill	32.9018	-117.578
			bw11_220b	DTAG	bw11_220bprh.mat	bw11_220blunges.mat	krill	32.8886	-117.545
			bw11_221a	DTAG	bw11_221aprh.mat	bw11_221alunges.mat	krill	33.4694	-117.885
			bw11_264a	DTAG	bw11_264aprh.mat	bw11_264alunges.mat	krill	33.6215	-118.328
			bw12_217b	DTAG	bw12_217bprh.mat	bw12_217blunges.mat	krill	33.746	-118.436
			bw12_292a	DTAG	bw12_292aprh.mat	bw12_292alunges.mat	krill	33.35	-118.92
			bw13_191a	DTAG	bw13_191aprh.mat	bw13_191alunges.mat	krill	33.142	-117.698
			bw13_193a	DTAG	bw13_193aprh.mat	bw13_193alunges.mat	krill	33.1128	-118.871
			bw13_207a	DTAG	bw13_207aprh.mat	bw13_207alunges.mat	krill	33.667	-118.293
			bw13_211a	DTAG	bw13_211aprh.mat	bw13_211alunges.mat	krill	33.0795	-118.918
			bw13_214a	DTAG	bw13_214aprh.mat	bw13_214alunges.mat	krill	33.604	-118.282
			bw13_214b	DTAG	bw13_214bprh.mat	bw13_214blunges.mat	krill	33.6181	-118.284
			bw13_214c	DTAG	bw13_214cprh.mat	bw13_214clunges.mat	krill	33.6181	-118.284
			bw13_217a	DTAG	bw13_217aprh.mat	bw13_217alunges.mat	krill	33.5835	-118.039
			bw13_259a	DTAG	bw13_259aprh.mat	bw13_259alunges.mat	krill	33.7878	-118.474
			bw14_211a	DTAG	bw14_211aprh.mat	bw14_211alunges.mat	krill	33.7555	-118.534
			bw14_211b	DTAG	bw14_211bprh.mat	bw14_211blunges.mat	krill	33.783	-118.506
			bw14_212a	DTAG	bw14_212aprh.mat	bw14_212alunges.mat	krill	33.9172	-118.665
			bw14_213a	DTAG	bw14_213aprh.mat	bw14_213alunges.mat	krill	33.9483	-118.83
			bw14_217a	DTAG	bw14_217aprh.mat	bw14_217alunges.mat	krill	33.4658	-118.421
			bw14_218a	DTAG	bw14_218aprh.mat	bw14_218alunges.mat	krill	33.6271	-118.355
			bw14_251a	DTAG	bw14_251aprh.mat	bw14_251alunges.mat	krill	33.7163	-118.477
			bw14_256a	DTAG	bw14_256aprh.mat	bw14_256alunges.mat	krill	33.6493	-118.298
			bw14_261a	DTAG	bw14_261aprh.mat	bw14_261alunges.mat	krill	33.5622	-118.044
			bw14_262a	DTAG	bw14_262aprh.mat	bw14_262alunges.mat	krill	33.559	-118.04
			bw14_262b	DTAG	bw14_262bprh.mat	bw14_262blunges.mat	krill	33.559	-118.04
			bw16_264b	DTAG	bw16_264bprh.mat	bw16_264blunges.mat	krill	33.025	-118.045
			Bm160523-A20	medterm	Bm160523-A20 10Hzprh.mat	Bm160523-A20_lunges.mat	krill
			Bm160716-A20	medterm	Bm160716-A20 10Hzprh.mat	Bm160716-A20_lunges.mat	krill
			Bm160717-A21	medterm	Bm160717-A21 10Hzprh.mat	Bm160717-A21_lunges.mat	krill
			Bm160918-A08	medterm	Bm160918-A08 10Hzprh.mat	Bm160918-A08_lunges.mat	krill
			Bm160918-A21	medterm	Bm160918-A21 10Hzprh.mat	Bm160918-A21_lunges.mat	krill
			Bm170622-TDR12	medterm	Bm170622-TDR12 8Hzprh-002.mat	Bm170622-TDR12_lunges.mat	krill
			Bm170622-TDR13	medterm	Bm170622-TDR13 8Hzprh-002.mat	Bm170622-TDR13_lunges.mat	krill
			Bm170706-TDR11	medterm	Bm170706-TDR11 8Hzprh.mat	Bm170706-TDR11_lunges.mat	krill
			Bm170925-TDR12	medterm	Bm170925-TDR12 8Hzprh.mat	Bm170925-TDR12_lunges.mat	krill
			Bm170926-TDR14	medterm	Bm170926-TDR14 8Hzprh.mat	Bm170926-TDR14_lunges.mat	krill
			Bm181021-TDR11	medterm	Bm181021-TDR11 8Hzprh.mat	Bm181021-TDR11_lunges.mat	krill
			Bm181021-TDR14	medterm	Bm181021-TDR14 8Hzprh.mat	Bm181021-TDR14_lunges.mat	krill
			Bm190709-TDR14	medterm	Bm190709-TDR14 8Hzprh.mat	Bm190709-TDR14_lunges.mat	krill
			Bm190710-TDR15	medterm	Bm190710-TDR15 8Hzprh.mat	Bm190710-TDR15_lunges.mat	krill
			Bm190916-TDR14	medterm	Bm190916-TDR14 8Hzprh.mat	Bm190916-TDR14_lunges.mat	krill
			Bm190916-TDR15	medterm	Bm190916-TDR15 8Hzprh.mat	Bm190916-TDR15_lunges.mat	krill
			Bp160912-A14	medterm	Bp160912-A14 10Hzprh.mat	Bp160912-A14_lunges.mat	krill
			Bp160914-A20	medterm	bp160914-A20 10Hzprh.mat	bp160914-A20_lunges.mat	krill
			Bp180501-A41	medterm	bp180501-A41 10Hzprh.mat	bp180501-A41_lunges.mat	krill
			Bp180623-A41	medterm			krill
			Bp180623-A44	medterm	bp180623-A44 10Hzprh.mat	bp180623-A44_lunges.mat	krill
			Bp191022-A41	medterm	Bp191022-A41 10Hzprh.mat	Bp191022-A41_lunges.mat	krill
			Mn170723-TDR11	medterm	Mn170723-TDR11 8Hzprh.mat	Mn170723-TDR11_lunges.mat	unknown
			Mn170723-TDR12	medterm	Mn170723-TDR12 8Hzprh.mat	Mn170723-TDR12_lunges.mat	unknown
			Mn170723-TDR14	medterm	Mn170723-TDR14 8Hzprh.mat	Mn170723-TDR14_lunges.mat	unknown
			Mn150810-TDR5-PAD1	medterm	Mn150810-TDR5-PAD1 10Hzprh.mat	Mn150810-TDR5-PAD1 10Hz_lunges.mat	unknown
			Mn201027-TDR18	medterm	Mn201027-TDR18 8Hzprh.mat	Mn201027-TDR18_lunges.mat	fish
		Data 2
			DEPTH_m	data_source	lo_05	med_50	hi_95
			-5	observed values	4.88424	2.93055	0.488424
			-25	observed values	4.39754	3.98527	0.961961
			-50	observed values	1.97137	1.72495	0.246421
			-75	observed values	1.87838	1.87838	0.939188
			-100	observed values	4.48811	2.99207	0.498679
			-112.5	observed values	7.64851	6.79867	5.09901
			-200	observed values	14.8883	10.9181	3.97022
			-400	observed values	8.69817	7.73171	0.966464
			-600	observed values	11.434	10.4812	4.76417
			-800	observed values	4.62593	3.36431	2.94377
			-1000	observed values	3.85468	2.89101	0.96367
			-5	loess model	4.91993	3.42155	0.615832
			-25	loess model	3.94709	2.96976	0.622113
			-50	loess model	2.88249	2.4884	0.661148
			-75	loess model	3.53543	2.98038	1.26451
			-100	loess model	5.26924	4.36558	2.55379
			-112.5	loess model	6.72063	5.54759	3.49671
			-200	loess model	15.0092	11.0848	4.27158
			-400	loess model	10.6962	9.0731	2.61531
			-600	loess model	8.54458	7.40139	2.99374
			-800	loess model	6.15897	5.09438	2.43996
			-1000	loess model	3.54106	2.50882	1.70453
		Data 3
			species_code	length_m	data_source
			bp	19.33	drone
			bp	15.81	drone
			bw	22.59	drone
			bw	22.21	drone
			bw	22.53	drone
			bw	22.75	drone
			bw	20.7	drone
			bw	22.55	drone
			bw	21.09	drone
			bw	21.98	drone
			bw	23.35	drone
			bw	22.51	drone
			bw	24.12	drone
			bw	24.43	drone
			bw	21.77	drone
			bw	22.93	drone
			bw	24.2	drone
			bw	23.59	drone
			bw	22.82	drone
			bw	22.09	drone
			bw	20.37	drone
			bw	23.12	drone
			bw	22.7	drone
			bw	21.6	drone
			bw	19.27	drone
			bw	22	drone
			bw	22.9	drone
			bw	21.98	drone
			bw	25.18	drone
			bw	22.83	drone
			bw	22.06	drone
			bw	20.16	drone
			bw	24.49	drone
			bw	21.8	drone
			mn	13.7	drone
			mn	12.71	drone
			mn	12.71	drone
			mn	10.1	drone
			mn	10.44	drone
			mn	12.17	drone
			mn	10.49	drone
			mn	8.22	drone
			mn	8.8	drone
			mn	10.2	drone
			mn	12.73	drone
			mn	11.76	drone
			mn	10.55	drone
			mn	14.76	drone
			mn	7.07	drone
			mn	11.76	drone
			mn	9.78	drone
			mn	12.21	drone
			mn	11.19	drone
			mn	11.69	drone
			mn	11.97	drone
			mn	13.13	drone
			mn	10.6	drone
			mn	12.71	drone
			mn	12.93	drone
			mn	12.38	drone
			mn	7.82	drone
			mn	13.1	drone
			mn	11.65	drone
			mn	9.99	drone
			mn	7.87	drone
			mn	12.3	drone
			mn	12.3	drone
			mn	12	drone
			mn	11.66	drone
			mn	11.75	drone
			mn	12.31	drone
			mn	12.35	drone
			mn	10.03	drone
			mn	11.77	drone
			mn	13.61	drone
			mn	11.41	drone
			mn	10.44	drone
			mn	12.49	drone
			mn	12.89	drone
			mn	13.06	drone
			mn	13.35	drone
			mn	11.27	drone
			mn	11.8	drone
			mn	11.86	drone
			mn	10.4	drone
			mn	12.04	drone
			mn	11.75	drone
			mn	11	drone
			mn	11.64	drone
			mn	12.88	drone
			mn	12.92	drone
			mn	10.37	drone
			mn	9.01	drone
			mn	11.91	drone
			mn	12.65	drone
			mn	10.53	drone
			mn	11.12	drone
			mn	13.42	drone
			mn	10.68	drone
			mn	11.03	drone
			mn	12.73	drone
			mn	11.59	drone
			bw	21.34	drone
			bw	21.39	drone
			bw	21.64	drone
			bw	23.21	drone
			bw	23.34	drone
			bw	21.58	drone
			bw	20.33	drone
			bw	22.53	drone
			bp	14.3256	clapham_et_al_1997
			bp	15.5448	clapham_et_al_1997
			bp	15.5448	clapham_et_al_1997
			bp	15.5448	clapham_et_al_1997
			bp	15.5448	clapham_et_al_1997
			bp	15.5448	clapham_et_al_1997
			bp	15.5448	clapham_et_al_1997
			bp	15.8496	clapham_et_al_1997
			bp	15.8496	clapham_et_al_1997
			bp	15.8496	clapham_et_al_1997
			bp	15.8496	clapham_et_al_1997
			bp	15.8496	clapham_et_al_1997
			bp	16.1544	clapham_et_al_1997
			bp	16.4592	clapham_et_al_1997
			bp	16.764	clapham_et_al_1997
			bp	16.764	clapham_et_al_1997
			bp	17.0688	clapham_et_al_1997
			bp	17.0688	clapham_et_al_1997
			bp	17.3736	clapham_et_al_1997
			bp	17.3736	clapham_et_al_1997
			bp	17.3736	clapham_et_al_1997
			bp	17.6784	clapham_et_al_1997
			bp	17.6784	clapham_et_al_1997
			bp	17.9832	clapham_et_al_1997
			bp	17.9832	clapham_et_al_1997
			bp	17.9832	clapham_et_al_1997
			bp	18.288	clapham_et_al_1997
			bp	18.288	clapham_et_al_1997
			bp	18.288	clapham_et_al_1997
			bp	18.288	clapham_et_al_1997
			bp	18.288	clapham_et_al_1997
			bp	18.5928	clapham_et_al_1997
			bp	18.8976	clapham_et_al_1997
			bp	18.8976	clapham_et_al_1997
			bp	18.8976	clapham_et_al_1997
			bp	18.8976	clapham_et_al_1997
			bp	18.8976	clapham_et_al_1997
			bp	19.2024	clapham_et_al_1997
			bp	19.2024	clapham_et_al_1997
			bp	19.5072	clapham_et_al_1997
			bp	19.5072	clapham_et_al_1997
			bp	19.5072	clapham_et_al_1997
			bp	19.5072	clapham_et_al_1997
			bp	19.5072	clapham_et_al_1997
			bp	19.812	clapham_et_al_1997
			bp	19.812	clapham_et_al_1997
			bp	19.812	clapham_et_al_1997
			bp	19.812	clapham_et_al_1997
			bp	20.1168	clapham_et_al_1997
			bp	20.1168	clapham_et_al_1997
			bp	20.1168	clapham_et_al_1997
			bp	20.1168	clapham_et_al_1997
			bp	20.1168	clapham_et_al_1997
			bp	20.1168	clapham_et_al_1997
			bp	20.4216	clapham_et_al_1997
			bp	20.4216	clapham_et_al_1997
			bp	20.4216	clapham_et_al_1997
			bp	20.7264	clapham_et_al_1997
			bp	21.0312	clapham_et_al_1997
			bp	21.0312	clapham_et_al_1997
			bp	21.0312	clapham_et_al_1997
			bp	21.0312	clapham_et_al_1997
			bp	21.0312	clapham_et_al_1997
			bp	21.0312	clapham_et_al_1997
			bp	21.0312	clapham_et_al_1997
			bp	21.0312	clapham_et_al_1997
			bp	21.0312	clapham_et_al_1997
			bp	21.336	clapham_et_al_1997
			bp	21.336	clapham_et_al_1997
			bp	21.336	clapham_et_al_1997
			bp	21.336	clapham_et_al_1997
			bp	21.336	clapham_et_al_1997
			bp	21.6408	clapham_et_al_1997
			bp	21.6408	clapham_et_al_1997
			bp	21.6408	clapham_et_al_1997
			bp	21.6408	clapham_et_al_1997
			bp	21.9456	clapham_et_al_1997
			bp	21.9456	clapham_et_al_1997
			bp	21.9456	clapham_et_al_1997
			bp	22.86	clapham_et_al_1997
			bp	22.86	clapham_et_al_1997
			bp	22.86	clapham_et_al_1997
			bp	22.2504	clapham_et_al_1997
			bp	23.4696	clapham_et_al_1997
			bp	24.6888	clapham_et_al_1997
			bp	14.0208	clapham_et_al_1997
			bp	14.3256	clapham_et_al_1997
			bp	14.3256	clapham_et_al_1997
			bp	14.6304	clapham_et_al_1997
			bp	14.6304	clapham_et_al_1997
			bp	15.24	clapham_et_al_1997
			bp	15.5448	clapham_et_al_1997
			bp	15.5448	clapham_et_al_1997
			bp	15.8496	clapham_et_al_1997
			bp	15.8496	clapham_et_al_1997
			bp	15.8496	clapham_et_al_1997
			bp	16.1544	clapham_et_al_1997
			bp	16.1544	clapham_et_al_1997
			bp	16.1544	clapham_et_al_1997
			bp	16.4592	clapham_et_al_1997
			bp	16.764	clapham_et_al_1997
			bp	17.0688	clapham_et_al_1997
			bp	17.0688	clapham_et_al_1997
			bp	17.0688	clapham_et_al_1997
			bp	17.0688	clapham_et_al_1997
			bp	17.0688	clapham_et_al_1997
			bp	17.3736	clapham_et_al_1997
			bp	17.3736	clapham_et_al_1997
			bp	17.3736	clapham_et_al_1997
			bp	17.3736	clapham_et_al_1997
			bp	17.6784	clapham_et_al_1997
			bp	17.6784	clapham_et_al_1997
			bp	17.6784	clapham_et_al_1997
			bp	17.6784	clapham_et_al_1997
			bp	17.9832	clapham_et_al_1997
			bp	17.9832	clapham_et_al_1997
			bp	17.9832	clapham_et_al_1997
			bp	18.288	clapham_et_al_1997
			bp	18.288	clapham_et_al_1997
			bp	18.288	clapham_et_al_1997
			bp	18.288	clapham_et_al_1997
			bp	18.288	clapham_et_al_1997
			bp	18.288	clapham_et_al_1997
			bp	18.288	clapham_et_al_1997
			bp	18.5928	clapham_et_al_1997
			bp	18.5928	clapham_et_al_1997
			bp	18.5928	clapham_et_al_1997
			bp	18.8976	clapham_et_al_1997
			bp	18.8976	clapham_et_al_1997
			bp	18.8976	clapham_et_al_1997
			bp	18.8976	clapham_et_al_1997
			bp	18.8976	clapham_et_al_1997
			bp	18.8976	clapham_et_al_1997
			bp	18.8976	clapham_et_al_1997
			bp	18.8976	clapham_et_al_1997
			bp	19.2024	clapham_et_al_1997
			bp	19.2024	clapham_et_al_1997
			bp	19.2024	clapham_et_al_1997
			bp	19.2024	clapham_et_al_1997
			bp	19.2024	clapham_et_al_1997
			bp	19.2024	clapham_et_al_1997
			bp	19.2024	clapham_et_al_1997
			bp	19.2024	clapham_et_al_1997
			bp	19.5072	clapham_et_al_1997
			bp	19.5072	clapham_et_al_1997
			bp	19.5072	clapham_et_al_1997
			bp	19.5072	clapham_et_al_1997
			bp	19.5072	clapham_et_al_1997
			bp	19.5072	clapham_et_al_1997
			bp	19.5072	clapham_et_al_1997
			bp	19.5072	clapham_et_al_1997
			bp	19.5072	clapham_et_al_1997
			bp	19.812	clapham_et_al_1997
			bp	19.812	clapham_et_al_1997
			bp	19.812	clapham_et_al_1997
			bp	19.812	clapham_et_al_1997
			bp	19.812	clapham_et_al_1997
			bp	19.812	clapham_et_al_1997
			bp	19.812	clapham_et_al_1997
			bp	19.812	clapham_et_al_1997
			bp	20.1168	clapham_et_al_1997
			bp	20.1168	clapham_et_al_1997
			bp	20.1168	clapham_et_al_1997
			bp	20.1168	clapham_et_al_1997
			bp	20.1168	clapham_et_al_1997
			bp	20.4216	clapham_et_al_1997
			bp	20.7264	clapham_et_al_1997
			bp	20.7264	clapham_et_al_1997
			bp	20.7264	clapham_et_al_1997
			bp	21.0312	clapham_et_al_1997
			bp	21.336	clapham_et_al_1997
			bp	21.336	clapham_et_al_1997
			bp	21.6408	clapham_et_al_1997
			bp	21.9456	clapham_et_al_1997
			bp	22.86	clapham_et_al_1997
			bp	22.86	clapham_et_al_1997
		Data 4
			Species	region	Biomass	Biomass sd	BiomassBout	BiomassBout sd
			bw	Temperate	0.629646	2.46456	0.813865	1.92872
			bp	Temperate	0.620866	2.49803	0.764054	2.01431
			mn	Temperate	0.608799	2.5139	0.816092	1.8425
			mn	Polar	0.186	2.17
			bb	Polar	0.15353	2.04566	0.158128	1.81011
			bw	Polar	0.168987	2.10814
			bp	Polar	0.168987	2.10814
		Data 5
			deployID	dielperiod	depth_bucket	n_lunges	period_hours	species_code	prey_type	lunge_rate
			Bm160523-A20	day	Surface (0-0.5m)	1	58.9167	bw	krill	0.0169731
			Bm160523-A20	day	Sub-Surface (0.5-5m)	11	58.9167	bw	krill	0.186704
			Bm160523-A20	day	Shallow (5-50m)	665	58.9167	bw	krill	11.2871
			Bm160523-A20	day	Moderate (50-150m)	46	58.9167	bw	krill	0.780764
			Bm160523-A20	day	Deep (>150m)	0	58.9167	bw	krill	0
			Bm160523-A20	twilight	Surface (0-0.5m)	0	15.1833	bw	krill	0
			Bm160523-A20	twilight	Sub-Surface (0.5-5m)	0	15.1833	bw	krill	0
			Bm160523-A20	twilight	Shallow (5-50m)	14	15.1833	bw	krill	0.922064
			Bm160523-A20	twilight	Moderate (50-150m)	0	15.1833	bw	krill	0
			Bm160523-A20	twilight	Deep (>150m)	0	15.1833	bw	krill	0
			Bm160523-A20	night	Surface (0-0.5m)	0	23.5667	bw	krill	0
			Bm160523-A20	night	Sub-Surface (0.5-5m)	0	23.5667	bw	krill	0
			Bm160523-A20	night	Shallow (5-50m)	1	23.5667	bw	krill	0.0424328
			Bm160523-A20	night	Moderate (50-150m)	0	23.5667	bw	krill	0
			Bm160523-A20	night	Deep (>150m)	0	23.5667	bw	krill	0
			Bm160716-A20	day	Surface (0-0.5m)	0	53.65	bw	krill	0
			Bm160716-A20	day	Sub-Surface (0.5-5m)	0	53.65	bw	krill	0
			Bm160716-A20	day	Shallow (5-50m)	3	53.65	bw	krill	0.055918
			Bm160716-A20	day	Moderate (50-150m)	219	53.65	bw	krill	4.08201
			Bm160716-A20	day	Deep (>150m)	1159	53.65	bw	krill	21.603
			Bm160716-A20	twilight	Surface (0-0.5m)	0	15.0833	bw	krill	0
			Bm160716-A20	twilight	Sub-Surface (0.5-5m)	0	15.0833	bw	krill	0
			Bm160716-A20	twilight	Shallow (5-50m)	11	15.0833	bw	krill	0.729282
			Bm160716-A20	twilight	Moderate (50-150m)	106	15.0833	bw	krill	7.02762
			Bm160716-A20	twilight	Deep (>150m)	13	15.0833	bw	krill	0.861878
			Bm160716-A20	night	Surface (0-0.5m)	0	23.8167	bw	krill	0
			Bm160716-A20	night	Sub-Surface (0.5-5m)	0	23.8167	bw	krill	0
			Bm160716-A20	night	Shallow (5-50m)	50	23.8167	bw	krill	2.09937
			Bm160716-A20	night	Moderate (50-150m)	47	23.8167	bw	krill	1.97341
			Bm160716-A20	night	Deep (>150m)	0	23.8167	bw	krill	0
			Bm160717-A21	day	Surface (0-0.5m)	0	62.4333	bw	krill	0
			Bm160717-A21	day	Sub-Surface (0.5-5m)	0	62.4333	bw	krill	0
			Bm160717-A21	day	Shallow (5-50m)	0	62.4333	bw	krill	0
			Bm160717-A21	day	Moderate (50-150m)	198	62.4333	bw	krill	3.17138
			Bm160717-A21	day	Deep (>150m)	509	62.4333	bw	krill	8.1527
			Bm160717-A21	twilight	Surface (0-0.5m)	0	13.9167	bw	krill	0
			Bm160717-A21	twilight	Sub-Surface (0.5-5m)	0	13.9167	bw	krill	0
			Bm160717-A21	twilight	Shallow (5-50m)	3	13.9167	bw	krill	0.215569
			Bm160717-A21	twilight	Moderate (50-150m)	40	13.9167	bw	krill	2.87425
			Bm160717-A21	twilight	Deep (>150m)	21	13.9167	bw	krill	1.50898
			Bm160717-A21	night	Surface (0-0.5m)	0	26.2	bw	krill	0
			Bm160717-A21	night	Sub-Surface (0.5-5m)	0	26.2	bw	krill	0
			Bm160717-A21	night	Shallow (5-50m)	0	26.2	bw	krill	0
			Bm160717-A21	night	Moderate (50-150m)	1	26.2	bw	krill	0.0381679
			Bm160717-A21	night	Deep (>150m)	0	26.2	bw	krill	0
			Bm160918-A08	day	Surface (0-0.5m)	0	51.0333	bw	krill	0
			Bm160918-A08	day	Sub-Surface (0.5-5m)	0	51.0333	bw	krill	0
			Bm160918-A08	day	Shallow (5-50m)	2	51.0333	bw	krill	0.0391901
			Bm160918-A08	day	Moderate (50-150m)	180	51.0333	bw	krill	3.52711
			Bm160918-A08	day	Deep (>150m)	742	51.0333	bw	krill	14.5395
			Bm160918-A08	twilight	Surface (0-0.5m)	0	11.6833	bw	krill	0
			Bm160918-A08	twilight	Sub-Surface (0.5-5m)	26	11.6833	bw	krill	2.22539
			Bm160918-A08	twilight	Shallow (5-50m)	100	11.6833	bw	krill	8.5592
			Bm160918-A08	twilight	Moderate (50-150m)	79	11.6833	bw	krill	6.76177
			Bm160918-A08	twilight	Deep (>150m)	50	11.6833	bw	krill	4.2796
			Bm160918-A08	night	Surface (0-0.5m)	4	36.0667	bw	krill	0.110906
			Bm160918-A08	night	Sub-Surface (0.5-5m)	248	36.0667	bw	krill	6.87616
			Bm160918-A08	night	Shallow (5-50m)	303	36.0667	bw	krill	8.40111
			Bm160918-A08	night	Moderate (50-150m)	74	36.0667	bw	krill	2.05176
			Bm160918-A08	night	Deep (>150m)	0	36.0667	bw	krill	0
			Bm160918-A21	day	Surface (0-0.5m)	1	48.1833	bw	krill	0.0207541
			Bm160918-A21	day	Sub-Surface (0.5-5m)	6	48.1833	bw	krill	0.124524
			Bm160918-A21	day	Shallow (5-50m)	27	48.1833	bw	krill	0.56036
			Bm160918-A21	day	Moderate (50-150m)	0	48.1833	bw	krill	0
			Bm160918-A21	day	Deep (>150m)	2	48.1833	bw	krill	0.0415081
			Bm160918-A21	twilight	Surface (0-0.5m)	0	13.0167	bw	krill	0
			Bm160918-A21	twilight	Sub-Surface (0.5-5m)	0	13.0167	bw	krill	0
			Bm160918-A21	twilight	Shallow (5-50m)	2	13.0167	bw	krill	0.153649
			Bm160918-A21	twilight	Moderate (50-150m)	0	13.0167	bw	krill	0
			Bm160918-A21	twilight	Deep (>150m)	1	13.0167	bw	krill	0.0768246
			Bm160918-A21	night	Surface (0-0.5m)	0	41.35	bw	krill	0
			Bm160918-A21	night	Sub-Surface (0.5-5m)	0	41.35	bw	krill	0
			Bm160918-A21	night	Shallow (5-50m)	2	41.35	bw	krill	0.0483676
			Bm160918-A21	night	Moderate (50-150m)	0	41.35	bw	krill	0
			Bm160918-A21	night	Deep (>150m)	0	41.35	bw	krill	0
			Bm170706-TDR11	day	Surface (0-0.5m)	0	36.8667	bw	krill	0
			Bm170706-TDR11	day	Sub-Surface (0.5-5m)	0	36.8667	bw	krill	0
			Bm170706-TDR11	day	Shallow (5-50m)	1	36.8667	bw	krill	0.0271248
			Bm170706-TDR11	day	Moderate (50-150m)	1	36.8667	bw	krill	0.0271248
			Bm170706-TDR11	day	Deep (>150m)	43	36.8667	bw	krill	1.16637
			Bm170706-TDR11	twilight	Surface (0-0.5m)	0	10.4667	bw	krill	0
			Bm170706-TDR11	twilight	Sub-Surface (0.5-5m)	0	10.4667	bw	krill	0
			Bm170706-TDR11	twilight	Shallow (5-50m)	27	10.4667	bw	krill	2.57962
			Bm170706-TDR11	twilight	Moderate (50-150m)	24	10.4667	bw	krill	2.29299
			Bm170706-TDR11	twilight	Deep (>150m)	0	10.4667	bw	krill	0
			Bm170706-TDR11	night	Surface (0-0.5m)	0	19.35	bw	krill	0
			Bm170706-TDR11	night	Sub-Surface (0.5-5m)	0	19.35	bw	krill	0
			Bm170706-TDR11	night	Shallow (5-50m)	0	19.35	bw	krill	0
			Bm170706-TDR11	night	Moderate (50-150m)	0	19.35	bw	krill	0
			Bm170706-TDR11	night	Deep (>150m)	0	19.35	bw	krill	0
			Bm170925-TDR12	day	Surface (0-0.5m)	0	49.25	bw	krill	0
			Bm170925-TDR12	day	Sub-Surface (0.5-5m)	0	49.25	bw	krill	0
			Bm170925-TDR12	day	Shallow (5-50m)	1	49.25	bw	krill	0.0203046
			Bm170925-TDR12	day	Moderate (50-150m)	17	49.25	bw	krill	0.345178
			Bm170925-TDR12	day	Deep (>150m)	371	49.25	bw	krill	7.53299
			Bm170925-TDR12	twilight	Surface (0-0.5m)	0	11.6333	bw	krill	0
			Bm170925-TDR12	twilight	Sub-Surface (0.5-5m)	0	11.6333	bw	krill	0
			Bm170925-TDR12	twilight	Shallow (5-50m)	34	11.6333	bw	krill	2.92264
			Bm170925-TDR12	twilight	Moderate (50-150m)	38	11.6333	bw	krill	3.26648
			Bm170925-TDR12	twilight	Deep (>150m)	2	11.6333	bw	krill	0.17192
			Bm170925-TDR12	night	Surface (0-0.5m)	0	37.0667	bw	krill	0
			Bm170925-TDR12	night	Sub-Surface (0.5-5m)	0	37.0667	bw	krill	0
			Bm170925-TDR12	night	Shallow (5-50m)	0	37.0667	bw	krill	0
			Bm170925-TDR12	night	Moderate (50-150m)	0	37.0667	bw	krill	0
			Bm170925-TDR12	night	Deep (>150m)	0	37.0667	bw	krill	0
			Bm170926-TDR14	day	Surface (0-0.5m)	0	54.65	bw	krill	0
			Bm170926-TDR14	day	Sub-Surface (0.5-5m)	0	54.65	bw	krill	0
			Bm170926-TDR14	day	Shallow (5-50m)	0	54.65	bw	krill	0
			Bm170926-TDR14	day	Moderate (50-150m)	38	54.65	bw	krill	0.695334
			Bm170926-TDR14	day	Deep (>150m)	1142	54.65	bw	krill	20.8966
			Bm170926-TDR14	twilight	Surface (0-0.5m)	0	11.6333	bw	krill	0
			Bm170926-TDR14	twilight	Sub-Surface (0.5-5m)	2	11.6333	bw	krill	0.17192
			Bm170926-TDR14	twilight	Shallow (5-50m)	26	11.6333	bw	krill	2.23496
			Bm170926-TDR14	twilight	Moderate (50-150m)	61	11.6333	bw	krill	5.24355
			Bm170926-TDR14	twilight	Deep (>150m)	66	11.6333	bw	krill	5.67335
			Bm170926-TDR14	night	Surface (0-0.5m)	0	37.2	bw	krill	0
			Bm170926-TDR14	night	Sub-Surface (0.5-5m)	0	37.2	bw	krill	0
			Bm170926-TDR14	night	Shallow (5-50m)	0	37.2	bw	krill	0
			Bm170926-TDR14	night	Moderate (50-150m)	26	37.2	bw	krill	0.698925
			Bm170926-TDR14	night	Deep (>150m)	0	37.2	bw	krill	0
			Bm181021-TDR11	day	Surface (0-0.5m)	1	333.4	bw	krill	0.0029994
			Bm181021-TDR11	day	Sub-Surface (0.5-5m)	11	333.4	bw	krill	0.0329934
			Bm181021-TDR11	day	Shallow (5-50m)	25	333.4	bw	krill	0.074985
			Bm181021-TDR11	day	Moderate (50-150m)	63	333.4	bw	krill	0.188962
			Bm181021-TDR11	day	Deep (>150m)	1198	333.4	bw	krill	3.59328
			Bm181021-TDR11	twilight	Surface (0-0.5m)	1	99.8333	bw	krill	0.0100167
			Bm181021-TDR11	twilight	Sub-Surface (0.5-5m)	7	99.8333	bw	krill	0.0701169
			Bm181021-TDR11	twilight	Shallow (5-50m)	1	99.8333	bw	krill	0.0100167
			Bm181021-TDR11	twilight	Moderate (50-150m)	80	99.8333	bw	krill	0.801336
			Bm181021-TDR11	twilight	Deep (>150m)	74	99.8333	bw	krill	0.741235
			Bm181021-TDR11	night	Surface (0-0.5m)	0	338.317	bw	krill	0
			Bm181021-TDR11	night	Sub-Surface (0.5-5m)	0	338.317	bw	krill	0
			Bm181021-TDR11	night	Shallow (5-50m)	19	338.317	bw	krill	0.0561604
			Bm181021-TDR11	night	Moderate (50-150m)	2	338.317	bw	krill	0.00591162
			Bm181021-TDR11	night	Deep (>150m)	0	338.317	bw	krill	0
			Bm181021-TDR14	day	Surface (0-0.5m)	0	132.3	bw	krill	0
			Bm181021-TDR14	day	Sub-Surface (0.5-5m)	0	132.3	bw	krill	0
			Bm181021-TDR14	day	Shallow (5-50m)	1	132.3	bw	krill	0.00755858
			Bm181021-TDR14	day	Moderate (50-150m)	147	132.3	bw	krill	1.11111
			Bm181021-TDR14	day	Deep (>150m)	1344	132.3	bw	krill	10.1587
			Bm181021-TDR14	twilight	Surface (0-0.5m)	0	38.4667	bw	krill	0
			Bm181021-TDR14	twilight	Sub-Surface (0.5-5m)	0	38.4667	bw	krill	0
			Bm181021-TDR14	twilight	Shallow (5-50m)	0	38.4667	bw	krill	0
			Bm181021-TDR14	twilight	Moderate (50-150m)	102	38.4667	bw	krill	2.65165
			Bm181021-TDR14	twilight	Deep (>150m)	67	38.4667	bw	krill	1.74177
			Bm181021-TDR14	night	Surface (0-0.5m)	0	128.233	bw	krill	0
			Bm181021-TDR14	night	Sub-Surface (0.5-5m)	0	128.233	bw	krill	0
			Bm181021-TDR14	night	Shallow (5-50m)	0	128.233	bw	krill	0
			Bm181021-TDR14	night	Moderate (50-150m)	25	128.233	bw	krill	0.194957
			Bm181021-TDR14	night	Deep (>150m)	1	128.233	bw	krill	0.00779828
			Bm190709-TDR14	day	Surface (0-0.5m)	0	114.7	bw	krill	0
			Bm190709-TDR14	day	Sub-Surface (0.5-5m)	0	114.7	bw	krill	0
			Bm190709-TDR14	day	Shallow (5-50m)	18	114.7	bw	krill	0.156931
			Bm190709-TDR14	day	Moderate (50-150m)	368	114.7	bw	krill	3.20837
			Bm190709-TDR14	day	Deep (>150m)	457	114.7	bw	krill	3.98431
			Bm190709-TDR14	twilight	Surface (0-0.5m)	0	30.5	bw	krill	0
			Bm190709-TDR14	twilight	Sub-Surface (0.5-5m)	0	30.5	bw	krill	0
			Bm190709-TDR14	twilight	Shallow (5-50m)	82	30.5	bw	krill	2.68852
			Bm190709-TDR14	twilight	Moderate (50-150m)	42	30.5	bw	krill	1.37705
			Bm190709-TDR14	twilight	Deep (>150m)	3	30.5	bw	krill	0.0983607
			Bm190709-TDR14	night	Surface (0-0.5m)	0	46.5333	bw	krill	0
			Bm190709-TDR14	night	Sub-Surface (0.5-5m)	0	46.5333	bw	krill	0
			Bm190709-TDR14	night	Shallow (5-50m)	0	46.5333	bw	krill	0
			Bm190709-TDR14	night	Moderate (50-150m)	0	46.5333	bw	krill	0
			Bm190709-TDR14	night	Deep (>150m)	0	46.5333	bw	krill	0
			Bm190710-TDR15	day	Surface (0-0.5m)	0	190.017	bw	krill	0
			Bm190710-TDR15	day	Sub-Surface (0.5-5m)	0	190.017	bw	krill	0
			Bm190710-TDR15	day	Shallow (5-50m)	69	190.017	bw	krill	0.363126
			Bm190710-TDR15	day	Moderate (50-150m)	2321	190.017	bw	krill	12.2147
			Bm190710-TDR15	day	Deep (>150m)	480	190.017	bw	krill	2.52609
			Bm190710-TDR15	twilight	Surface (0-0.5m)	8	53.5833	bw	krill	0.1493
			Bm190710-TDR15	twilight	Sub-Surface (0.5-5m)	60	53.5833	bw	krill	1.11975
			Bm190710-TDR15	twilight	Shallow (5-50m)	268	53.5833	bw	krill	5.00156
			Bm190710-TDR15	twilight	Moderate (50-150m)	47	53.5833	bw	krill	0.877138
			Bm190710-TDR15	twilight	Deep (>150m)	0	53.5833	bw	krill	0
			Bm190710-TDR15	night	Surface (0-0.5m)	19	81.65	bw	krill	0.232701
			Bm190710-TDR15	night	Sub-Surface (0.5-5m)	125	81.65	bw	krill	1.53092
			Bm190710-TDR15	night	Shallow (5-50m)	136	81.65	bw	krill	1.66565
			Bm190710-TDR15	night	Moderate (50-150m)	6	81.65	bw	krill	0.0734844
			Bm190710-TDR15	night	Deep (>150m)	0	81.65	bw	krill	0
			Bm190916-TDR14	day	Surface (0-0.5m)	0	218.45	bw	krill	0
			Bm190916-TDR14	day	Sub-Surface (0.5-5m)	0	218.45	bw	krill	0
			Bm190916-TDR14	day	Shallow (5-50m)	24	218.45	bw	krill	0.109865
			Bm190916-TDR14	day	Moderate (50-150m)	310	218.45	bw	krill	1.41909
			Bm190916-TDR14	day	Deep (>150m)	541	218.45	bw	krill	2.47654
			Bm190916-TDR14	twilight	Surface (0-0.5m)	0	55.8	bw	krill	0
			Bm190916-TDR14	twilight	Sub-Surface (0.5-5m)	0	55.8	bw	krill	0
			Bm190916-TDR14	twilight	Shallow (5-50m)	22	55.8	bw	krill	0.394265
			Bm190916-TDR14	twilight	Moderate (50-150m)	23	55.8	bw	krill	0.412186
			Bm190916-TDR14	twilight	Deep (>150m)	0	55.8	bw	krill	0
			Bm190916-TDR14	night	Surface (0-0.5m)	0	165.95	bw	krill	0
			Bm190916-TDR14	night	Sub-Surface (0.5-5m)	0	165.95	bw	krill	0
			Bm190916-TDR14	night	Shallow (5-50m)	3	165.95	bw	krill	0.0180777
			Bm190916-TDR14	night	Moderate (50-150m)	3	165.95	bw	krill	0.0180777
			Bm190916-TDR14	night	Deep (>150m)	0	165.95	bw	krill	0
			Bm190916-TDR15	day	Surface (0-0.5m)	0	35.6833	bw	krill	0
			Bm190916-TDR15	day	Sub-Surface (0.5-5m)	0	35.6833	bw	krill	0
			Bm190916-TDR15	day	Shallow (5-50m)	0	35.6833	bw	krill	0
			Bm190916-TDR15	day	Moderate (50-150m)	214	35.6833	bw	krill	5.9972
			Bm190916-TDR15	day	Deep (>150m)	173	35.6833	bw	krill	4.8482
			Bm190916-TDR15	twilight	Surface (0-0.5m)	0	9.13333	bw	krill	0
			Bm190916-TDR15	twilight	Sub-Surface (0.5-5m)	0	9.13333	bw	krill	0
			Bm190916-TDR15	twilight	Shallow (5-50m)	9	9.13333	bw	krill	0.985401
			Bm190916-TDR15	twilight	Moderate (50-150m)	22	9.13333	bw	krill	2.40876
			Bm190916-TDR15	twilight	Deep (>150m)	0	9.13333	bw	krill	0
			Bm190916-TDR15	night	Surface (0-0.5m)	0	26.3	bw	krill	0
			Bm190916-TDR15	night	Sub-Surface (0.5-5m)	0	26.3	bw	krill	0
			Bm190916-TDR15	night	Shallow (5-50m)	0	26.3	bw	krill	0
			Bm190916-TDR15	night	Moderate (50-150m)	0	26.3	bw	krill	0
			Bm190916-TDR15	night	Deep (>150m)	0	26.3	bw	krill	0
			bp10_236a	day	Surface (0-0.5m)	1	3.78333	bp	krill	0.264317
			bp10_236a	day	Sub-Surface (0.5-5m)	12	3.78333	bp	krill	3.17181
			bp10_236a	day	Shallow (5-50m)	15	3.78333	bp	krill	3.96476
			bp10_236a	day	Moderate (50-150m)	0	3.78333	bp	krill	0
			bp10_236a	day	Deep (>150m)	13	3.78333	bp	krill	3.43612
			bp10_236a	twilight	Surface (0-0.5m)	0	0	bp	krill	0
			bp10_236a	twilight	Sub-Surface (0.5-5m)	0	0	bp	krill	0
			bp10_236a	twilight	Shallow (5-50m)	0	0	bp	krill	0
			bp10_236a	twilight	Moderate (50-150m)	0	0	bp	krill	0
			bp10_236a	twilight	Deep (>150m)	0	0	bp	krill	0
			bp10_236a	night	Surface (0-0.5m)	0	0	bp	krill	0
			bp10_236a	night	Sub-Surface (0.5-5m)	0	0	bp	krill	0
			bp10_236a	night	Shallow (5-50m)	0	0	bp	krill	0
			bp10_236a	night	Moderate (50-150m)	0	0	bp	krill	0
			bp10_236a	night	Deep (>150m)	0	0	bp	krill	0
			bp10_239a	day	Surface (0-0.5m)	0	5.75	bp	krill	0
			bp10_239a	day	Sub-Surface (0.5-5m)	0	5.75	bp	krill	0
			bp10_239a	day	Shallow (5-50m)	0	5.75	bp	krill	0
			bp10_239a	day	Moderate (50-150m)	35	5.75	bp	krill	6.08696
			bp10_239a	day	Deep (>150m)	34	5.75	bp	krill	5.91304
			bp10_239a	twilight	Surface (0-0.5m)	0	0	bp	krill	0
			bp10_239a	twilight	Sub-Surface (0.5-5m)	0	0	bp	krill	0
			bp10_239a	twilight	Shallow (5-50m)	0	0	bp	krill	0
			bp10_239a	twilight	Moderate (50-150m)	0	0	bp	krill	0
			bp10_239a	twilight	Deep (>150m)	0	0	bp	krill	0
			bp10_239a	night	Surface (0-0.5m)	0	0	bp	krill	0
			bp10_239a	night	Sub-Surface (0.5-5m)	0	0	bp	krill	0
			bp10_239a	night	Shallow (5-50m)	0	0	bp	krill	0
			bp10_239a	night	Moderate (50-150m)	0	0	bp	krill	0
			bp10_239a	night	Deep (>150m)	0	0	bp	krill	0
			bp10_244a	day	Surface (0-0.5m)	0	2.95	bp	krill	0
			bp10_244a	day	Sub-Surface (0.5-5m)	0	2.95	bp	krill	0
			bp10_244a	day	Shallow (5-50m)	0	2.95	bp	krill	0
			bp10_244a	day	Moderate (50-150m)	0	2.95	bp	krill	0
			bp10_244a	day	Deep (>150m)	52	2.95	bp	krill	17.6271
			bp10_244a	twilight	Surface (0-0.5m)	0	0	bp	krill	0
			bp10_244a	twilight	Sub-Surface (0.5-5m)	0	0	bp	krill	0
			bp10_244a	twilight	Shallow (5-50m)	0	0	bp	krill	0
			bp10_244a	twilight	Moderate (50-150m)	0	0	bp	krill	0
			bp10_244a	twilight	Deep (>150m)	0	0	bp	krill	0
			bp10_244a	night	Surface (0-0.5m)	0	0	bp	krill	0
			bp10_244a	night	Sub-Surface (0.5-5m)	0	0	bp	krill	0
			bp10_244a	night	Shallow (5-50m)	0	0	bp	krill	0
			bp10_244a	night	Moderate (50-150m)	0	0	bp	krill	0
			bp10_244a	night	Deep (>150m)	0	0	bp	krill	0
			bp10_245a	day	Surface (0-0.5m)	1	3.7	bp	krill	0.27027
			bp10_245a	day	Sub-Surface (0.5-5m)	24	3.7	bp	krill	6.48649
			bp10_245a	day	Shallow (5-50m)	15	3.7	bp	krill	4.05405
			bp10_245a	day	Moderate (50-150m)	17	3.7	bp	krill	4.59459
			bp10_245a	day	Deep (>150m)	3	3.7	bp	krill	0.810811
			bp10_245a	twilight	Surface (0-0.5m)	0	0	bp	krill	0
			bp10_245a	twilight	Sub-Surface (0.5-5m)	0	0	bp	krill	0
			bp10_245a	twilight	Shallow (5-50m)	0	0	bp	krill	0
			bp10_245a	twilight	Moderate (50-150m)	0	0	bp	krill	0
			bp10_245a	twilight	Deep (>150m)	0	0	bp	krill	0
			bp10_245a	night	Surface (0-0.5m)	0	0	bp	krill	0
			bp10_245a	night	Sub-Surface (0.5-5m)	0	0	bp	krill	0
			bp10_245a	night	Shallow (5-50m)	0	0	bp	krill	0
			bp10_245a	night	Moderate (50-150m)	0	0	bp	krill	0
			bp10_245a	night	Deep (>150m)	0	0	bp	krill	0
			bp10_247a	day	Surface (0-0.5m)	0	4.63333	bp	krill	0
			bp10_247a	day	Sub-Surface (0.5-5m)	38	4.63333	bp	krill	8.20144
			bp10_247a	day	Shallow (5-50m)	19	4.63333	bp	krill	4.10072
			bp10_247a	day	Moderate (50-150m)	0	4.63333	bp	krill	0
			bp10_247a	day	Deep (>150m)	0	4.63333	bp	krill	0
			bp10_247a	twilight	Surface (0-0.5m)	0	0	bp	krill	0
			bp10_247a	twilight	Sub-Surface (0.5-5m)	0	0	bp	krill	0
			bp10_247a	twilight	Shallow (5-50m)	0	0	bp	krill	0
			bp10_247a	twilight	Moderate (50-150m)	0	0	bp	krill	0
			bp10_247a	twilight	Deep (>150m)	0	0	bp	krill	0
			bp10_247a	night	Surface (0-0.5m)	0	0	bp	krill	0
			bp10_247a	night	Sub-Surface (0.5-5m)	0	0	bp	krill	0
			bp10_247a	night	Shallow (5-50m)	0	0	bp	krill	0
			bp10_247a	night	Moderate (50-150m)	0	0	bp	krill	0
			bp10_247a	night	Deep (>150m)	0	0	bp	krill	0
			bp12_217a	day	Surface (0-0.5m)	0	9.08333	bp	krill	0
			bp12_217a	day	Sub-Surface (0.5-5m)	0	9.08333	bp	krill	0
			bp12_217a	day	Shallow (5-50m)	0	9.08333	bp	krill	0
			bp12_217a	day	Moderate (50-150m)	3	9.08333	bp	krill	0.330275
			bp12_217a	day	Deep (>150m)	220	9.08333	bp	krill	24.2202
			bp12_217a	twilight	Surface (0-0.5m)	0	3.28333	bp	krill	0
			bp12_217a	twilight	Sub-Surface (0.5-5m)	0	3.28333	bp	krill	0
			bp12_217a	twilight	Shallow (5-50m)	1	3.28333	bp	krill	0.304569
			bp12_217a	twilight	Moderate (50-150m)	18	3.28333	bp	krill	5.48223
			bp12_217a	twilight	Deep (>150m)	7	3.28333	bp	krill	2.13198
			bp12_217a	night	Surface (0-0.5m)	0	7.16667	bp	krill	0
			bp12_217a	night	Sub-Surface (0.5-5m)	0	7.16667	bp	krill	0
			bp12_217a	night	Shallow (5-50m)	1	7.16667	bp	krill	0.139535
			bp12_217a	night	Moderate (50-150m)	10	7.16667	bp	krill	1.39535
			bp12_217a	night	Deep (>150m)	0	7.16667	bp	krill	0
			bp12_294a	day	Surface (0-0.5m)	0	6.18333	bp	krill	0
			bp12_294a	day	Sub-Surface (0.5-5m)	3	6.18333	bp	krill	0.485175
			bp12_294a	day	Shallow (5-50m)	7	6.18333	bp	krill	1.13208
			bp12_294a	day	Moderate (50-150m)	4	6.18333	bp	krill	0.6469
			bp12_294a	day	Deep (>150m)	0	6.18333	bp	krill	0
			bp12_294a	twilight	Surface (0-0.5m)	0	0	bp	krill	0
			bp12_294a	twilight	Sub-Surface (0.5-5m)	0	0	bp	krill	0
			bp12_294a	twilight	Shallow (5-50m)	0	0	bp	krill	0
			bp12_294a	twilight	Moderate (50-150m)	0	0	bp	krill	0
			bp12_294a	twilight	Deep (>150m)	0	0	bp	krill	0
			bp12_294a	night	Surface (0-0.5m)	0	0	bp	krill	0
			bp12_294a	night	Sub-Surface (0.5-5m)	0	0	bp	krill	0
			bp12_294a	night	Shallow (5-50m)	0	0	bp	krill	0
			bp12_294a	night	Moderate (50-150m)	0	0	bp	krill	0
			bp12_294a	night	Deep (>150m)	0	0	bp	krill	0
			bp13_193a	day	Surface (0-0.5m)	0	3.85	bp	krill	0
			bp13_193a	day	Sub-Surface (0.5-5m)	0	3.85	bp	krill	0
			bp13_193a	day	Shallow (5-50m)	0	3.85	bp	krill	0
			bp13_193a	day	Moderate (50-150m)	0	3.85	bp	krill	0
			bp13_193a	day	Deep (>150m)	49	3.85	bp	krill	12.7273
			bp13_193a	twilight	Surface (0-0.5m)	0	0	bp	krill	0
			bp13_193a	twilight	Sub-Surface (0.5-5m)	0	0	bp	krill	0
			bp13_193a	twilight	Shallow (5-50m)	0	0	bp	krill	0
			bp13_193a	twilight	Moderate (50-150m)	0	0	bp	krill	0
			bp13_193a	twilight	Deep (>150m)	0	0	bp	krill	0
			bp13_193a	night	Surface (0-0.5m)	0	0	bp	krill	0
			bp13_193a	night	Sub-Surface (0.5-5m)	0	0	bp	krill	0
			bp13_193a	night	Shallow (5-50m)	0	0	bp	krill	0
			bp13_193a	night	Moderate (50-150m)	0	0	bp	krill	0
			bp13_193a	night	Deep (>150m)	0	0	bp	krill	0
			bp13_216a	day	Surface (0-0.5m)	0	4.68333	bp	krill	0
			bp13_216a	day	Sub-Surface (0.5-5m)	0	4.68333	bp	krill	0
			bp13_216a	day	Shallow (5-50m)	0	4.68333	bp	krill	0
			bp13_216a	day	Moderate (50-150m)	0	4.68333	bp	krill	0
			bp13_216a	day	Deep (>150m)	86	4.68333	bp	krill	18.363
			bp13_216a	twilight	Surface (0-0.5m)	0	0	bp	krill	0
			bp13_216a	twilight	Sub-Surface (0.5-5m)	0	0	bp	krill	0
			bp13_216a	twilight	Shallow (5-50m)	0	0	bp	krill	0
			bp13_216a	twilight	Moderate (50-150m)	0	0	bp	krill	0
			bp13_216a	twilight	Deep (>150m)	0	0	bp	krill	0
			bp13_216a	night	Surface (0-0.5m)	0	0	bp	krill	0
			bp13_216a	night	Sub-Surface (0.5-5m)	0	0	bp	krill	0
			bp13_216a	night	Shallow (5-50m)	0	0	bp	krill	0
			bp13_216a	night	Moderate (50-150m)	0	0	bp	krill	0
			bp13_216a	night	Deep (>150m)	0	0	bp	krill	0
			bp13_257a	day	Surface (0-0.5m)	0	2.36667	bp	krill	0
			bp13_257a	day	Sub-Surface (0.5-5m)	0	2.36667	bp	krill	0
			bp13_257a	day	Shallow (5-50m)	38	2.36667	bp	krill	16.0563
			bp13_257a	day	Moderate (50-150m)	0	2.36667	bp	krill	0
			bp13_257a	day	Deep (>150m)	0	2.36667	bp	krill	0
			bp13_257a	twilight	Surface (0-0.5m)	0	0	bp	krill	0
			bp13_257a	twilight	Sub-Surface (0.5-5m)	0	0	bp	krill	0
			bp13_257a	twilight	Shallow (5-50m)	0	0	bp	krill	0
			bp13_257a	twilight	Moderate (50-150m)	0	0	bp	krill	0
			bp13_257a	twilight	Deep (>150m)	0	0	bp	krill	0
			bp13_257a	night	Surface (0-0.5m)	0	0	bp	krill	0
			bp13_257a	night	Sub-Surface (0.5-5m)	0	0	bp	krill	0
			bp13_257a	night	Shallow (5-50m)	0	0	bp	krill	0
			bp13_257a	night	Moderate (50-150m)	0	0	bp	krill	0
			bp13_257a	night	Deep (>150m)	0	0	bp	krill	0
			bp13_257b	day	Surface (0-0.5m)	0	5.16667	bp	krill	0
			bp13_257b	day	Sub-Surface (0.5-5m)	57	5.16667	bp	krill	11.0323
			bp13_257b	day	Shallow (5-50m)	31	5.16667	bp	krill	6
			bp13_257b	day	Moderate (50-150m)	1	5.16667	bp	krill	0.193548
			bp13_257b	day	Deep (>150m)	0	5.16667	bp	krill	0
			bp13_257b	twilight	Surface (0-0.5m)	0	0	bp	krill	0
			bp13_257b	twilight	Sub-Surface (0.5-5m)	0	0	bp	krill	0
			bp13_257b	twilight	Shallow (5-50m)	0	0	bp	krill	0
			bp13_257b	twilight	Moderate (50-150m)	0	0	bp	krill	0
			bp13_257b	twilight	Deep (>150m)	0	0	bp	krill	0
			bp13_257b	night	Surface (0-0.5m)	0	0	bp	krill	0
			bp13_257b	night	Sub-Surface (0.5-5m)	0	0	bp	krill	0
			bp13_257b	night	Shallow (5-50m)	0	0	bp	krill	0
			bp13_257b	night	Moderate (50-150m)	0	0	bp	krill	0
			bp13_257b	night	Deep (>150m)	0	0	bp	krill	0
			bp13_258a	day	Surface (0-0.5m)	0	5.91667	bp	krill	0
			bp13_258a	day	Sub-Surface (0.5-5m)	16	5.91667	bp	krill	2.70423
			bp13_258a	day	Shallow (5-50m)	7	5.91667	bp	krill	1.1831
			bp13_258a	day	Moderate (50-150m)	0	5.91667	bp	krill	0
			bp13_258a	day	Deep (>150m)	0	5.91667	bp	krill	0
			bp13_258a	twilight	Surface (0-0.5m)	0	0	bp	krill	0
			bp13_258a	twilight	Sub-Surface (0.5-5m)	0	0	bp	krill	0
			bp13_258a	twilight	Shallow (5-50m)	0	0	bp	krill	0
			bp13_258a	twilight	Moderate (50-150m)	0	0	bp	krill	0
			bp13_258a	twilight	Deep (>150m)	0	0	bp	krill	0
			bp13_258a	night	Surface (0-0.5m)	0	0	bp	krill	0
			bp13_258a	night	Sub-Surface (0.5-5m)	0	0	bp	krill	0
			bp13_258a	night	Shallow (5-50m)	0	0	bp	krill	0
			bp13_258a	night	Moderate (50-150m)	0	0	bp	krill	0
			bp13_258a	night	Deep (>150m)	0	0	bp	krill	0
			bp13_258b	day	Surface (0-0.5m)	0	5.51667	bp	krill	0
			bp13_258b	day	Sub-Surface (0.5-5m)	37	5.51667	bp	krill	6.70695
			bp13_258b	day	Shallow (5-50m)	4	5.51667	bp	krill	0.725076
			bp13_258b	day	Moderate (50-150m)	0	5.51667	bp	krill	0
			bp13_258b	day	Deep (>150m)	0	5.51667	bp	krill	0
			bp13_258b	twilight	Surface (0-0.5m)	0	0	bp	krill	0
			bp13_258b	twilight	Sub-Surface (0.5-5m)	0	0	bp	krill	0
			bp13_258b	twilight	Shallow (5-50m)	0	0	bp	krill	0
			bp13_258b	twilight	Moderate (50-150m)	0	0	bp	krill	0
			bp13_258b	twilight	Deep (>150m)	0	0	bp	krill	0
			bp13_258b	night	Surface (0-0.5m)	0	0	bp	krill	0
			bp13_258b	night	Sub-Surface (0.5-5m)	0	0	bp	krill	0
			bp13_258b	night	Shallow (5-50m)	0	0	bp	krill	0
			bp13_258b	night	Moderate (50-150m)	0	0	bp	krill	0
			bp13_258b	night	Deep (>150m)	0	0	bp	krill	0
			bp13_258c	day	Surface (0-0.5m)	11	6.25	bp	krill	1.76
			bp13_258c	day	Sub-Surface (0.5-5m)	8	6.25	bp	krill	1.28
			bp13_258c	day	Shallow (5-50m)	1	6.25	bp	krill	0.16
			bp13_258c	day	Moderate (50-150m)	0	6.25	bp	krill	0
			bp13_258c	day	Deep (>150m)	0	6.25	bp	krill	0
			bp13_258c	twilight	Surface (0-0.5m)	0	0	bp	krill	0
			bp13_258c	twilight	Sub-Surface (0.5-5m)	0	0	bp	krill	0
			bp13_258c	twilight	Shallow (5-50m)	0	0	bp	krill	0
			bp13_258c	twilight	Moderate (50-150m)	0	0	bp	krill	0
			bp13_258c	twilight	Deep (>150m)	0	0	bp	krill	0
			bp13_258c	night	Surface (0-0.5m)	0	0	bp	krill	0
			bp13_258c	night	Sub-Surface (0.5-5m)	0	0	bp	krill	0
			bp13_258c	night	Shallow (5-50m)	0	0	bp	krill	0
			bp13_258c	night	Moderate (50-150m)	0	0	bp	krill	0
			bp13_258c	night	Deep (>150m)	0	0	bp	krill	0
			bp13_259a	day	Surface (0-0.5m)	1	5.26667	bp	krill	0.189873
			bp13_259a	day	Sub-Surface (0.5-5m)	56	5.26667	bp	krill	10.6329
			bp13_259a	day	Shallow (5-50m)	6	5.26667	bp	krill	1.13924
			bp13_259a	day	Moderate (50-150m)	0	5.26667	bp	krill	0
			bp13_259a	day	Deep (>150m)	0	5.26667	bp	krill	0
			bp13_259a	twilight	Surface (0-0.5m)	0	0	bp	krill	0
			bp13_259a	twilight	Sub-Surface (0.5-5m)	0	0	bp	krill	0
			bp13_259a	twilight	Shallow (5-50m)	0	0	bp	krill	0
			bp13_259a	twilight	Moderate (50-150m)	0	0	bp	krill	0
			bp13_259a	twilight	Deep (>150m)	0	0	bp	krill	0
			bp13_259a	night	Surface (0-0.5m)	0	0	bp	krill	0
			bp13_259a	night	Sub-Surface (0.5-5m)	0	0	bp	krill	0
			bp13_259a	night	Shallow (5-50m)	0	0	bp	krill	0
			bp13_259a	night	Moderate (50-150m)	0	0	bp	krill	0
			bp13_259a	night	Deep (>150m)	0	0	bp	krill	0
			bp13_265a	day	Surface (0-0.5m)	0	3.75	bp	krill	0
			bp13_265a	day	Sub-Surface (0.5-5m)	11	3.75	bp	krill	2.93333
			bp13_265a	day	Shallow (5-50m)	1	3.75	bp	krill	0.266667
			bp13_265a	day	Moderate (50-150m)	89	3.75	bp	krill	23.7333
			bp13_265a	day	Deep (>150m)	0	3.75	bp	krill	0
			bp13_265a	twilight	Surface (0-0.5m)	0	0	bp	krill	0
			bp13_265a	twilight	Sub-Surface (0.5-5m)	0	0	bp	krill	0
			bp13_265a	twilight	Shallow (5-50m)	0	0	bp	krill	0
			bp13_265a	twilight	Moderate (50-150m)	0	0	bp	krill	0
			bp13_265a	twilight	Deep (>150m)	0	0	bp	krill	0
			bp13_265a	night	Surface (0-0.5m)	0	0	bp	krill	0
			bp13_265a	night	Sub-Surface (0.5-5m)	0	0	bp	krill	0
			bp13_265a	night	Shallow (5-50m)	0	0	bp	krill	0
			bp13_265a	night	Moderate (50-150m)	0	0	bp	krill	0
			bp13_265a	night	Deep (>150m)	0	0	bp	krill	0
			bp15_075a	day	Surface (0-0.5m)	0	3.2	bp	krill	0
			bp15_075a	day	Sub-Surface (0.5-5m)	0	3.2	bp	krill	0
			bp15_075a	day	Shallow (5-50m)	93	3.2	bp	krill	29.0625
			bp15_075a	day	Moderate (50-150m)	0	3.2	bp	krill	0
			bp15_075a	day	Deep (>150m)	0	3.2	bp	krill	0
			bp15_075a	twilight	Surface (0-0.5m)	0	0	bp	krill	0
			bp15_075a	twilight	Sub-Surface (0.5-5m)	0	0	bp	krill	0
			bp15_075a	twilight	Shallow (5-50m)	0	0	bp	krill	0
			bp15_075a	twilight	Moderate (50-150m)	0	0	bp	krill	0
			bp15_075a	twilight	Deep (>150m)	0	0	bp	krill	0
			bp15_075a	night	Surface (0-0.5m)	0	0	bp	krill	0
			bp15_075a	night	Sub-Surface (0.5-5m)	0	0	bp	krill	0
			bp15_075a	night	Shallow (5-50m)	0	0	bp	krill	0
			bp15_075a	night	Moderate (50-150m)	0	0	bp	krill	0
			bp15_075a	night	Deep (>150m)	0	0	bp	krill	0
			bp15_229a	day	Surface (0-0.5m)	0	5.65	bp	krill	0
			bp15_229a	day	Sub-Surface (0.5-5m)	1	5.65	bp	krill	0.176991
			bp15_229a	day	Shallow (5-50m)	103	5.65	bp	krill	18.2301
			bp15_229a	day	Moderate (50-150m)	30	5.65	bp	krill	5.30973
			bp15_229a	day	Deep (>150m)	0	5.65	bp	krill	0
			bp15_229a	twilight	Surface (0-0.5m)	0	0	bp	krill	0
			bp15_229a	twilight	Sub-Surface (0.5-5m)	0	0	bp	krill	0
			bp15_229a	twilight	Shallow (5-50m)	0	0	bp	krill	0
			bp15_229a	twilight	Moderate (50-150m)	0	0	bp	krill	0
			bp15_229a	twilight	Deep (>150m)	0	0	bp	krill	0
			bp15_229a	night	Surface (0-0.5m)	0	0	bp	krill	0
			bp15_229a	night	Sub-Surface (0.5-5m)	0	0	bp	krill	0
			bp15_229a	night	Shallow (5-50m)	0	0	bp	krill	0
			bp15_229a	night	Moderate (50-150m)	0	0	bp	krill	0
			bp15_229a	night	Deep (>150m)	0	0	bp	krill	0
			bp15_235a	day	Surface (0-0.5m)	0	0.716667	bp	krill	0
			bp15_235a	day	Sub-Surface (0.5-5m)	0	0.716667	bp	krill	0
			bp15_235a	day	Shallow (5-50m)	19	0.716667	bp	krill	26.5116
			bp15_235a	day	Moderate (50-150m)	0	0.716667	bp	krill	0
			bp15_235a	day	Deep (>150m)	0	0.716667	bp	krill	0
			bp15_235a	twilight	Surface (0-0.5m)	0	0	bp	krill	0
			bp15_235a	twilight	Sub-Surface (0.5-5m)	0	0	bp	krill	0
			bp15_235a	twilight	Shallow (5-50m)	0	0	bp	krill	0
			bp15_235a	twilight	Moderate (50-150m)	0	0	bp	krill	0
			bp15_235a	twilight	Deep (>150m)	0	0	bp	krill	0
			bp15_235a	night	Surface (0-0.5m)	0	0	bp	krill	0
			bp15_235a	night	Sub-Surface (0.5-5m)	0	0	bp	krill	0
			bp15_235a	night	Shallow (5-50m)	0	0	bp	krill	0
			bp15_235a	night	Moderate (50-150m)	0	0	bp	krill	0
			bp15_235a	night	Deep (>150m)	0	0	bp	krill	0
			bp15_236a	day	Surface (0-0.5m)	0	4.1	bp	krill	0
			bp15_236a	day	Sub-Surface (0.5-5m)	2	4.1	bp	krill	0.487805
			bp15_236a	day	Shallow (5-50m)	53	4.1	bp	krill	12.9268
			bp15_236a	day	Moderate (50-150m)	40	4.1	bp	krill	9.7561
			bp15_236a	day	Deep (>150m)	0	4.1	bp	krill	0
			bp15_236a	twilight	Surface (0-0.5m)	0	0	bp	krill	0
			bp15_236a	twilight	Sub-Surface (0.5-5m)	0	0	bp	krill	0
			bp15_236a	twilight	Shallow (5-50m)	0	0	bp	krill	0
			bp15_236a	twilight	Moderate (50-150m)	0	0	bp	krill	0
			bp15_236a	twilight	Deep (>150m)	0	0	bp	krill	0
			bp15_236a	night	Surface (0-0.5m)	0	0	bp	krill	0
			bp15_236a	night	Sub-Surface (0.5-5m)	0	0	bp	krill	0
			bp15_236a	night	Shallow (5-50m)	0	0	bp	krill	0
			bp15_236a	night	Moderate (50-150m)	0	0	bp	krill	0
			bp15_236a	night	Deep (>150m)	0	0	bp	krill	0
			bp160728-25	day	Surface (0-0.5m)	0	3.6	bp	krill	0
			bp160728-25	day	Sub-Surface (0.5-5m)	0	3.6	bp	krill	0
			bp160728-25	day	Shallow (5-50m)	1	3.6	bp	krill	0.277778
			bp160728-25	day	Moderate (50-150m)	140	3.6	bp	krill	38.8889
			bp160728-25	day	Deep (>150m)	0	3.6	bp	krill	0
			bp160728-25	twilight	Surface (0-0.5m)	0	0	bp	krill	0
			bp160728-25	twilight	Sub-Surface (0.5-5m)	0	0	bp	krill	0
			bp160728-25	twilight	Shallow (5-50m)	0	0	bp	krill	0
			bp160728-25	twilight	Moderate (50-150m)	0	0	bp	krill	0
			bp160728-25	twilight	Deep (>150m)	0	0	bp	krill	0
			bp160728-25	night	Surface (0-0.5m)	0	0	bp	krill	0
			bp160728-25	night	Sub-Surface (0.5-5m)	0	0	bp	krill	0
			bp160728-25	night	Shallow (5-50m)	0	0	bp	krill	0
			bp160728-25	night	Moderate (50-150m)	0	0	bp	krill	0
			bp160728-25	night	Deep (>150m)	0	0	bp	krill	0
			Bp160912-A14	day	Surface (0-0.5m)	1	41.9333	bp	krill	0.0238474
			Bp160912-A14	day	Sub-Surface (0.5-5m)	19	41.9333	bp	krill	0.4531
			Bp160912-A14	day	Shallow (5-50m)	38	41.9333	bp	krill	0.9062
			Bp160912-A14	day	Moderate (50-150m)	10	41.9333	bp	krill	0.238474
			Bp160912-A14	day	Deep (>150m)	344	41.9333	bp	krill	8.2035
			Bp160912-A14	twilight	Surface (0-0.5m)	0	8.81667	bp	krill	0
			Bp160912-A14	twilight	Sub-Surface (0.5-5m)	3	8.81667	bp	krill	0.340265
			Bp160912-A14	twilight	Shallow (5-50m)	77	8.81667	bp	krill	8.73346
			Bp160912-A14	twilight	Moderate (50-150m)	10	8.81667	bp	krill	1.13422
			Bp160912-A14	twilight	Deep (>150m)	38	8.81667	bp	krill	4.31002
			Bp160912-A14	night	Surface (0-0.5m)	4	26.3167	bp	krill	0.151995
			Bp160912-A14	night	Sub-Surface (0.5-5m)	24	26.3167	bp	krill	0.91197
			Bp160912-A14	night	Shallow (5-50m)	364	26.3167	bp	krill	13.8315
			Bp160912-A14	night	Moderate (50-150m)	10	26.3167	bp	krill	0.379987
			Bp160912-A14	night	Deep (>150m)	0	26.3167	bp	krill	0
			Bp160914-A20	day	Surface (0-0.5m)	4	50.4167	bp	krill	0.0793388
			Bp160914-A20	day	Sub-Surface (0.5-5m)	47	50.4167	bp	krill	0.932231
			Bp160914-A20	day	Shallow (5-50m)	42	50.4167	bp	krill	0.833058
			Bp160914-A20	day	Moderate (50-150m)	18	50.4167	bp	krill	0.357025
			Bp160914-A20	day	Deep (>150m)	504	50.4167	bp	krill	9.99669
			Bp160914-A20	twilight	Surface (0-0.5m)	0	13.2167	bp	krill	0
			Bp160914-A20	twilight	Sub-Surface (0.5-5m)	5	13.2167	bp	krill	0.37831
			Bp160914-A20	twilight	Shallow (5-50m)	63	13.2167	bp	krill	4.76671
			Bp160914-A20	twilight	Moderate (50-150m)	49	13.2167	bp	krill	3.70744
			Bp160914-A20	twilight	Deep (>150m)	40	13.2167	bp	krill	3.02648
			Bp160914-A20	night	Surface (0-0.5m)	0	38.3167	bp	krill	0
			Bp160914-A20	night	Sub-Surface (0.5-5m)	1	38.3167	bp	krill	0.0260983
			Bp160914-A20	night	Shallow (5-50m)	102	38.3167	bp	krill	2.66203
			Bp160914-A20	night	Moderate (50-150m)	88	38.3167	bp	krill	2.29665
			Bp160914-A20	night	Deep (>150m)	0	38.3167	bp	krill	0
			Bp180501-A41	day	Surface (0-0.5m)	3	44.1	bp	krill	0.0680272
			Bp180501-A41	day	Sub-Surface (0.5-5m)	7	44.1	bp	krill	0.15873
			Bp180501-A41	day	Shallow (5-50m)	1	44.1	bp	krill	0.0226757
			Bp180501-A41	day	Moderate (50-150m)	316	44.1	bp	krill	7.16553
			Bp180501-A41	day	Deep (>150m)	335	44.1	bp	krill	7.59637
			Bp180501-A41	twilight	Surface (0-0.5m)	0	9.7	bp	krill	0
			Bp180501-A41	twilight	Sub-Surface (0.5-5m)	0	9.7	bp	krill	0
			Bp180501-A41	twilight	Shallow (5-50m)	63	9.7	bp	krill	6.49485
			Bp180501-A41	twilight	Moderate (50-150m)	129	9.7	bp	krill	13.299
			Bp180501-A41	twilight	Deep (>150m)	0	9.7	bp	krill	0
			Bp180501-A41	night	Surface (0-0.5m)	0	21.95	bp	krill	0
			Bp180501-A41	night	Sub-Surface (0.5-5m)	0	21.95	bp	krill	0
			Bp180501-A41	night	Shallow (5-50m)	11	21.95	bp	krill	0.501139
			Bp180501-A41	night	Moderate (50-150m)	93	21.95	bp	krill	4.2369
			Bp180501-A41	night	Deep (>150m)	0	21.95	bp	krill	0
			Bp180623-A41	day	Surface (0-0.5m)	0	38.2833	bp	krill	0
			Bp180623-A41	day	Sub-Surface (0.5-5m)	0	38.2833	bp	krill	0
			Bp180623-A41	day	Shallow (5-50m)	0	38.2833	bp	krill	0
			Bp180623-A41	day	Moderate (50-150m)	9	38.2833	bp	krill	0.235089
			Bp180623-A41	day	Deep (>150m)	849	38.2833	bp	krill	22.1768
			Bp180623-A41	twilight	Surface (0-0.5m)	0	7.81667	bp	krill	0
			Bp180623-A41	twilight	Sub-Surface (0.5-5m)	0	7.81667	bp	krill	0
			Bp180623-A41	twilight	Shallow (5-50m)	0	7.81667	bp	krill	0
			Bp180623-A41	twilight	Moderate (50-150m)	53	7.81667	bp	krill	6.78038
			Bp180623-A41	twilight	Deep (>150m)	23	7.81667	bp	krill	2.94243
			Bp180623-A41	night	Surface (0-0.5m)	0	12.1667	bp	krill	0
			Bp180623-A41	night	Sub-Surface (0.5-5m)	0	12.1667	bp	krill	0
			Bp180623-A41	night	Shallow (5-50m)	0	12.1667	bp	krill	0
			Bp180623-A41	night	Moderate (50-150m)	0	12.1667	bp	krill	0
			Bp180623-A41	night	Deep (>150m)	0	12.1667	bp	krill	0
			Bp180623-A44	day	Surface (0-0.5m)	0	10.6667	bp	krill	0
			Bp180623-A44	day	Sub-Surface (0.5-5m)	0	10.6667	bp	krill	0
			Bp180623-A44	day	Shallow (5-50m)	0	10.6667	bp	krill	0
			Bp180623-A44	day	Moderate (50-150m)	1	10.6667	bp	krill	0.09375
			Bp180623-A44	day	Deep (>150m)	331	10.6667	bp	krill	31.0312
			Bp180623-A44	twilight	Surface (0-0.5m)	0	3.66667	bp	krill	0
			Bp180623-A44	twilight	Sub-Surface (0.5-5m)	0	3.66667	bp	krill	0
			Bp180623-A44	twilight	Shallow (5-50m)	38	3.66667	bp	krill	10.3636
			Bp180623-A44	twilight	Moderate (50-150m)	45	3.66667	bp	krill	12.2727
			Bp180623-A44	twilight	Deep (>150m)	2	3.66667	bp	krill	0.545455
			Bp180623-A44	night	Surface (0-0.5m)	0	6.06667	bp	krill	0
			Bp180623-A44	night	Sub-Surface (0.5-5m)	0	6.06667	bp	krill	0
			Bp180623-A44	night	Shallow (5-50m)	1	6.06667	bp	krill	0.164835
			Bp180623-A44	night	Moderate (50-150m)	0	6.06667	bp	krill	0
			Bp180623-A44	night	Deep (>150m)	0	6.06667	bp	krill	0
			bp180828-44	day	Surface (0-0.5m)	0	4.16667	bp	krill	0
			bp180828-44	day	Sub-Surface (0.5-5m)	0	4.16667	bp	krill	0
			bp180828-44	day	Shallow (5-50m)	0	4.16667	bp	krill	0
			bp180828-44	day	Moderate (50-150m)	0	4.16667	bp	krill	0
			bp180828-44	day	Deep (>150m)	102	4.16667	bp	krill	24.48
			bp180828-44	twilight	Surface (0-0.5m)	0	0	bp	krill	0
			bp180828-44	twilight	Sub-Surface (0.5-5m)	0	0	bp	krill	0
			bp180828-44	twilight	Shallow (5-50m)	0	0	bp	krill	0
			bp180828-44	twilight	Moderate (50-150m)	0	0	bp	krill	0
			bp180828-44	twilight	Deep (>150m)	0	0	bp	krill	0
			bp180828-44	night	Surface (0-0.5m)	0	0	bp	krill	0
			bp180828-44	night	Sub-Surface (0.5-5m)	0	0	bp	krill	0
			bp180828-44	night	Shallow (5-50m)	0	0	bp	krill	0
			bp180828-44	night	Moderate (50-150m)	0	0	bp	krill	0
			bp180828-44	night	Deep (>150m)	0	0	bp	krill	0
			bp180830-53	day	Surface (0-0.5m)	0	0.75	bp	krill	0
			bp180830-53	day	Sub-Surface (0.5-5m)	0	0.75	bp	krill	0
			bp180830-53	day	Shallow (5-50m)	0	0.75	bp	krill	0
			bp180830-53	day	Moderate (50-150m)	1	0.75	bp	krill	1.33333
			bp180830-53	day	Deep (>150m)	9	0.75	bp	krill	12
			bp180830-53	twilight	Surface (0-0.5m)	0	0	bp	krill	0
			bp180830-53	twilight	Sub-Surface (0.5-5m)	0	0	bp	krill	0
			bp180830-53	twilight	Shallow (5-50m)	0	0	bp	krill	0
			bp180830-53	twilight	Moderate (50-150m)	0	0	bp	krill	0
			bp180830-53	twilight	Deep (>150m)	0	0	bp	krill	0
			bp180830-53	night	Surface (0-0.5m)	0	0	bp	krill	0
			bp180830-53	night	Sub-Surface (0.5-5m)	0	0	bp	krill	0
			bp180830-53	night	Shallow (5-50m)	0	0	bp	krill	0
			bp180830-53	night	Moderate (50-150m)	0	0	bp	krill	0
			bp180830-53	night	Deep (>150m)	0	0	bp	krill	0
			Bp191022-A41	day	Surface (0-0.5m)	1	55.5333	bp	krill	0.0180072
			Bp191022-A41	day	Sub-Surface (0.5-5m)	2	55.5333	bp	krill	0.0360144
			Bp191022-A41	day	Shallow (5-50m)	46	55.5333	bp	krill	0.828331
			Bp191022-A41	day	Moderate (50-150m)	101	55.5333	bp	krill	1.81873
			Bp191022-A41	day	Deep (>150m)	29	55.5333	bp	krill	0.522209
			Bp191022-A41	twilight	Surface (0-0.5m)	0	14.6	bp	krill	0
			Bp191022-A41	twilight	Sub-Surface (0.5-5m)	1	14.6	bp	krill	0.0684932
			Bp191022-A41	twilight	Shallow (5-50m)	3	14.6	bp	krill	0.205479
			Bp191022-A41	twilight	Moderate (50-150m)	11	14.6	bp	krill	0.753425
			Bp191022-A41	twilight	Deep (>150m)	0	14.6	bp	krill	0
			Bp191022-A41	night	Surface (0-0.5m)	0	50.8	bp	krill	0
			Bp191022-A41	night	Sub-Surface (0.5-5m)	4	50.8	bp	krill	0.0787402
			Bp191022-A41	night	Shallow (5-50m)	3	50.8	bp	krill	0.0590551
			Bp191022-A41	night	Moderate (50-150m)	0	50.8	bp	krill	0
			Bp191022-A41	night	Deep (>150m)	0	50.8	bp	krill	0
			bw10_229a	day	Surface (0-0.5m)	0	6.18333	bw	krill	0
			bw10_229a	day	Sub-Surface (0.5-5m)	7	6.18333	bw	krill	1.13208
			bw10_229a	day	Shallow (5-50m)	9	6.18333	bw	krill	1.45553
			bw10_229a	day	Moderate (50-150m)	22	6.18333	bw	krill	3.55795
			bw10_229a	day	Deep (>150m)	41	6.18333	bw	krill	6.63073
			bw10_229a	twilight	Surface (0-0.5m)	0	0	bw	krill	0
			bw10_229a	twilight	Sub-Surface (0.5-5m)	0	0	bw	krill	0
			bw10_229a	twilight	Shallow (5-50m)	0	0	bw	krill	0
			bw10_229a	twilight	Moderate (50-150m)	0	0	bw	krill	0
			bw10_229a	twilight	Deep (>150m)	0	0	bw	krill	0
			bw10_229a	night	Surface (0-0.5m)	0	0	bw	krill	0
			bw10_229a	night	Sub-Surface (0.5-5m)	0	0	bw	krill	0
			bw10_229a	night	Shallow (5-50m)	0	0	bw	krill	0
			bw10_229a	night	Moderate (50-150m)	0	0	bw	krill	0
			bw10_229a	night	Deep (>150m)	0	0	bw	krill	0
			bw10_229b	day	Surface (0-0.5m)	0	8.8	bw	krill	0
			bw10_229b	day	Sub-Surface (0.5-5m)	0	8.8	bw	krill	0
			bw10_229b	day	Shallow (5-50m)	0	8.8	bw	krill	0
			bw10_229b	day	Moderate (50-150m)	70	8.8	bw	krill	7.95455
			bw10_229b	day	Deep (>150m)	68	8.8	bw	krill	7.72727
			bw10_229b	twilight	Surface (0-0.5m)	0	0	bw	krill	0
			bw10_229b	twilight	Sub-Surface (0.5-5m)	0	0	bw	krill	0
			bw10_229b	twilight	Shallow (5-50m)	0	0	bw	krill	0
			bw10_229b	twilight	Moderate (50-150m)	0	0	bw	krill	0
			bw10_229b	twilight	Deep (>150m)	0	0	bw	krill	0
			bw10_229b	night	Surface (0-0.5m)	0	0	bw	krill	0
			bw10_229b	night	Sub-Surface (0.5-5m)	0	0	bw	krill	0
			bw10_229b	night	Shallow (5-50m)	0	0	bw	krill	0
			bw10_229b	night	Moderate (50-150m)	0	0	bw	krill	0
			bw10_229b	night	Deep (>150m)	0	0	bw	krill	0
			bw10_230a	day	Surface (0-0.5m)	0	6.58333	bw	krill	0
			bw10_230a	day	Sub-Surface (0.5-5m)	0	6.58333	bw	krill	0
			bw10_230a	day	Shallow (5-50m)	0	6.58333	bw	krill	0
			bw10_230a	day	Moderate (50-150m)	18	6.58333	bw	krill	2.73418
			bw10_230a	day	Deep (>150m)	65	6.58333	bw	krill	9.87342
			bw10_230a	twilight	Surface (0-0.5m)	0	0	bw	krill	0
			bw10_230a	twilight	Sub-Surface (0.5-5m)	0	0	bw	krill	0
			bw10_230a	twilight	Shallow (5-50m)	0	0	bw	krill	0
			bw10_230a	twilight	Moderate (50-150m)	0	0	bw	krill	0
			bw10_230a	twilight	Deep (>150m)	0	0	bw	krill	0
			bw10_230a	night	Surface (0-0.5m)	0	0	bw	krill	0
			bw10_230a	night	Sub-Surface (0.5-5m)	0	0	bw	krill	0
			bw10_230a	night	Shallow (5-50m)	0	0	bw	krill	0
			bw10_230a	night	Moderate (50-150m)	0	0	bw	krill	0
			bw10_230a	night	Deep (>150m)	0	0	bw	krill	0
			bw10_235a	day	Surface (0-0.5m)	0	5.28333	bw	krill	0
			bw10_235a	day	Sub-Surface (0.5-5m)	1	5.28333	bw	krill	0.189274
			bw10_235a	day	Shallow (5-50m)	12	5.28333	bw	krill	2.27129
			bw10_235a	day	Moderate (50-150m)	1	5.28333	bw	krill	0.189274
			bw10_235a	day	Deep (>150m)	0	5.28333	bw	krill	0
			bw10_235a	twilight	Surface (0-0.5m)	0	0	bw	krill	0
			bw10_235a	twilight	Sub-Surface (0.5-5m)	0	0	bw	krill	0
			bw10_235a	twilight	Shallow (5-50m)	0	0	bw	krill	0
			bw10_235a	twilight	Moderate (50-150m)	0	0	bw	krill	0
			bw10_235a	twilight	Deep (>150m)	0	0	bw	krill	0
			bw10_235a	night	Surface (0-0.5m)	0	0	bw	krill	0
			bw10_235a	night	Sub-Surface (0.5-5m)	0	0	bw	krill	0
			bw10_235a	night	Shallow (5-50m)	0	0	bw	krill	0
			bw10_235a	night	Moderate (50-150m)	0	0	bw	krill	0
			bw10_235a	night	Deep (>150m)	0	0	bw	krill	0
			bw10_235b	day	Surface (0-0.5m)	0	6.36667	bw	krill	0
			bw10_235b	day	Sub-Surface (0.5-5m)	5	6.36667	bw	krill	0.78534
			bw10_235b	day	Shallow (5-50m)	38	6.36667	bw	krill	5.96859
			bw10_235b	day	Moderate (50-150m)	3	6.36667	bw	krill	0.471204
			bw10_235b	day	Deep (>150m)	0	6.36667	bw	krill	0
			bw10_235b	twilight	Surface (0-0.5m)	0	0	bw	krill	0
			bw10_235b	twilight	Sub-Surface (0.5-5m)	0	0	bw	krill	0
			bw10_235b	twilight	Shallow (5-50m)	0	0	bw	krill	0
			bw10_235b	twilight	Moderate (50-150m)	0	0	bw	krill	0
			bw10_235b	twilight	Deep (>150m)	0	0	bw	krill	0
			bw10_235b	night	Surface (0-0.5m)	0	0	bw	krill	0
			bw10_235b	night	Sub-Surface (0.5-5m)	0	0	bw	krill	0
			bw10_235b	night	Shallow (5-50m)	0	0	bw	krill	0
			bw10_235b	night	Moderate (50-150m)	0	0	bw	krill	0
			bw10_235b	night	Deep (>150m)	0	0	bw	krill	0
			bw10_238a	day	Surface (0-0.5m)	0	5.06667	bw	krill	0
			bw10_238a	day	Sub-Surface (0.5-5m)	8	5.06667	bw	krill	1.57895
			bw10_238a	day	Shallow (5-50m)	6	5.06667	bw	krill	1.18421
			bw10_238a	day	Moderate (50-150m)	0	5.06667	bw	krill	0
			bw10_238a	day	Deep (>150m)	0	5.06667	bw	krill	0
			bw10_238a	twilight	Surface (0-0.5m)	0	0	bw	krill	0
			bw10_238a	twilight	Sub-Surface (0.5-5m)	0	0	bw	krill	0
			bw10_238a	twilight	Shallow (5-50m)	0	0	bw	krill	0
			bw10_238a	twilight	Moderate (50-150m)	0	0	bw	krill	0
			bw10_238a	twilight	Deep (>150m)	0	0	bw	krill	0
			bw10_238a	night	Surface (0-0.5m)	0	0	bw	krill	0
			bw10_238a	night	Sub-Surface (0.5-5m)	0	0	bw	krill	0
			bw10_238a	night	Shallow (5-50m)	0	0	bw	krill	0
			bw10_238a	night	Moderate (50-150m)	0	0	bw	krill	0
			bw10_238a	night	Deep (>150m)	0	0	bw	krill	0
			bw10_239b	day	Surface (0-0.5m)	0	7.83333	bw	krill	0
			bw10_239b	day	Sub-Surface (0.5-5m)	15	7.83333	bw	krill	1.91489
			bw10_239b	day	Shallow (5-50m)	12	7.83333	bw	krill	1.53191
			bw10_239b	day	Moderate (50-150m)	18	7.83333	bw	krill	2.29787
			bw10_239b	day	Deep (>150m)	20	7.83333	bw	krill	2.55319
			bw10_239b	twilight	Surface (0-0.5m)	0	0	bw	krill	0
			bw10_239b	twilight	Sub-Surface (0.5-5m)	0	0	bw	krill	0
			bw10_239b	twilight	Shallow (5-50m)	0	0	bw	krill	0
			bw10_239b	twilight	Moderate (50-150m)	0	0	bw	krill	0
			bw10_239b	twilight	Deep (>150m)	0	0	bw	krill	0
			bw10_239b	night	Surface (0-0.5m)	0	0	bw	krill	0
			bw10_239b	night	Sub-Surface (0.5-5m)	0	0	bw	krill	0
			bw10_239b	night	Shallow (5-50m)	0	0	bw	krill	0
			bw10_239b	night	Moderate (50-150m)	0	0	bw	krill	0
			bw10_239b	night	Deep (>150m)	0	0	bw	krill	0
			bw10_240a	day	Surface (0-0.5m)	0	2.46667	bw	krill	0
			bw10_240a	day	Sub-Surface (0.5-5m)	10	2.46667	bw	krill	4.05405
			bw10_240a	day	Shallow (5-50m)	18	2.46667	bw	krill	7.2973
			bw10_240a	day	Moderate (50-150m)	0	2.46667	bw	krill	0
			bw10_240a	day	Deep (>150m)	0	2.46667	bw	krill	0
			bw10_240a	twilight	Surface (0-0.5m)	0	0	bw	krill	0
			bw10_240a	twilight	Sub-Surface (0.5-5m)	0	0	bw	krill	0
			bw10_240a	twilight	Shallow (5-50m)	0	0	bw	krill	0
			bw10_240a	twilight	Moderate (50-150m)	0	0	bw	krill	0
			bw10_240a	twilight	Deep (>150m)	0	0	bw	krill	0
			bw10_240a	night	Surface (0-0.5m)	0	0	bw	krill	0
			bw10_240a	night	Sub-Surface (0.5-5m)	0	0	bw	krill	0
			bw10_240a	night	Shallow (5-50m)	0	0	bw	krill	0
			bw10_240a	night	Moderate (50-150m)	0	0	bw	krill	0
			bw10_240a	night	Deep (>150m)	0	0	bw	krill	0
			bw10_240b	day	Surface (0-0.5m)	1	23.2333	bw	krill	0.0430416
			bw10_240b	day	Sub-Surface (0.5-5m)	14	23.2333	bw	krill	0.602582
			bw10_240b	day	Shallow (5-50m)	115	23.2333	bw	krill	4.94978
			bw10_240b	day	Moderate (50-150m)	17	23.2333	bw	krill	0.731707
			bw10_240b	day	Deep (>150m)	39	23.2333	bw	krill	1.67862
			bw10_240b	twilight	Surface (0-0.5m)	0	3.03333	bw	krill	0
			bw10_240b	twilight	Sub-Surface (0.5-5m)	0	3.03333	bw	krill	0
			bw10_240b	twilight	Shallow (5-50m)	3	3.03333	bw	krill	0.989011
			bw10_240b	twilight	Moderate (50-150m)	0	3.03333	bw	krill	0
			bw10_240b	twilight	Deep (>150m)	0	3.03333	bw	krill	0
			bw10_240b	night	Surface (0-0.5m)	0	8.11667	bw	krill	0
			bw10_240b	night	Sub-Surface (0.5-5m)	0	8.11667	bw	krill	0
			bw10_240b	night	Shallow (5-50m)	0	8.11667	bw	krill	0
			bw10_240b	night	Moderate (50-150m)	0	8.11667	bw	krill	0
			bw10_240b	night	Deep (>150m)	0	8.11667	bw	krill	0
			bw10_241a	day	Surface (0-0.5m)	0	8.53333	bw	krill	0
			bw10_241a	day	Sub-Surface (0.5-5m)	0	8.53333	bw	krill	0
			bw10_241a	day	Shallow (5-50m)	0	8.53333	bw	krill	0
			bw10_241a	day	Moderate (50-150m)	28	8.53333	bw	krill	3.28125
			bw10_241a	day	Deep (>150m)	94	8.53333	bw	krill	11.0156
			bw10_241a	twilight	Surface (0-0.5m)	0	0	bw	krill	0
			bw10_241a	twilight	Sub-Surface (0.5-5m)	0	0	bw	krill	0
			bw10_241a	twilight	Shallow (5-50m)	0	0	bw	krill	0
			bw10_241a	twilight	Moderate (50-150m)	0	0	bw	krill	0
			bw10_241a	twilight	Deep (>150m)	0	0	bw	krill	0
			bw10_241a	night	Surface (0-0.5m)	0	0	bw	krill	0
			bw10_241a	night	Sub-Surface (0.5-5m)	0	0	bw	krill	0
			bw10_241a	night	Shallow (5-50m)	0	0	bw	krill	0
			bw10_241a	night	Moderate (50-150m)	0	0	bw	krill	0
			bw10_241a	night	Deep (>150m)	0	0	bw	krill	0
			bw10_243a	day	Surface (0-0.5m)	0	5	bw	krill	0
			bw10_243a	day	Sub-Surface (0.5-5m)	0	5	bw	krill	0
			bw10_243a	day	Shallow (5-50m)	0	5	bw	krill	0
			bw10_243a	day	Moderate (50-150m)	0	5	bw	krill	0
			bw10_243a	day	Deep (>150m)	80	5	bw	krill	16
			bw10_243a	twilight	Surface (0-0.5m)	0	0	bw	krill	0
			bw10_243a	twilight	Sub-Surface (0.5-5m)	0	0	bw	krill	0
			bw10_243a	twilight	Shallow (5-50m)	0	0	bw	krill	0
			bw10_243a	twilight	Moderate (50-150m)	0	0	bw	krill	0
			bw10_243a	twilight	Deep (>150m)	0	0	bw	krill	0
			bw10_243a	night	Surface (0-0.5m)	0	0	bw	krill	0
			bw10_243a	night	Sub-Surface (0.5-5m)	0	0	bw	krill	0
			bw10_243a	night	Shallow (5-50m)	0	0	bw	krill	0
			bw10_243a	night	Moderate (50-150m)	0	0	bw	krill	0
			bw10_243a	night	Deep (>150m)	0	0	bw	krill	0
			bw10_243b	day	Surface (0-0.5m)	0	8.5	bw	krill	0
			bw10_243b	day	Sub-Surface (0.5-5m)	0	8.5	bw	krill	0
			bw10_243b	day	Shallow (5-50m)	0	8.5	bw	krill	0
			bw10_243b	day	Moderate (50-150m)	3	8.5	bw	krill	0.352941
			bw10_243b	day	Deep (>150m)	139	8.5	bw	krill	16.3529
			bw10_243b	twilight	Surface (0-0.5m)	0	0	bw	krill	0
			bw10_243b	twilight	Sub-Surface (0.5-5m)	0	0	bw	krill	0
			bw10_243b	twilight	Shallow (5-50m)	0	0	bw	krill	0
			bw10_243b	twilight	Moderate (50-150m)	0	0	bw	krill	0
			bw10_243b	twilight	Deep (>150m)	0	0	bw	krill	0
			bw10_243b	night	Surface (0-0.5m)	0	0	bw	krill	0
			bw10_243b	night	Sub-Surface (0.5-5m)	0	0	bw	krill	0
			bw10_243b	night	Shallow (5-50m)	0	0	bw	krill	0
			bw10_243b	night	Moderate (50-150m)	0	0	bw	krill	0
			bw10_243b	night	Deep (>150m)	0	0	bw	krill	0
			bw10_244b	day	Surface (0-0.5m)	0	1.7	bw	krill	0
			bw10_244b	day	Sub-Surface (0.5-5m)	0	1.7	bw	krill	0
			bw10_244b	day	Shallow (5-50m)	0	1.7	bw	krill	0
			bw10_244b	day	Moderate (50-150m)	36	1.7	bw	krill	21.1765
			bw10_244b	day	Deep (>150m)	0	1.7	bw	krill	0
			bw10_244b	twilight	Surface (0-0.5m)	0	0	bw	krill	0
			bw10_244b	twilight	Sub-Surface (0.5-5m)	0	0	bw	krill	0
			bw10_244b	twilight	Shallow (5-50m)	0	0	bw	krill	0
			bw10_244b	twilight	Moderate (50-150m)	0	0	bw	krill	0
			bw10_244b	twilight	Deep (>150m)	0	0	bw	krill	0
			bw10_244b	night	Surface (0-0.5m)	0	0	bw	krill	0
			bw10_244b	night	Sub-Surface (0.5-5m)	0	0	bw	krill	0
			bw10_244b	night	Shallow (5-50m)	0	0	bw	krill	0
			bw10_244b	night	Moderate (50-150m)	0	0	bw	krill	0
			bw10_244b	night	Deep (>150m)	0	0	bw	krill	0
			bw10_244c	day	Surface (0-0.5m)	0	2.63333	bw	krill	0
			bw10_244c	day	Sub-Surface (0.5-5m)	0	2.63333	bw	krill	0
			bw10_244c	day	Shallow (5-50m)	0	2.63333	bw	krill	0
			bw10_244c	day	Moderate (50-150m)	17	2.63333	bw	krill	6.4557
			bw10_244c	day	Deep (>150m)	10	2.63333	bw	krill	3.79747
			bw10_244c	twilight	Surface (0-0.5m)	0	0	bw	krill	0
			bw10_244c	twilight	Sub-Surface (0.5-5m)	0	0	bw	krill	0
			bw10_244c	twilight	Shallow (5-50m)	0	0	bw	krill	0
			bw10_244c	twilight	Moderate (50-150m)	0	0	bw	krill	0
			bw10_244c	twilight	Deep (>150m)	0	0	bw	krill	0
			bw10_244c	night	Surface (0-0.5m)	0	0	bw	krill	0
			bw10_244c	night	Sub-Surface (0.5-5m)	0	0	bw	krill	0
			bw10_244c	night	Shallow (5-50m)	0	0	bw	krill	0
			bw10_244c	night	Moderate (50-150m)	0	0	bw	krill	0
			bw10_244c	night	Deep (>150m)	0	0	bw	krill	0
			bw10_245a	day	Surface (0-0.5m)	0	5.46667	bw	krill	0
			bw10_245a	day	Sub-Surface (0.5-5m)	0	5.46667	bw	krill	0
			bw10_245a	day	Shallow (5-50m)	0	5.46667	bw	krill	0
			bw10_245a	day	Moderate (50-150m)	0	5.46667	bw	krill	0
			bw10_245a	day	Deep (>150m)	53	5.46667	bw	krill	9.69512
			bw10_245a	twilight	Surface (0-0.5m)	0	0	bw	krill	0
			bw10_245a	twilight	Sub-Surface (0.5-5m)	0	0	bw	krill	0
			bw10_245a	twilight	Shallow (5-50m)	0	0	bw	krill	0
			bw10_245a	twilight	Moderate (50-150m)	0	0	bw	krill	0
			bw10_245a	twilight	Deep (>150m)	0	0	bw	krill	0
			bw10_245a	night	Surface (0-0.5m)	0	0	bw	krill	0
			bw10_245a	night	Sub-Surface (0.5-5m)	0	0	bw	krill	0
			bw10_245a	night	Shallow (5-50m)	0	0	bw	krill	0
			bw10_245a	night	Moderate (50-150m)	0	0	bw	krill	0
			bw10_245a	night	Deep (>150m)	0	0	bw	krill	0
			bw10_246a	day	Surface (0-0.5m)	0	4.61667	bw	krill	0
			bw10_246a	day	Sub-Surface (0.5-5m)	0	4.61667	bw	krill	0
			bw10_246a	day	Shallow (5-50m)	1	4.61667	bw	krill	0.216606
			bw10_246a	day	Moderate (50-150m)	40	4.61667	bw	krill	8.66426
			bw10_246a	day	Deep (>150m)	26	4.61667	bw	krill	5.63177
			bw10_246a	twilight	Surface (0-0.5m)	0	0	bw	krill	0
			bw10_246a	twilight	Sub-Surface (0.5-5m)	0	0	bw	krill	0
			bw10_246a	twilight	Shallow (5-50m)	0	0	bw	krill	0
			bw10_246a	twilight	Moderate (50-150m)	0	0	bw	krill	0
			bw10_246a	twilight	Deep (>150m)	0	0	bw	krill	0
			bw10_246a	night	Surface (0-0.5m)	0	0	bw	krill	0
			bw10_246a	night	Sub-Surface (0.5-5m)	0	0	bw	krill	0
			bw10_246a	night	Shallow (5-50m)	0	0	bw	krill	0
			bw10_246a	night	Moderate (50-150m)	0	0	bw	krill	0
			bw10_246a	night	Deep (>150m)	0	0	bw	krill	0
			bw10_246b	day	Surface (0-0.5m)	0	4.5	bw	krill	0
			bw10_246b	day	Sub-Surface (0.5-5m)	0	4.5	bw	krill	0
			bw10_246b	day	Shallow (5-50m)	0	4.5	bw	krill	0
			bw10_246b	day	Moderate (50-150m)	0	4.5	bw	krill	0
			bw10_246b	day	Deep (>150m)	81	4.5	bw	krill	18
			bw10_246b	twilight	Surface (0-0.5m)	0	0	bw	krill	0
			bw10_246b	twilight	Sub-Surface (0.5-5m)	0	0	bw	krill	0
			bw10_246b	twilight	Shallow (5-50m)	0	0	bw	krill	0
			bw10_246b	twilight	Moderate (50-150m)	0	0	bw	krill	0
			bw10_246b	twilight	Deep (>150m)	0	0	bw	krill	0
			bw10_246b	night	Surface (0-0.5m)	0	0	bw	krill	0
			bw10_246b	night	Sub-Surface (0.5-5m)	0	0	bw	krill	0
			bw10_246b	night	Shallow (5-50m)	0	0	bw	krill	0
			bw10_246b	night	Moderate (50-150m)	0	0	bw	krill	0
			bw10_246b	night	Deep (>150m)	0	0	bw	krill	0
			bw10_247a	day	Surface (0-0.5m)	4	0.516667	bw	krill	7.74194
			bw10_247a	day	Sub-Surface (0.5-5m)	5	0.516667	bw	krill	9.67742
			bw10_247a	day	Shallow (5-50m)	2	0.516667	bw	krill	3.87097
			bw10_247a	day	Moderate (50-150m)	0	0.516667	bw	krill	0
			bw10_247a	day	Deep (>150m)	0	0.516667	bw	krill	0
			bw10_247a	twilight	Surface (0-0.5m)	0	0	bw	krill	0
			bw10_247a	twilight	Sub-Surface (0.5-5m)	0	0	bw	krill	0
			bw10_247a	twilight	Shallow (5-50m)	0	0	bw	krill	0
			bw10_247a	twilight	Moderate (50-150m)	0	0	bw	krill	0
			bw10_247a	twilight	Deep (>150m)	0	0	bw	krill	0
			bw10_247a	night	Surface (0-0.5m)	0	0	bw	krill	0
			bw10_247a	night	Sub-Surface (0.5-5m)	0	0	bw	krill	0
			bw10_247a	night	Shallow (5-50m)	0	0	bw	krill	0
			bw10_247a	night	Moderate (50-150m)	0	0	bw	krill	0
			bw10_247a	night	Deep (>150m)	0	0	bw	krill	0
			bw10_265a	day	Surface (0-0.5m)	0	5.43333	bw	krill	0
			bw10_265a	day	Sub-Surface (0.5-5m)	0	5.43333	bw	krill	0
			bw10_265a	day	Shallow (5-50m)	0	5.43333	bw	krill	0
			bw10_265a	day	Moderate (50-150m)	0	5.43333	bw	krill	0
			bw10_265a	day	Deep (>150m)	48	5.43333	bw	krill	8.83436
			bw10_265a	twilight	Surface (0-0.5m)	0	0	bw	krill	0
			bw10_265a	twilight	Sub-Surface (0.5-5m)	0	0	bw	krill	0
			bw10_265a	twilight	Shallow (5-50m)	0	0	bw	krill	0
			bw10_265a	twilight	Moderate (50-150m)	0	0	bw	krill	0
			bw10_265a	twilight	Deep (>150m)	0	0	bw	krill	0
			bw10_265a	night	Surface (0-0.5m)	0	0	bw	krill	0
			bw10_265a	night	Sub-Surface (0.5-5m)	0	0	bw	krill	0
			bw10_265a	night	Shallow (5-50m)	0	0	bw	krill	0
			bw10_265a	night	Moderate (50-150m)	0	0	bw	krill	0
			bw10_265a	night	Deep (>150m)	0	0	bw	krill	0
			bw10_265b	day	Surface (0-0.5m)	0	0.8	bw	krill	0
			bw10_265b	day	Sub-Surface (0.5-5m)	0	0.8	bw	krill	0
			bw10_265b	day	Shallow (5-50m)	0	0.8	bw	krill	0
			bw10_265b	day	Moderate (50-150m)	0	0.8	bw	krill	0
			bw10_265b	day	Deep (>150m)	13	0.8	bw	krill	16.25
			bw10_265b	twilight	Surface (0-0.5m)	0	0	bw	krill	0
			bw10_265b	twilight	Sub-Surface (0.5-5m)	0	0	bw	krill	0
			bw10_265b	twilight	Shallow (5-50m)	0	0	bw	krill	0
			bw10_265b	twilight	Moderate (50-150m)	0	0	bw	krill	0
			bw10_265b	twilight	Deep (>150m)	0	0	bw	krill	0
			bw10_265b	night	Surface (0-0.5m)	0	0	bw	krill	0
			bw10_265b	night	Sub-Surface (0.5-5m)	0	0	bw	krill	0
			bw10_265b	night	Shallow (5-50m)	0	0	bw	krill	0
			bw10_265b	night	Moderate (50-150m)	0	0	bw	krill	0
			bw10_265b	night	Deep (>150m)	0	0	bw	krill	0
			bw10_266a	day	Surface (0-0.5m)	0	2.45	bw	krill	0
			bw10_266a	day	Sub-Surface (0.5-5m)	0	2.45	bw	krill	0
			bw10_266a	day	Shallow (5-50m)	0	2.45	bw	krill	0
			bw10_266a	day	Moderate (50-150m)	0	2.45	bw	krill	0
			bw10_266a	day	Deep (>150m)	15	2.45	bw	krill	6.12245
			bw10_266a	twilight	Surface (0-0.5m)	0	0	bw	krill	0
			bw10_266a	twilight	Sub-Surface (0.5-5m)	0	0	bw	krill	0
			bw10_266a	twilight	Shallow (5-50m)	0	0	bw	krill	0
			bw10_266a	twilight	Moderate (50-150m)	0	0	bw	krill	0
			bw10_266a	twilight	Deep (>150m)	0	0	bw	krill	0
			bw10_266a	night	Surface (0-0.5m)	0	0	bw	krill	0
			bw10_266a	night	Sub-Surface (0.5-5m)	0	0	bw	krill	0
			bw10_266a	night	Shallow (5-50m)	0	0	bw	krill	0
			bw10_266a	night	Moderate (50-150m)	0	0	bw	krill	0
			bw10_266a	night	Deep (>150m)	0	0	bw	krill	0
			bw11_210a	day	Surface (0-0.5m)	0	3.56667	bw	krill	0
			bw11_210a	day	Sub-Surface (0.5-5m)	0	3.56667	bw	krill	0
			bw11_210a	day	Shallow (5-50m)	0	3.56667	bw	krill	0
			bw11_210a	day	Moderate (50-150m)	90	3.56667	bw	krill	25.2336
			bw11_210a	day	Deep (>150m)	0	3.56667	bw	krill	0
			bw11_210a	twilight	Surface (0-0.5m)	0	0	bw	krill	0
			bw11_210a	twilight	Sub-Surface (0.5-5m)	0	0	bw	krill	0
			bw11_210a	twilight	Shallow (5-50m)	0	0	bw	krill	0
			bw11_210a	twilight	Moderate (50-150m)	0	0	bw	krill	0
			bw11_210a	twilight	Deep (>150m)	0	0	bw	krill	0
			bw11_210a	night	Surface (0-0.5m)	0	0	bw	krill	0
			bw11_210a	night	Sub-Surface (0.5-5m)	0	0	bw	krill	0
			bw11_210a	night	Shallow (5-50m)	0	0	bw	krill	0
			bw11_210a	night	Moderate (50-150m)	0	0	bw	krill	0
			bw11_210a	night	Deep (>150m)	0	0	bw	krill	0
			bw11_210b	day	Surface (0-0.5m)	0	6.38333	bw	krill	0
			bw11_210b	day	Sub-Surface (0.5-5m)	0	6.38333	bw	krill	0
			bw11_210b	day	Shallow (5-50m)	148	6.38333	bw	krill	23.1854
			bw11_210b	day	Moderate (50-150m)	0	6.38333	bw	krill	0
			bw11_210b	day	Deep (>150m)	0	6.38333	bw	krill	0
			bw11_210b	twilight	Surface (0-0.5m)	0	0	bw	krill	0
			bw11_210b	twilight	Sub-Surface (0.5-5m)	0	0	bw	krill	0
			bw11_210b	twilight	Shallow (5-50m)	0	0	bw	krill	0
			bw11_210b	twilight	Moderate (50-150m)	0	0	bw	krill	0
			bw11_210b	twilight	Deep (>150m)	0	0	bw	krill	0
			bw11_210b	night	Surface (0-0.5m)	0	0	bw	krill	0
			bw11_210b	night	Sub-Surface (0.5-5m)	0	0	bw	krill	0
			bw11_210b	night	Shallow (5-50m)	0	0	bw	krill	0
			bw11_210b	night	Moderate (50-150m)	0	0	bw	krill	0
			bw11_210b	night	Deep (>150m)	0	0	bw	krill	0
			bw11_211a	day	Surface (0-0.5m)	0	4.33333	bw	krill	0
			bw11_211a	day	Sub-Surface (0.5-5m)	0	4.33333	bw	krill	0
			bw11_211a	day	Shallow (5-50m)	0	4.33333	bw	krill	0
			bw11_211a	day	Moderate (50-150m)	92	4.33333	bw	krill	21.2308
			bw11_211a	day	Deep (>150m)	0	4.33333	bw	krill	0
			bw11_211a	twilight	Surface (0-0.5m)	0	0	bw	krill	0
			bw11_211a	twilight	Sub-Surface (0.5-5m)	0	0	bw	krill	0
			bw11_211a	twilight	Shallow (5-50m)	0	0	bw	krill	0
			bw11_211a	twilight	Moderate (50-150m)	0	0	bw	krill	0
			bw11_211a	twilight	Deep (>150m)	0	0	bw	krill	0
			bw11_211a	night	Surface (0-0.5m)	0	0	bw	krill	0
			bw11_211a	night	Sub-Surface (0.5-5m)	0	0	bw	krill	0
			bw11_211a	night	Shallow (5-50m)	0	0	bw	krill	0
			bw11_211a	night	Moderate (50-150m)	0	0	bw	krill	0
			bw11_211a	night	Deep (>150m)	0	0	bw	krill	0
			bw11_213b	day	Surface (0-0.5m)	0	5.88333	bw	krill	0
			bw11_213b	day	Sub-Surface (0.5-5m)	0	5.88333	bw	krill	0
			bw11_213b	day	Shallow (5-50m)	32	5.88333	bw	krill	5.43909
			bw11_213b	day	Moderate (50-150m)	75	5.88333	bw	krill	12.7479
			bw11_213b	day	Deep (>150m)	0	5.88333	bw	krill	0
			bw11_213b	twilight	Surface (0-0.5m)	0	0	bw	krill	0
			bw11_213b	twilight	Sub-Surface (0.5-5m)	0	0	bw	krill	0
			bw11_213b	twilight	Shallow (5-50m)	0	0	bw	krill	0
			bw11_213b	twilight	Moderate (50-150m)	0	0	bw	krill	0
			bw11_213b	twilight	Deep (>150m)	0	0	bw	krill	0
			bw11_213b	night	Surface (0-0.5m)	0	0	bw	krill	0
			bw11_213b	night	Sub-Surface (0.5-5m)	0	0	bw	krill	0
			bw11_213b	night	Shallow (5-50m)	0	0	bw	krill	0
			bw11_213b	night	Moderate (50-150m)	0	0	bw	krill	0
			bw11_213b	night	Deep (>150m)	0	0	bw	krill	0
			bw11_214a	day	Surface (0-0.5m)	0	1.08333	bw	krill	0
			bw11_214a	day	Sub-Surface (0.5-5m)	0	1.08333	bw	krill	0
			bw11_214a	day	Shallow (5-50m)	0	1.08333	bw	krill	0
			bw11_214a	day	Moderate (50-150m)	23	1.08333	bw	krill	21.2308
			bw11_214a	day	Deep (>150m)	0	1.08333	bw	krill	0
			bw11_214a	twilight	Surface (0-0.5m)	0	0	bw	krill	0
			bw11_214a	twilight	Sub-Surface (0.5-5m)	0	0	bw	krill	0
			bw11_214a	twilight	Shallow (5-50m)	0	0	bw	krill	0
			bw11_214a	twilight	Moderate (50-150m)	0	0	bw	krill	0
			bw11_214a	twilight	Deep (>150m)	0	0	bw	krill	0
			bw11_214a	night	Surface (0-0.5m)	0	0	bw	krill	0
			bw11_214a	night	Sub-Surface (0.5-5m)	0	0	bw	krill	0
			bw11_214a	night	Shallow (5-50m)	0	0	bw	krill	0
			bw11_214a	night	Moderate (50-150m)	0	0	bw	krill	0
			bw11_214a	night	Deep (>150m)	0	0	bw	krill	0
			bw11_214b	day	Surface (0-0.5m)	0	5.61667	bw	krill	0
			bw11_214b	day	Sub-Surface (0.5-5m)	13	5.61667	bw	krill	2.31454
			bw11_214b	day	Shallow (5-50m)	61	5.61667	bw	krill	10.8605
			bw11_214b	day	Moderate (50-150m)	23	5.61667	bw	krill	4.09496
			bw11_214b	day	Deep (>150m)	0	5.61667	bw	krill	0
			bw11_214b	twilight	Surface (0-0.5m)	0	0	bw	krill	0
			bw11_214b	twilight	Sub-Surface (0.5-5m)	0	0	bw	krill	0
			bw11_214b	twilight	Shallow (5-50m)	0	0	bw	krill	0
			bw11_214b	twilight	Moderate (50-150m)	0	0	bw	krill	0
			bw11_214b	twilight	Deep (>150m)	0	0	bw	krill	0
			bw11_214b	night	Surface (0-0.5m)	0	0	bw	krill	0
			bw11_214b	night	Sub-Surface (0.5-5m)	0	0	bw	krill	0
			bw11_214b	night	Shallow (5-50m)	0	0	bw	krill	0
			bw11_214b	night	Moderate (50-150m)	0	0	bw	krill	0
			bw11_214b	night	Deep (>150m)	0	0	bw	krill	0
			bw11_215a	day	Surface (0-0.5m)	0	1.13333	bw	krill	0
			bw11_215a	day	Sub-Surface (0.5-5m)	0	1.13333	bw	krill	0
			bw11_215a	day	Shallow (5-50m)	0	1.13333	bw	krill	0
			bw11_215a	day	Moderate (50-150m)	20	1.13333	bw	krill	17.6471
			bw11_215a	day	Deep (>150m)	0	1.13333	bw	krill	0
			bw11_215a	twilight	Surface (0-0.5m)	0	0	bw	krill	0
			bw11_215a	twilight	Sub-Surface (0.5-5m)	0	0	bw	krill	0
			bw11_215a	twilight	Shallow (5-50m)	0	0	bw	krill	0
			bw11_215a	twilight	Moderate (50-150m)	0	0	bw	krill	0
			bw11_215a	twilight	Deep (>150m)	0	0	bw	krill	0
			bw11_215a	night	Surface (0-0.5m)	0	0	bw	krill	0
			bw11_215a	night	Sub-Surface (0.5-5m)	0	0	bw	krill	0
			bw11_215a	night	Shallow (5-50m)	0	0	bw	krill	0
			bw11_215a	night	Moderate (50-150m)	0	0	bw	krill	0
			bw11_215a	night	Deep (>150m)	0	0	bw	krill	0
			bw11_215b	day	Surface (0-0.5m)	0	1.45	bw	krill	0
			bw11_215b	day	Sub-Surface (0.5-5m)	0	1.45	bw	krill	0
			bw11_215b	day	Shallow (5-50m)	0	1.45	bw	krill	0
			bw11_215b	day	Moderate (50-150m)	14	1.45	bw	krill	9.65517
			bw11_215b	day	Deep (>150m)	1	1.45	bw	krill	0.689655
			bw11_215b	twilight	Surface (0-0.5m)	0	0	bw	krill	0
			bw11_215b	twilight	Sub-Surface (0.5-5m)	0	0	bw	krill	0
			bw11_215b	twilight	Shallow (5-50m)	0	0	bw	krill	0
			bw11_215b	twilight	Moderate (50-150m)	0	0	bw	krill	0
			bw11_215b	twilight	Deep (>150m)	0	0	bw	krill	0
			bw11_215b	night	Surface (0-0.5m)	0	0	bw	krill	0
			bw11_215b	night	Sub-Surface (0.5-5m)	0	0	bw	krill	0
			bw11_215b	night	Shallow (5-50m)	0	0	bw	krill	0
			bw11_215b	night	Moderate (50-150m)	0	0	bw	krill	0
			bw11_215b	night	Deep (>150m)	0	0	bw	krill	0
			bw11_218b	day	Surface (0-0.5m)	0	2.95	bw	krill	0
			bw11_218b	day	Sub-Surface (0.5-5m)	0	2.95	bw	krill	0
			bw11_218b	day	Shallow (5-50m)	0	2.95	bw	krill	0
			bw11_218b	day	Moderate (50-150m)	53	2.95	bw	krill	17.9661
			bw11_218b	day	Deep (>150m)	10	2.95	bw	krill	3.38983
			bw11_218b	twilight	Surface (0-0.5m)	0	1.61667	bw	krill	0
			bw11_218b	twilight	Sub-Surface (0.5-5m)	0	1.61667	bw	krill	0
			bw11_218b	twilight	Shallow (5-50m)	2	1.61667	bw	krill	1.23711
			bw11_218b	twilight	Moderate (50-150m)	4	1.61667	bw	krill	2.47423
			bw11_218b	twilight	Deep (>150m)	0	1.61667	bw	krill	0
			bw11_218b	night	Surface (0-0.5m)	0	0.533333	bw	krill	0
			bw11_218b	night	Sub-Surface (0.5-5m)	0	0.533333	bw	krill	0
			bw11_218b	night	Shallow (5-50m)	0	0.533333	bw	krill	0
			bw11_218b	night	Moderate (50-150m)	0	0.533333	bw	krill	0
			bw11_218b	night	Deep (>150m)	0	0.533333	bw	krill	0
			bw11_219b	day	Surface (0-0.5m)	0	2.35	bw	krill	0
			bw11_219b	day	Sub-Surface (0.5-5m)	0	2.35	bw	krill	0
			bw11_219b	day	Shallow (5-50m)	0	2.35	bw	krill	0
			bw11_219b	day	Moderate (50-150m)	0	2.35	bw	krill	0
			bw11_219b	day	Deep (>150m)	25	2.35	bw	krill	10.6383
			bw11_219b	twilight	Surface (0-0.5m)	0	0	bw	krill	0
			bw11_219b	twilight	Sub-Surface (0.5-5m)	0	0	bw	krill	0
			bw11_219b	twilight	Shallow (5-50m)	0	0	bw	krill	0
			bw11_219b	twilight	Moderate (50-150m)	0	0	bw	krill	0
			bw11_219b	twilight	Deep (>150m)	0	0	bw	krill	0
			bw11_219b	night	Surface (0-0.5m)	0	0	bw	krill	0
			bw11_219b	night	Sub-Surface (0.5-5m)	0	0	bw	krill	0
			bw11_219b	night	Shallow (5-50m)	0	0	bw	krill	0
			bw11_219b	night	Moderate (50-150m)	0	0	bw	krill	0
			bw11_219b	night	Deep (>150m)	0	0	bw	krill	0
			bw11_220a	day	Surface (0-0.5m)	0	5.5	bw	krill	0
			bw11_220a	day	Sub-Surface (0.5-5m)	0	5.5	bw	krill	0
			bw11_220a	day	Shallow (5-50m)	0	5.5	bw	krill	0
			bw11_220a	day	Moderate (50-150m)	5	5.5	bw	krill	0.909091
			bw11_220a	day	Deep (>150m)	76	5.5	bw	krill	13.8182
			bw11_220a	twilight	Surface (0-0.5m)	0	0	bw	krill	0
			bw11_220a	twilight	Sub-Surface (0.5-5m)	0	0	bw	krill	0
			bw11_220a	twilight	Shallow (5-50m)	0	0	bw	krill	0
			bw11_220a	twilight	Moderate (50-150m)	0	0	bw	krill	0
			bw11_220a	twilight	Deep (>150m)	0	0	bw	krill	0
			bw11_220a	night	Surface (0-0.5m)	0	0	bw	krill	0
			bw11_220a	night	Sub-Surface (0.5-5m)	0	0	bw	krill	0
			bw11_220a	night	Shallow (5-50m)	0	0	bw	krill	0
			bw11_220a	night	Moderate (50-150m)	0	0	bw	krill	0
			bw11_220a	night	Deep (>150m)	0	0	bw	krill	0
			bw11_220b	day	Surface (0-0.5m)	0	2.66667	bw	krill	0
			bw11_220b	day	Sub-Surface (0.5-5m)	0	2.66667	bw	krill	0
			bw11_220b	day	Shallow (5-50m)	0	2.66667	bw	krill	0
			bw11_220b	day	Moderate (50-150m)	6	2.66667	bw	krill	2.25
			bw11_220b	day	Deep (>150m)	25	2.66667	bw	krill	9.375
			bw11_220b	twilight	Surface (0-0.5m)	0	0	bw	krill	0
			bw11_220b	twilight	Sub-Surface (0.5-5m)	0	0	bw	krill	0
			bw11_220b	twilight	Shallow (5-50m)	0	0	bw	krill	0
			bw11_220b	twilight	Moderate (50-150m)	0	0	bw	krill	0
			bw11_220b	twilight	Deep (>150m)	0	0	bw	krill	0
			bw11_220b	night	Surface (0-0.5m)	0	0	bw	krill	0
			bw11_220b	night	Sub-Surface (0.5-5m)	0	0	bw	krill	0
			bw11_220b	night	Shallow (5-50m)	0	0	bw	krill	0
			bw11_220b	night	Moderate (50-150m)	0	0	bw	krill	0
			bw11_220b	night	Deep (>150m)	0	0	bw	krill	0
			bw11_221a	day	Surface (0-0.5m)	0	5	bw	krill	0
			bw11_221a	day	Sub-Surface (0.5-5m)	0	5	bw	krill	0
			bw11_221a	day	Shallow (5-50m)	0	5	bw	krill	0
			bw11_221a	day	Moderate (50-150m)	26	5	bw	krill	5.2
			bw11_221a	day	Deep (>150m)	44	5	bw	krill	8.8
			bw11_221a	twilight	Surface (0-0.5m)	0	0	bw	krill	0
			bw11_221a	twilight	Sub-Surface (0.5-5m)	0	0	bw	krill	0
			bw11_221a	twilight	Shallow (5-50m)	0	0	bw	krill	0
			bw11_221a	twilight	Moderate (50-150m)	0	0	bw	krill	0
			bw11_221a	twilight	Deep (>150m)	0	0	bw	krill	0
			bw11_221a	night	Surface (0-0.5m)	0	0	bw	krill	0
			bw11_221a	night	Sub-Surface (0.5-5m)	0	0	bw	krill	0
			bw11_221a	night	Shallow (5-50m)	0	0	bw	krill	0
			bw11_221a	night	Moderate (50-150m)	0	0	bw	krill	0
			bw11_221a	night	Deep (>150m)	0	0	bw	krill	0
			bw11_264a	day	Surface (0-0.5m)	0	1.83333	bw	krill	0
			bw11_264a	day	Sub-Surface (0.5-5m)	0	1.83333	bw	krill	0
			bw11_264a	day	Shallow (5-50m)	0	1.83333	bw	krill	0
			bw11_264a	day	Moderate (50-150m)	21	1.83333	bw	krill	11.4545
			bw11_264a	day	Deep (>150m)	7	1.83333	bw	krill	3.81818
			bw11_264a	twilight	Surface (0-0.5m)	0	0	bw	krill	0
			bw11_264a	twilight	Sub-Surface (0.5-5m)	0	0	bw	krill	0
			bw11_264a	twilight	Shallow (5-50m)	0	0	bw	krill	0
			bw11_264a	twilight	Moderate (50-150m)	0	0	bw	krill	0
			bw11_264a	twilight	Deep (>150m)	0	0	bw	krill	0
			bw11_264a	night	Surface (0-0.5m)	0	0	bw	krill	0
			bw11_264a	night	Sub-Surface (0.5-5m)	0	0	bw	krill	0
			bw11_264a	night	Shallow (5-50m)	0	0	bw	krill	0
			bw11_264a	night	Moderate (50-150m)	0	0	bw	krill	0
			bw11_264a	night	Deep (>150m)	0	0	bw	krill	0
			bw12_217b	day	Surface (0-0.5m)	0	2.3	bw	krill	0
			bw12_217b	day	Sub-Surface (0.5-5m)	0	2.3	bw	krill	0
			bw12_217b	day	Shallow (5-50m)	0	2.3	bw	krill	0
			bw12_217b	day	Moderate (50-150m)	3	2.3	bw	krill	1.30435
			bw12_217b	day	Deep (>150m)	16	2.3	bw	krill	6.95652
			bw12_217b	twilight	Surface (0-0.5m)	0	0	bw	krill	0
			bw12_217b	twilight	Sub-Surface (0.5-5m)	0	0	bw	krill	0
			bw12_217b	twilight	Shallow (5-50m)	0	0	bw	krill	0
			bw12_217b	twilight	Moderate (50-150m)	0	0	bw	krill	0
			bw12_217b	twilight	Deep (>150m)	0	0	bw	krill	0
			bw12_217b	night	Surface (0-0.5m)	0	0	bw	krill	0
			bw12_217b	night	Sub-Surface (0.5-5m)	0	0	bw	krill	0
			bw12_217b	night	Shallow (5-50m)	0	0	bw	krill	0
			bw12_217b	night	Moderate (50-150m)	0	0	bw	krill	0
			bw12_217b	night	Deep (>150m)	0	0	bw	krill	0
			bw13_191a	day	Surface (0-0.5m)	0	4.98333	bw	krill	0
			bw13_191a	day	Sub-Surface (0.5-5m)	0	4.98333	bw	krill	0
			bw13_191a	day	Shallow (5-50m)	16	4.98333	bw	krill	3.2107
			bw13_191a	day	Moderate (50-150m)	64	4.98333	bw	krill	12.8428
			bw13_191a	day	Deep (>150m)	0	4.98333	bw	krill	0
			bw13_191a	twilight	Surface (0-0.5m)	0	0	bw	krill	0
			bw13_191a	twilight	Sub-Surface (0.5-5m)	0	0	bw	krill	0
			bw13_191a	twilight	Shallow (5-50m)	0	0	bw	krill	0
			bw13_191a	twilight	Moderate (50-150m)	0	0	bw	krill	0
			bw13_191a	twilight	Deep (>150m)	0	0	bw	krill	0
			bw13_191a	night	Surface (0-0.5m)	0	0	bw	krill	0
			bw13_191a	night	Sub-Surface (0.5-5m)	0	0	bw	krill	0
			bw13_191a	night	Shallow (5-50m)	0	0	bw	krill	0
			bw13_191a	night	Moderate (50-150m)	0	0	bw	krill	0
			bw13_191a	night	Deep (>150m)	0	0	bw	krill	0
			bw13_193a	day	Surface (0-0.5m)	0	5.25	bw	krill	0
			bw13_193a	day	Sub-Surface (0.5-5m)	0	5.25	bw	krill	0
			bw13_193a	day	Shallow (5-50m)	27	5.25	bw	krill	5.14286
			bw13_193a	day	Moderate (50-150m)	80	5.25	bw	krill	15.2381
			bw13_193a	day	Deep (>150m)	0	5.25	bw	krill	0
			bw13_193a	twilight	Surface (0-0.5m)	0	0	bw	krill	0
			bw13_193a	twilight	Sub-Surface (0.5-5m)	0	0	bw	krill	0
			bw13_193a	twilight	Shallow (5-50m)	0	0	bw	krill	0
			bw13_193a	twilight	Moderate (50-150m)	0	0	bw	krill	0
			bw13_193a	twilight	Deep (>150m)	0	0	bw	krill	0
			bw13_193a	night	Surface (0-0.5m)	0	0	bw	krill	0
			bw13_193a	night	Sub-Surface (0.5-5m)	0	0	bw	krill	0
			bw13_193a	night	Shallow (5-50m)	0	0	bw	krill	0
			bw13_193a	night	Moderate (50-150m)	0	0	bw	krill	0
			bw13_193a	night	Deep (>150m)	0	0	bw	krill	0
			bw13_207a	day	Surface (0-0.5m)	0	3.41667	bw	krill	0
			bw13_207a	day	Sub-Surface (0.5-5m)	0	3.41667	bw	krill	0
			bw13_207a	day	Shallow (5-50m)	29	3.41667	bw	krill	8.4878
			bw13_207a	day	Moderate (50-150m)	43	3.41667	bw	krill	12.5854
			bw13_207a	day	Deep (>150m)	0	3.41667	bw	krill	0
			bw13_207a	twilight	Surface (0-0.5m)	0	0	bw	krill	0
			bw13_207a	twilight	Sub-Surface (0.5-5m)	0	0	bw	krill	0
			bw13_207a	twilight	Shallow (5-50m)	0	0	bw	krill	0
			bw13_207a	twilight	Moderate (50-150m)	0	0	bw	krill	0
			bw13_207a	twilight	Deep (>150m)	0	0	bw	krill	0
			bw13_207a	night	Surface (0-0.5m)	0	0	bw	krill	0
			bw13_207a	night	Sub-Surface (0.5-5m)	0	0	bw	krill	0
			bw13_207a	night	Shallow (5-50m)	0	0	bw	krill	0
			bw13_207a	night	Moderate (50-150m)	0	0	bw	krill	0
			bw13_207a	night	Deep (>150m)	0	0	bw	krill	0
			bw13_214b	day	Surface (0-0.5m)	0	3.6	bw	krill	0
			bw13_214b	day	Sub-Surface (0.5-5m)	0	3.6	bw	krill	0
			bw13_214b	day	Shallow (5-50m)	0	3.6	bw	krill	0
			bw13_214b	day	Moderate (50-150m)	2	3.6	bw	krill	0.555556
			bw13_214b	day	Deep (>150m)	19	3.6	bw	krill	5.27778
			bw13_214b	twilight	Surface (0-0.5m)	0	0	bw	krill	0
			bw13_214b	twilight	Sub-Surface (0.5-5m)	0	0	bw	krill	0
			bw13_214b	twilight	Shallow (5-50m)	0	0	bw	krill	0
			bw13_214b	twilight	Moderate (50-150m)	0	0	bw	krill	0
			bw13_214b	twilight	Deep (>150m)	0	0	bw	krill	0
			bw13_214b	night	Surface (0-0.5m)	0	0	bw	krill	0
			bw13_214b	night	Sub-Surface (0.5-5m)	0	0	bw	krill	0
			bw13_214b	night	Shallow (5-50m)	0	0	bw	krill	0
			bw13_214b	night	Moderate (50-150m)	0	0	bw	krill	0
			bw13_214b	night	Deep (>150m)	0	0	bw	krill	0
			bw13_214c	day	Surface (0-0.5m)	0	1.95	bw	krill	0
			bw13_214c	day	Sub-Surface (0.5-5m)	0	1.95	bw	krill	0
			bw13_214c	day	Shallow (5-50m)	0	1.95	bw	krill	0
			bw13_214c	day	Moderate (50-150m)	0	1.95	bw	krill	0
			bw13_214c	day	Deep (>150m)	48	1.95	bw	krill	24.6154
			bw13_214c	twilight	Surface (0-0.5m)	0	0	bw	krill	0
			bw13_214c	twilight	Sub-Surface (0.5-5m)	0	0	bw	krill	0
			bw13_214c	twilight	Shallow (5-50m)	0	0	bw	krill	0
			bw13_214c	twilight	Moderate (50-150m)	0	0	bw	krill	0
			bw13_214c	twilight	Deep (>150m)	0	0	bw	krill	0
			bw13_214c	night	Surface (0-0.5m)	0	0	bw	krill	0
			bw13_214c	night	Sub-Surface (0.5-5m)	0	0	bw	krill	0
			bw13_214c	night	Shallow (5-50m)	0	0	bw	krill	0
			bw13_214c	night	Moderate (50-150m)	0	0	bw	krill	0
			bw13_214c	night	Deep (>150m)	0	0	bw	krill	0
			bw13_217a	day	Surface (0-0.5m)	0	4.46667	bw	krill	0
			bw13_217a	day	Sub-Surface (0.5-5m)	0	4.46667	bw	krill	0
			bw13_217a	day	Shallow (5-50m)	0	4.46667	bw	krill	0
			bw13_217a	day	Moderate (50-150m)	128	4.46667	bw	krill	28.6567
			bw13_217a	day	Deep (>150m)	7	4.46667	bw	krill	1.56716
			bw13_217a	twilight	Surface (0-0.5m)	0	0	bw	krill	0
			bw13_217a	twilight	Sub-Surface (0.5-5m)	0	0	bw	krill	0
			bw13_217a	twilight	Shallow (5-50m)	0	0	bw	krill	0
			bw13_217a	twilight	Moderate (50-150m)	0	0	bw	krill	0
			bw13_217a	twilight	Deep (>150m)	0	0	bw	krill	0
			bw13_217a	night	Surface (0-0.5m)	0	0	bw	krill	0
			bw13_217a	night	Sub-Surface (0.5-5m)	0	0	bw	krill	0
			bw13_217a	night	Shallow (5-50m)	0	0	bw	krill	0
			bw13_217a	night	Moderate (50-150m)	0	0	bw	krill	0
			bw13_217a	night	Deep (>150m)	0	0	bw	krill	0
			bw13_259a	day	Surface (0-0.5m)	0	5.35	bw	krill	0
			bw13_259a	day	Sub-Surface (0.5-5m)	21	5.35	bw	krill	3.92523
			bw13_259a	day	Shallow (5-50m)	40	5.35	bw	krill	7.47664
			bw13_259a	day	Moderate (50-150m)	0	5.35	bw	krill	0
			bw13_259a	day	Deep (>150m)	0	5.35	bw	krill	0
			bw13_259a	twilight	Surface (0-0.5m)	0	0	bw	krill	0
			bw13_259a	twilight	Sub-Surface (0.5-5m)	0	0	bw	krill	0
			bw13_259a	twilight	Shallow (5-50m)	0	0	bw	krill	0
			bw13_259a	twilight	Moderate (50-150m)	0	0	bw	krill	0
			bw13_259a	twilight	Deep (>150m)	0	0	bw	krill	0
			bw13_259a	night	Surface (0-0.5m)	0	0	bw	krill	0
			bw13_259a	night	Sub-Surface (0.5-5m)	0	0	bw	krill	0
			bw13_259a	night	Shallow (5-50m)	0	0	bw	krill	0
			bw13_259a	night	Moderate (50-150m)	0	0	bw	krill	0
			bw13_259a	night	Deep (>150m)	0	0	bw	krill	0
			bw14_211b	day	Surface (0-0.5m)	0	4.23333	bw	krill	0
			bw14_211b	day	Sub-Surface (0.5-5m)	0	4.23333	bw	krill	0
			bw14_211b	day	Shallow (5-50m)	0	4.23333	bw	krill	0
			bw14_211b	day	Moderate (50-150m)	30	4.23333	bw	krill	7.08661
			bw14_211b	day	Deep (>150m)	33	4.23333	bw	krill	7.79528
			bw14_211b	twilight	Surface (0-0.5m)	0	0	bw	krill	0
			bw14_211b	twilight	Sub-Surface (0.5-5m)	0	0	bw	krill	0
			bw14_211b	twilight	Shallow (5-50m)	0	0	bw	krill	0
			bw14_211b	twilight	Moderate (50-150m)	0	0	bw	krill	0
			bw14_211b	twilight	Deep (>150m)	0	0	bw	krill	0
			bw14_211b	night	Surface (0-0.5m)	0	0	bw	krill	0
			bw14_211b	night	Sub-Surface (0.5-5m)	0	0	bw	krill	0
			bw14_211b	night	Shallow (5-50m)	0	0	bw	krill	0
			bw14_211b	night	Moderate (50-150m)	0	0	bw	krill	0
			bw14_211b	night	Deep (>150m)	0	0	bw	krill	0
			bw14_212a	day	Surface (0-0.5m)	0	16.1333	bw	krill	0
			bw14_212a	day	Sub-Surface (0.5-5m)	0	16.1333	bw	krill	0
			bw14_212a	day	Shallow (5-50m)	3	16.1333	bw	krill	0.18595
			bw14_212a	day	Moderate (50-150m)	37	16.1333	bw	krill	2.29339
			bw14_212a	day	Deep (>150m)	33	16.1333	bw	krill	2.04545
			bw14_212a	twilight	Surface (0-0.5m)	0	3.33333	bw	krill	0
			bw14_212a	twilight	Sub-Surface (0.5-5m)	3	3.33333	bw	krill	0.9
			bw14_212a	twilight	Shallow (5-50m)	14	3.33333	bw	krill	4.2
			bw14_212a	twilight	Moderate (50-150m)	5	3.33333	bw	krill	1.5
			bw14_212a	twilight	Deep (>150m)	0	3.33333	bw	krill	0
			bw14_212a	night	Surface (0-0.5m)	3	6.98333	bw	krill	0.429594
			bw14_212a	night	Sub-Surface (0.5-5m)	15	6.98333	bw	krill	2.14797
			bw14_212a	night	Shallow (5-50m)	21	6.98333	bw	krill	3.00716
			bw14_212a	night	Moderate (50-150m)	0	6.98333	bw	krill	0
			bw14_212a	night	Deep (>150m)	0	6.98333	bw	krill	0
			bw14_213a	day	Surface (0-0.5m)	0	3.98333	bw	krill	0
			bw14_213a	day	Sub-Surface (0.5-5m)	0	3.98333	bw	krill	0
			bw14_213a	day	Shallow (5-50m)	12	3.98333	bw	krill	3.01255
			bw14_213a	day	Moderate (50-150m)	43	3.98333	bw	krill	10.795
			bw14_213a	day	Deep (>150m)	0	3.98333	bw	krill	0
			bw14_213a	twilight	Surface (0-0.5m)	0	0	bw	krill	0
			bw14_213a	twilight	Sub-Surface (0.5-5m)	0	0	bw	krill	0
			bw14_213a	twilight	Shallow (5-50m)	0	0	bw	krill	0
			bw14_213a	twilight	Moderate (50-150m)	0	0	bw	krill	0
			bw14_213a	twilight	Deep (>150m)	0	0	bw	krill	0
			bw14_213a	night	Surface (0-0.5m)	0	0	bw	krill	0
			bw14_213a	night	Sub-Surface (0.5-5m)	0	0	bw	krill	0
			bw14_213a	night	Shallow (5-50m)	0	0	bw	krill	0
			bw14_213a	night	Moderate (50-150m)	0	0	bw	krill	0
			bw14_213a	night	Deep (>150m)	0	0	bw	krill	0
			bw14_217a	day	Surface (0-0.5m)	0	5.51667	bw	krill	0
			bw14_217a	day	Sub-Surface (0.5-5m)	0	5.51667	bw	krill	0
			bw14_217a	day	Shallow (5-50m)	33	5.51667	bw	krill	5.98187
			bw14_217a	day	Moderate (50-150m)	30	5.51667	bw	krill	5.43807
			bw14_217a	day	Deep (>150m)	0	5.51667	bw	krill	0
			bw14_217a	twilight	Surface (0-0.5m)	0	0	bw	krill	0
			bw14_217a	twilight	Sub-Surface (0.5-5m)	0	0	bw	krill	0
			bw14_217a	twilight	Shallow (5-50m)	0	0	bw	krill	0
			bw14_217a	twilight	Moderate (50-150m)	0	0	bw	krill	0
			bw14_217a	twilight	Deep (>150m)	0	0	bw	krill	0
			bw14_217a	night	Surface (0-0.5m)	0	0	bw	krill	0
			bw14_217a	night	Sub-Surface (0.5-5m)	0	0	bw	krill	0
			bw14_217a	night	Shallow (5-50m)	0	0	bw	krill	0
			bw14_217a	night	Moderate (50-150m)	0	0	bw	krill	0
			bw14_217a	night	Deep (>150m)	0	0	bw	krill	0
			bw14_218a	day	Surface (0-0.5m)	0	6.55	bw	krill	0
			bw14_218a	day	Sub-Surface (0.5-5m)	0	6.55	bw	krill	0
			bw14_218a	day	Shallow (5-50m)	1	6.55	bw	krill	0.152672
			bw14_218a	day	Moderate (50-150m)	30	6.55	bw	krill	4.58015
			bw14_218a	day	Deep (>150m)	11	6.55	bw	krill	1.67939
			bw14_218a	twilight	Surface (0-0.5m)	0	0	bw	krill	0
			bw14_218a	twilight	Sub-Surface (0.5-5m)	0	0	bw	krill	0
			bw14_218a	twilight	Shallow (5-50m)	0	0	bw	krill	0
			bw14_218a	twilight	Moderate (50-150m)	0	0	bw	krill	0
			bw14_218a	twilight	Deep (>150m)	0	0	bw	krill	0
			bw14_218a	night	Surface (0-0.5m)	0	0	bw	krill	0
			bw14_218a	night	Sub-Surface (0.5-5m)	0	0	bw	krill	0
			bw14_218a	night	Shallow (5-50m)	0	0	bw	krill	0
			bw14_218a	night	Moderate (50-150m)	0	0	bw	krill	0
			bw14_218a	night	Deep (>150m)	0	0	bw	krill	0
			bw14_251a	day	Surface (0-0.5m)	0	8.53333	bw	krill	0
			bw14_251a	day	Sub-Surface (0.5-5m)	0	8.53333	bw	krill	0
			bw14_251a	day	Shallow (5-50m)	87	8.53333	bw	krill	10.1953
			bw14_251a	day	Moderate (50-150m)	15	8.53333	bw	krill	1.75781
			bw14_251a	day	Deep (>150m)	0	8.53333	bw	krill	0
			bw14_251a	twilight	Surface (0-0.5m)	0	0	bw	krill	0
			bw14_251a	twilight	Sub-Surface (0.5-5m)	0	0	bw	krill	0
			bw14_251a	twilight	Shallow (5-50m)	0	0	bw	krill	0
			bw14_251a	twilight	Moderate (50-150m)	0	0	bw	krill	0
			bw14_251a	twilight	Deep (>150m)	0	0	bw	krill	0
			bw14_251a	night	Surface (0-0.5m)	0	0	bw	krill	0
			bw14_251a	night	Sub-Surface (0.5-5m)	0	0	bw	krill	0
			bw14_251a	night	Shallow (5-50m)	0	0	bw	krill	0
			bw14_251a	night	Moderate (50-150m)	0	0	bw	krill	0
			bw14_251a	night	Deep (>150m)	0	0	bw	krill	0
			bw14_261a	day	Surface (0-0.5m)	0	4.81667	bw	krill	0
			bw14_261a	day	Sub-Surface (0.5-5m)	0	4.81667	bw	krill	0
			bw14_261a	day	Shallow (5-50m)	0	4.81667	bw	krill	0
			bw14_261a	day	Moderate (50-150m)	0	4.81667	bw	krill	0
			bw14_261a	day	Deep (>150m)	17	4.81667	bw	krill	3.52941
			bw14_261a	twilight	Surface (0-0.5m)	0	0	bw	krill	0
			bw14_261a	twilight	Sub-Surface (0.5-5m)	0	0	bw	krill	0
			bw14_261a	twilight	Shallow (5-50m)	0	0	bw	krill	0
			bw14_261a	twilight	Moderate (50-150m)	0	0	bw	krill	0
			bw14_261a	twilight	Deep (>150m)	0	0	bw	krill	0
			bw14_261a	night	Surface (0-0.5m)	0	0	bw	krill	0
			bw14_261a	night	Sub-Surface (0.5-5m)	0	0	bw	krill	0
			bw14_261a	night	Shallow (5-50m)	0	0	bw	krill	0
			bw14_261a	night	Moderate (50-150m)	0	0	bw	krill	0
			bw14_261a	night	Deep (>150m)	0	0	bw	krill	0
			bw14_262a	day	Surface (0-0.5m)	0	4.45	bw	krill	0
			bw14_262a	day	Sub-Surface (0.5-5m)	1	4.45	bw	krill	0.224719
			bw14_262a	day	Shallow (5-50m)	73	4.45	bw	krill	16.4045
			bw14_262a	day	Moderate (50-150m)	4	4.45	bw	krill	0.898876
			bw14_262a	day	Deep (>150m)	0	4.45	bw	krill	0
			bw14_262a	twilight	Surface (0-0.5m)	0	0	bw	krill	0
			bw14_262a	twilight	Sub-Surface (0.5-5m)	0	0	bw	krill	0
			bw14_262a	twilight	Shallow (5-50m)	0	0	bw	krill	0
			bw14_262a	twilight	Moderate (50-150m)	0	0	bw	krill	0
			bw14_262a	twilight	Deep (>150m)	0	0	bw	krill	0
			bw14_262a	night	Surface (0-0.5m)	0	0	bw	krill	0
			bw14_262a	night	Sub-Surface (0.5-5m)	0	0	bw	krill	0
			bw14_262a	night	Shallow (5-50m)	0	0	bw	krill	0
			bw14_262a	night	Moderate (50-150m)	0	0	bw	krill	0
			bw14_262a	night	Deep (>150m)	0	0	bw	krill	0
			bw14_262b	day	Surface (0-0.5m)	0	3.58333	bw	krill	0
			bw14_262b	day	Sub-Surface (0.5-5m)	0	3.58333	bw	krill	0
			bw14_262b	day	Shallow (5-50m)	35	3.58333	bw	krill	9.76744
			bw14_262b	day	Moderate (50-150m)	0	3.58333	bw	krill	0
			bw14_262b	day	Deep (>150m)	0	3.58333	bw	krill	0
			bw14_262b	twilight	Surface (0-0.5m)	0	0	bw	krill	0
			bw14_262b	twilight	Sub-Surface (0.5-5m)	0	0	bw	krill	0
			bw14_262b	twilight	Shallow (5-50m)	0	0	bw	krill	0
			bw14_262b	twilight	Moderate (50-150m)	0	0	bw	krill	0
			bw14_262b	twilight	Deep (>150m)	0	0	bw	krill	0
			bw14_262b	night	Surface (0-0.5m)	0	0	bw	krill	0
			bw14_262b	night	Sub-Surface (0.5-5m)	0	0	bw	krill	0
			bw14_262b	night	Shallow (5-50m)	0	0	bw	krill	0
			bw14_262b	night	Moderate (50-150m)	0	0	bw	krill	0
			bw14_262b	night	Deep (>150m)	0	0	bw	krill	0
			bw140722-2e	day	Surface (0-0.5m)	0	0.833333	bw	krill	0
			bw140722-2e	day	Sub-Surface (0.5-5m)	0	0.833333	bw	krill	0
			bw140722-2e	day	Shallow (5-50m)	0	0.833333	bw	krill	0
			bw140722-2e	day	Moderate (50-150m)	6	0.833333	bw	krill	7.2
			bw140722-2e	day	Deep (>150m)	9	0.833333	bw	krill	10.8
			bw140722-2e	twilight	Surface (0-0.5m)	0	0	bw	krill	0
			bw140722-2e	twilight	Sub-Surface (0.5-5m)	0	0	bw	krill	0
			bw140722-2e	twilight	Shallow (5-50m)	0	0	bw	krill	0
			bw140722-2e	twilight	Moderate (50-150m)	0	0	bw	krill	0
			bw140722-2e	twilight	Deep (>150m)	0	0	bw	krill	0
			bw140722-2e	night	Surface (0-0.5m)	0	0	bw	krill	0
			bw140722-2e	night	Sub-Surface (0.5-5m)	0	0	bw	krill	0
			bw140722-2e	night	Shallow (5-50m)	0	0	bw	krill	0
			bw140722-2e	night	Moderate (50-150m)	0	0	bw	krill	0
			bw140722-2e	night	Deep (>150m)	0	0	bw	krill	0
			bw140806-2	day	Surface (0-0.5m)	0	4.4	bw	krill	0
			bw140806-2	day	Sub-Surface (0.5-5m)	0	4.4	bw	krill	0
			bw140806-2	day	Shallow (5-50m)	4	4.4	bw	krill	0.909091
[truncated: 1,407 more rows]

## Sheet: Figure 2
Figure 2.	Locations of tag deployments, plastic sampling locations, and prey data collection used in this analysis
	Data 1
		deployID	tag_Type	prh_Name	lunge_Name	prey_type	latitude	longitude
		bp160728-25	CATS	bp160728-25 10Hzprh.mat	bp160728-25prh10_lunges.mat	krill	36.801	-121.979
		bp180828-44	CATS	bp180828-44 10Hzprh.mat	bp180828-44lunges.mat	krill	36.4135	-121.982
		bp180830-53	CATS	bp180830-53 10Hzprh.mat	bp180830-53prh10_lunges.mat	krill	36.4865	-122.005
		bw140722-2e	CATS	bw140722-2e 10Hzprh.mat	bw140722-2eprh10_lunges.mat	krill	38.0648	-123.361
		bw140806-2	CATS	bw140806-2 10Hzprh.mat	bw140806-2lunges.mat	krill	33.6274	-118.298
		bw140819-3b	CATS	bw140819-3b 10Hzprh.mat	bw140819-3blunges.mat	krill	32.5727	-117.392
		bw140820-3b	CATS	bw140820-3b 10Hzprh.mat	bw140820-3blunges.mat	krill	32.5862	-117.387
		bw150823-6	CATS	bw150823-6 10Hzprh.mat	bw150823-6LUNGES.mat	krill	33.4707	-118.862
		bw160725-3	CATS	bw160725-3 10Hzprh.mat	bw160725-3prh10_lunges.mat	krill	36.8474	-121.947
		bw160727-10	CATS	bw160727-10 10Hzprh.mat	bw160727-10prh10_lunges.mat	krill	36.8512	-121.96
		bw160728-36b	CATS	bw160728-36b 10Hzprh.mat	bw160728-36bprh10_lunges.mat	krill	36.7961	-121.982
		bw170619-38c	CATS	bw170619-38c 10Hzprh.mat	bw170619-38clunges.mat	krill	34.1317	-119.66
		bw170813-41	CATS	bw170813-41 10Hzprh.mat	bw170813-41prh10_lunges.mat	krill	36.8077	-122.077
		bw170813-42	CATS	bw170813-42 10Hzprh.mat	bw170813-42prh10_lunges.mat	krill	36.8045	-122.072
		bw170813-44	CATS	bw170813-44 10Hzprh.mat	bw170813-44prh10_lunges.mat	krill	36.7717	-122.006
		bw170814-30	CATS	bw170814-30 10Hzprh.mat	bw170814-30prh10_lunges.mat	krill	36.8075	-122.035
		bw170814-31	CATS	bw170814-31 10Hzprh.mat	bw170814-31lunges.mat	krill	36.8714	-122.194
		bw170814-40	CATS	bw170814-40 10Hzprh.mat	bw170814-40prh10_lunges.mat	krill	36.8639	-122.193
		bw170814-50	CATS	bw170814-50 10Hzprh.mat	bw170814-50prh10_lunges.mat	krill	36.8809	-122.211
		bw170814-51	CATS	bw170814-51 10Hzprh.mat	bw170814-51prh10_lunges.mat	krill	36.807	-122.038
		bw170815-21	CATS	bw170815-21 10Hzprh.mat	bw170815-21prh10_lunges.mat	krill	36.811	-122.085
		bw170815-28	CATS	bw170815-28 10Hzprh.mat	bw170815-28prh10_lunges.mat	krill	36.8072	-122.082
		bw170815-42	CATS	bw170815-42 10Hzprh.mat	bw170815-42prh10_lunges.mat	krill	36.7985	-122.067
		bw170815-43	CATS	bw170815-43 10Hzprh.mat	bw170815-43prh10_lunges.mat	krill	36.8015	-122.075
		bw170816-23	CATS	bw170816-23 10Hzprh.mat	bw170816-23prh10_lunges.mat	krill	36.8004	-122.075
		bw170816-27	CATS	bw170816-27 10Hzprh.mat	bw170816-27prh10_lunges.mat	krill	36.8321	-122.157
		bw170816-41	CATS	bw170816-41 10Hzprh.mat	bw170816-41prh10_lunges.mat	krill	36.8676	-122.191
		bw170816-42	CATS	bw170816-42 10Hzprh.mat	bw170816-42prh10_lunges.mat	krill	36.849	-122.162
		bw170816-44	CATS	bw170816-44 10Hzprh.mat	bw170816-44prh10_lunges.mat	krill	36.8027	-122.073
		bw170816-51	CATS	bw170816-51 10Hzprh.mat	bw170816-51prh10_lunges.mat	krill	36.8746	-122.199
		bw180827-46	CATS	bw180827-46 10Hzprh.mat	bw180827-46lunges.mat	krill	36.8987	-122.264
		bw180827-49	CATS	bw180827-49 10Hzprh.mat	bw180827-49lunges.mat	krill	36.9183	-122.29
		bw180827-52	CATS	bw180827-52 10Hzprh.mat	bw180827-52lunges.mat	krill	36.7992	-122.091
		bw180827-53	CATS	bw180827-53 10Hzprh.mat	bw180827-53lunges.mat	krill	36.9037	-122.268
		bw180828-48b	CATS	bw180828-48b 10Hzprh.mat	bw180828-48blunges.mat	krill	36.7827	-122.054
		bw180828-49	CATS	bw180828-49 10Hzprh.mat	bw180828-49 lunges.mat	krill	36.4183	-121.979
		bw180829-30	CATS	bw180829-30 10Hzprh.mat	bw180829-30lunges.mat	krill	36.4283	-121.978
		bw180829-42	CATS	bw180829-42 10Hzprh.mat	bw180829-42lunges.mat	krill	36.8244	-122.118
		bw180829-47	CATS	bw180829-47 10Hzprh.mat	bw180829-47lunges.mat	krill	36.4188	-121.981
		bw180830-40	CATS	bw180830-40 10Hzprh.mat	bw180830-40lunges.mat	krill	36.8015	-122.131
		bw180830-42	CATS	bw180830-42 10Hzprh.mat	bw180830-42lunges.mat	krill	36.7978	-122.122
		bw180830-46	CATS	bw180830-46 10Hzprh.mat	bw180830-46lunges.mat	krill	36.4053	-121.985
		bw180830-48	CATS	bw180830-48 10Hzprh.mat	bw180830-48lunges.mat	krill	36.3982	-121.99
		bw180830-49	CATS	bw180830-49 10Hzprh.mat	bw180830-49lunges.mat	krill	36.8117	-122.138
		bw180830-52a	CATS	bw180830-52a 10Hzprh.mat	bw180830-52alunges.mat	krill	36.8058	-122.13
		bw180830-52b	CATS	bw180830-52b 10Hzprh.mat	bw180830-52blunges.mat	krill	36.8025	-122.131
		bw180904-44	CATS	bw180904-44 10Hzprh.mat	bw180904-44lunges.mat	krill	36.8043	-122.089
		bw180904-48	CATS	bw180904-48 10Hzprh.mat	bw180904-48lunges.mat	krill	36.7992	-122.091
		bw180904-52	CATS	bw180904-52 10Hzprh.mat	bw180904-52lunges.mat	krill	36.804	-122.08
		bw180905-42	CATS	bw180905-42 10Hzprh.mat	bw180905-42lunges.mat	krill	36.7955	-122.11
		bw180905-49	CATS	bw180905-49 10Hzprh.mat	bw180905-49lunges.mat	krill	36.7958	-122.106
		bw180905-53	CATS	bw180905-53 10Hzprh.mat	bw180905-53lunges.mat	krill	36.8015	-122.076
		bw181001-52b	CATS	bw181001-52b 10Hzprh.mat	bw181001-52blunges.mat	krill	36.4156	-121.984
		mn140716-3	CATS	mn140716-3 10Hzprh.mat	mn140716-3lunges.mat	fish	36.815	-121.805
		mn140716-4	CATS	mn140716-4 10Hzprh.mat	mn140716-4prh10_lunges.mat	fish	36.8014	-121.795
		mn140813-2	CATS	mn140813-2 10Hzprh.mat	mn140813-2lunges.mat	unknown	36.7992	-121.817
		mn140815-2	CATS	mn140815-2 10Hzprh.mat	mn140815-2lunges.mat	fish	36.8089	-121.842
		mn140815-3	CATS	mn140815-3 10Hzprh.mat	mn140815-3lunges.mat	fish	36.8106	-121.82
		mn151011-6	CATS	mn151011-6 10Hzprh.mat	mn151011-6prh10_lunges.mat	krill	36.7976	-121.834
		mn151012-7	CATS	mn151012-7 10Hzprh.mat	mn151012-7lunges.mat	fish	36.82	-121.902
		mn151013-7	CATS	mn151013-7 10Hzprh.mat	mn151013-7lunges.mat	unknown	36.7893	-121.829
		mn151018-3	CATS	mn151018-3 10Hzprh.mat	mn151018-3lunges.mat	unknown	34.3159	-119.75
		mn160419-21	CATS	mn160419-21 10Hzprh.mat	mn160419-21lunges.mat	krill	36.8067	-121.98
		mn160419-8	CATS	mn160419-8 10Hzprh.mat	mn160419-8prh10_lunges.mat	krill	36.8122	-122.001
		mn160429-37	CATS	mn160429-37 10Hzprh.mat	mn160429-37prh10_lunges.mat	krill	36.8064	-121.838
		mn160725-36a	CATS	mn160725-36a 10Hzprh.mat	mn160725-36alunges.mat	krill	36.8505	-121.943
		mn160725-36b	CATS	mn160725-36b 10Hzprh.mat	mn160725-36bprh10_lunges.mat	krill	36.85	-121.943
		mn160727-11	CATS	mn160727-11 10Hzprh.mat	mn160727-11prh10_lunges.mat	krill	36.8534	-121.968
		mn161005-37	CATS	mn161005-37 10Hzprh.mat	mn161005-37lunges.mat	fish	36.7863	-121.805
		mn161006-11	CATS	mn161006-11 10Hzprh.mat	mn161006-11prh10_lunges.mat	fish	36.6357	-121.845
		mn161117-10	CATS	mn161117-10 10Hzprh.mat	mn161117-10prh10_lunges.mat	fish	36.8106	-121.845
		mn161117-20	CATS	mn161117-20 10Hzprh.mat	mn161117-20lunges.mat	unknown	36.8108	-121.865
		mn170410-20	CATS	mn170410-20 10Hzprh.mat	mn170410-20prh10_lunges.mat	krill	36.794	-121.83
		mn170807-40	CATS	mn170807-40 10Hzprh.mat	mn170807-40lunges.mat	fish	34.3546	-119.718
		mn170807-41	CATS	mn170807-41 10Hzprh.mat	mn170807-41lunges.mat	fish	34.2649	-119.805
		mn170808-42	CATS	mn170808-42 10Hzprh.mat	mn170808-42prh10_lunges.mat	fish	34.2937	-119.899
		mn170808-43	CATS	mn170808-43 10Hzprh.mat	mn170808-43lunges.mat	fish	34.3476	-119.939
		mn170809-41	CATS	mn170809-41 10Hzprh.mat	mn170809-41prh10_lunges.mat	fish	34.3386	-120.066
		mn170809-43	CATS	mn170809-43 10Hzprh.mat	mn170809-43prh10_lunges.mat	fish	34.3043	-120.024
		mn170809-44	CATS	mn170809-44 10Hzprh.mat	mn170809-44lunges.mat	fish	34.3014	-120.019
		mn170809-50	CATS	mn170809-50 10Hzprh.mat	mn170809-50lunges.mat	fish	34.352	-119.996
		mn170809-51	CATS	mn170809-51 10Hzprh.mat	mn170809-51lunges.mat	fish	34.3507	-120.005
		mn170810-30	CATS	mn170810-30 10Hzprh.mat	mn170810-30lunges.mat	fish	34.3808	-120.128
		mn170810-40	CATS	mn170810-40 10Hzprh.mat	mn170810-40prh10_lunges.mat	fish	34.3431	-120.135
		mn170810-41	CATS	mn170810-41 10Hzprh.mat	mn170810-41prh10_lunges.mat	fish	34.3764	-120.112
		mn170815-10	CATS	mn170815-10 10Hzprh.mat	mn170815-10prh10_lunges.mat	krill	36.8042	-122.085
		mn170817-30	CATS	mn170817-30 10Hzprh.mat	mn170817-30prh10_lunges.mat	fish	36.8016	-121.811
		mn170817-43	CATS	mn170817-43 10Hzprh.mat	mn170817-43prh10_lunges.mat	fish	36.7982	-121.814
		mn170817-50	CATS	mn170817-50 10Hzprh.mat	mn170817-50prh10_lunges.mat	fish	36.8013	-121.813
		mn170817-51	CATS	mn170817-51 10Hzprh.mat	mn170817-51lunges.mat	fish	36.803	-121.805
		mn180423-40	CATS	mn180423-40 10Hzprh.mat	mn180423-40lunges.mat	unknown	36.7665	-121.865
		mn180423-43	CATS	mn180423-43 10Hzprh.mat	mn180423-43lunges.mat	fish	36.8018	-121.801
		mn180424-11	CATS	mn180424-11 10Hzprh.mat	mn180424-11lunges.mat	fish	36.8053	-121.803
		mn180424-30	CATS	mn180424-30 10Hzprh.mat	mn180424-30lunges.mat	fish	36.8038	-121.797
		mn180425-23	CATS	mn180425-23 10Hzprh.mat	mn180425-23lunges.mat	krill	36.7544	-121.882
		mn180425-40	CATS	mn180425-40 10Hzprh.mat	mn180425-40lunges.mat	krill	36.7445	-121.897
		mn180607-42	CATS	mn180607-42 10Hzprh.mat	mn180607-42lunges.mat	fish	36.7988	-121.819
		mn180607-44	CATS	mn180607-44 10Hzprh.mat	mn180607-44lunges.mat	fish	36.8009	-121.818
		mn180607-45	CATS	mn180607-45 10Hzprh.mat	mn180607-45lunges.mat	fish	36.7995	-121.813
		mn180608-47	CATS	mn180608-47 10Hzprh.mat	mn180608-47lunges.mat	fish	36.8038	-121.804
		mn180705-47	CATS	mn180705-47 10Hzprh.mat	mn180705-47lunges.mat	unknown	48.4625	-125.056
		mn180807-49	CATS	mn180807-49 10Hzprh.mat	mn180807-49lunges.mat	fish	36.7992	-121.824
		mn180831-11	CATS	mn180831-11 10Hzprh.mat	mn180831-11lunges.mat	fish	36.8083	-121.854
		mn180831-20	CATS	mn180831-20 10Hzprh.mat	mn180831-20lunges.mat	fish	36.7863	-121.844
		mn180831-30	CATS	mn180831-30 10Hzprh.mat	mn180831-30lunges.mat	fish	36.7847	-121.844
		mn180831-44	CATS	mn180831-44 10Hzprh.mat	mn180831-44lunges.mat	fish	36.7869	-121.841
		mn180906-20	CATS	mn180906-20 10Hzprh.mat	mn180906-20lunges.mat	fish	36.8037	-121.801
		mn180906-30a	CATS	mn180906-30a 10Hzprh.mat	mn180906-30alunges.mat	fish	36.805	-121.805
		mn180906-30b	CATS	mn180906-30b 10Hzprh.mat	mn180906-30blunges.mat	fish	36.8032	-121.805
		mn180906-40	CATS	mn180906-40 10Hzprh.mat	mn180906-40lunges.mat	fish	36.8038	-121.806
		mn180906-52	CATS	mn180906-52 10Hzprh.mat	mn180906-52lunges.mat	fish	36.801	-121.81
		mn180924-42	CATS	mn180924-42 10Hzprh.mat	mn180924-42lunges.mat	krill	48.3565	-124.165
		mn180924-48	CATS	mn180924-48 10Hzprh.mat	mn180924-48lunges.mat	krill	48.3865	-124.209
		mn180924-49	CATS	mn180924-49 10Hzprh.mat	mn180924-49lunges.mat	krill	48.3645	-124.171
		mn180924-53	CATS	mn180924-53 10Hzprh.mat	mn180924-53lunges.mat	krill	48.3489	-124.204
		mn181002-45	CATS	mn181002-45 10Hzprh.mat	mn181002-45lunges.mat	fish	36.6486	-121.975
		mn181002-47	CATS	mn181002-47 10Hzprh.mat	mn181002-47lunges.mat	fish	36.6511	-121.973
		mn181002-49	CATS	mn181002-49 10Hzprh.mat	NA	fish	36.6581	-121.965
		mn181002-53	CATS	mn181002-53 10Hzprh.mat	mn181002-53lunges.mat	fish	36.6496	-121.975
		mn181003-53	CATS	mn181003-53 10Hzprh.mat	NA	fish	36.7922	-121.953
		bp10_236a	DTAG	bp10_236aprh.mat	bp10_236alunges.mat	krill	33.5782	-118.07
		bp10_236b	DTAG	bp10_236bprh.mat	bp10_236blunges.mat	krill	33.572	-118.047
		bp10_239a	DTAG	bp10_239aprh.mat	bp10_239alunges.mat	krill	33.585	-118.109
		bp10_244a	DTAG	bp10_244aprh.mat	bp10_244alunges.mat	krill	33.8312	-118.558
		bp10_245a	DTAG	bp10_245aprh.mat	bp10_245alunges.mat	krill	33.8248	-118.56
		bp10_247a	DTAG	bp10_247aprh.mat	bp10_247alunges.mat	krill	33.7615	-118.481
		bp12_217a	DTAG	bp12_217aprh.mat	bp12_217alunges.mat	krill	33.7402	-118.433
		bp12_294a	DTAG	bp12_294aprh.mat	bp12_294alunges.mat	krill	33.3228	-118.769
		bp13_193a	DTAG	bp13_193aprh.mat	bp13_193alunges.mat	krill	33.1128	-118.871
		bp13_216a	DTAG	bp13_216aprh.mat	bp13_216alunges.mat	krill	33.5835	-118.299
		bp13_257a	DTAG	bp13_257aprh.mat	bp13_257alunges.mat	krill	33.7698	-118.504
		bp13_257b	DTAG	bp13_257bprh.mat	bp13_257blunges.mat	krill	33.7698	-118.504
		bp13_258a	DTAG	bp13_258aprh.mat	bp13_258alunges.mat	krill	33.8134	-118.451
		bp13_258b	DTAG	bp13_258bprh.mat	bp13_258blunges.mat	krill	33.8134	-118.451
		bp13_258c	DTAG	bp13_258cprh.mat	bp13_258clunges.mat	krill	33.8134	-118.451
		bp13_259a	DTAG	bp13_259aprh.mat	bp13_259alunges.mat	krill	33.824	-118.464
		bp13_265a	DTAG	bp13_265aprh.mat	bp13_265alunges.mat	krill	33.8302	-118.525
		bp15_075a	DTAG	bp15_075aprh.mat	bp15_075alunges.mat	krill	33.3962	-117.816
		bp15_229a	DTAG	bp15_229aprh.mat	bp15_229alunges.mat	krill	33.5342	-118.662
		bp15_235a	DTAG	bp15_235aprh.mat	bp15_235alunges.mat	krill	33.5052	-118.799
		bp15_236a	DTAG	bp15_236aprh.mat	bp15_236alunges.mat	krill	33.4092	-118.876
		bp160912	DTAG			krill
		bp160914	DTAG			krill
		bw10_229a	DTAG	bw10_229aprh.mat	bw10_229alunges.mat	krill	33.1978	-117.508
		bw10_229b	DTAG	bw10_229bprh.mat	bw10_229blunges.mat	krill	33.2213	-117.492
		bw10_230a	DTAG	bw10_230aprh.mat	bw10_230alunges.mat	krill	33.2	-117.478
		bw10_235a	DTAG	bw10_235aprh.mat	bw10_235alunges.mat	krill	33.5643	-117.903
		bw10_235b	DTAG	bw10_235bprh.mat	bw10_235blunges.mat	krill	33.559	-117.886
		bw10_238a	DTAG	bw10_238aprh.mat	bw10_238alunges.mat	krill	33.5697	-117.963
		bw10_239b	DTAG	bw10_239bprh.mat	bw10_239blunges.mat	krill	33.5718	-118.047
		bw10_240a	DTAG	bw10_240aprh.mat	bw10_240alunges.mat	krill	33.6817	-118.319
		bw10_240b	DTAG	bw10_240bprh.mat	bw10_240blunges.mat	krill	33.6848	-118.322
		bw10_241a	DTAG	bw10_241aprh.mat	bw10_241alunges.mat	krill	33.7067	-118.363
		bw10_243a	DTAG	bw10_243aprh.mat	bw10_243alunges.mat	krill	33.786	-118.508
		bw10_243b	DTAG	bw10_243bprh.mat	bw10_243blunges.mat	krill	33.7867	-118.502
		bw10_244a	DTAG	bw10_244aprh.mat	bw10_244alunges.mat	krill	33.8328	-118.582
		bw10_244b	DTAG	bw10_244bprh.mat	bw10_244blunges.mat	krill	33.796	-118.539
		bw10_244c	DTAG	bw10_244cprh.mat	bw10_244clunges.mat	krill	33.8292	-118.54
		bw10_245a	DTAG	bw10_245aprh.mat	bw10_245alunges.mat	krill	33.8297	-118.576
		bw10_246a	DTAG	bw10_246aprh.mat	bw10_246alunges.mat	krill	33.841	-118.596
		bw10_246b	DTAG	bw10_246bprh.mat	bw10_246blunges.mat	krill	33.8368	-118.598
		bw10_247a	DTAG	bw10_247aprh.mat	bw10_247alunges.mat	krill	33.7527	-118.475
		bw10_265a	DTAG	bw10_265aprh.mat	bw10_265alunges.mat	krill	33.7993	-118.518
		bw10_265b	DTAG	bw10_265bprh.mat	bw10_265blunges.mat	krill	33.7885	-118.517
		bw10_266a	DTAG	bw10_266aprh.mat	bw10_266alunges.mat	krill	33.7157	-118.397
		bw11_210a	DTAG	bw11_210aprh.mat	bw11_210alunges.mat	krill	34.5336	-120.757
		bw11_210b	DTAG	bw11_210bprh.mat	bw11_210blunges.mat	krill	34.54	-114.743
		bw11_211a	DTAG	bw11_211aprh.mat	bw11_211alunges.mat	krill	34.5727	-120.755
		bw11_213b	DTAG	bw11_213bprh.mat	bw11_213blunges.mat	krill	33.8049	-118.51
		bw11_214a	DTAG	bw11_214aprh.mat	bw11_214alunges.mat	krill	33.858	-118.474
		bw11_214b	DTAG	bw11_214bprh.mat	bw11_214blunges.mat	krill	33.8569	-118.499
		bw11_215a	DTAG	bw11_215aprh.mat	bw11_215alunges.mat	krill	33.5822	-117.933
		bw11_215b	DTAG	bw11_215bprh.mat	bw11_215blunges.mat	krill	33.5815	-117.943
		bw11_218a	DTAG	bw11_218aprh.mat	bw11_218alunges.mat	krill	33.1795	-117.452
		bw11_218b	DTAG	bw11_218bprh.mat	bw11_218blunges.mat	krill	33.1744	-117.457
		bw11_219a	DTAG	bw11_219aprh.mat	bw11_219alunges.mat	krill	32.7353	-117.56
		bw11_219b	DTAG	bw11_219bprh.mat	bw11_219blunges.mat	krill	32.7614	-117.57
		bw11_220a	DTAG	bw11_220aprh.mat	bw11_220alunges.mat	krill	32.9018	-117.578
		bw11_220b	DTAG	bw11_220bprh.mat	bw11_220blunges.mat	krill	32.8886	-117.545
		bw11_221a	DTAG	bw11_221aprh.mat	bw11_221alunges.mat	krill	33.4694	-117.885
		bw11_264a	DTAG	bw11_264aprh.mat	bw11_264alunges.mat	krill	33.6215	-118.328
		bw12_217b	DTAG	bw12_217bprh.mat	bw12_217blunges.mat	krill	33.746	-118.436
		bw12_292a	DTAG	bw12_292aprh.mat	bw12_292alunges.mat	krill	33.35	-118.92
		bw13_191a	DTAG	bw13_191aprh.mat	bw13_191alunges.mat	krill	33.142	-117.698
		bw13_193a	DTAG	bw13_193aprh.mat	bw13_193alunges.mat	krill	33.1128	-118.871
		bw13_207a	DTAG	bw13_207aprh.mat	bw13_207alunges.mat	krill	33.667	-118.293
		bw13_211a	DTAG	bw13_211aprh.mat	bw13_211alunges.mat	krill	33.0795	-118.918
		bw13_214a	DTAG	bw13_214aprh.mat	bw13_214alunges.mat	krill	33.604	-118.282
		bw13_214b	DTAG	bw13_214bprh.mat	bw13_214blunges.mat	krill	33.6181	-118.284
		bw13_214c	DTAG	bw13_214cprh.mat	bw13_214clunges.mat	krill	33.6181	-118.284
		bw13_217a	DTAG	bw13_217aprh.mat	bw13_217alunges.mat	krill	33.5835	-118.039
		bw13_259a	DTAG	bw13_259aprh.mat	bw13_259alunges.mat	krill	33.7878	-118.474
		bw14_211a	DTAG	bw14_211aprh.mat	bw14_211alunges.mat	krill	33.7555	-118.534
		bw14_211b	DTAG	bw14_211bprh.mat	bw14_211blunges.mat	krill	33.783	-118.506
		bw14_212a	DTAG	bw14_212aprh.mat	bw14_212alunges.mat	krill	33.9172	-118.665
		bw14_213a	DTAG	bw14_213aprh.mat	bw14_213alunges.mat	krill	33.9483	-118.83
		bw14_217a	DTAG	bw14_217aprh.mat	bw14_217alunges.mat	krill	33.4658	-118.421
		bw14_218a	DTAG	bw14_218aprh.mat	bw14_218alunges.mat	krill	33.6271	-118.355
		bw14_251a	DTAG	bw14_251aprh.mat	bw14_251alunges.mat	krill	33.7163	-118.477
		bw14_256a	DTAG	bw14_256aprh.mat	bw14_256alunges.mat	krill	33.6493	-118.298
		bw14_261a	DTAG	bw14_261aprh.mat	bw14_261alunges.mat	krill	33.5622	-118.044
		bw14_262a	DTAG	bw14_262aprh.mat	bw14_262alunges.mat	krill	33.559	-118.04
		bw14_262b	DTAG	bw14_262bprh.mat	bw14_262blunges.mat	krill	33.559	-118.04
		bw16_264b	DTAG	bw16_264bprh.mat	bw16_264blunges.mat	krill	33.025	-118.045
		Bm160523-A20	medterm	Bm160523-A20 10Hzprh.mat	Bm160523-A20_lunges.mat	krill
		Bm160716-A20	medterm	Bm160716-A20 10Hzprh.mat	Bm160716-A20_lunges.mat	krill
		Bm160717-A21	medterm	Bm160717-A21 10Hzprh.mat	Bm160717-A21_lunges.mat	krill
		Bm160918-A08	medterm	Bm160918-A08 10Hzprh.mat	Bm160918-A08_lunges.mat	krill
		Bm160918-A21	medterm	Bm160918-A21 10Hzprh.mat	Bm160918-A21_lunges.mat	krill
		Bm170622-TDR12	medterm	Bm170622-TDR12 8Hzprh-002.mat	Bm170622-TDR12_lunges.mat	krill
		Bm170622-TDR13	medterm	Bm170622-TDR13 8Hzprh-002.mat	Bm170622-TDR13_lunges.mat	krill
		Bm170706-TDR11	medterm	Bm170706-TDR11 8Hzprh.mat	Bm170706-TDR11_lunges.mat	krill
		Bm170925-TDR12	medterm	Bm170925-TDR12 8Hzprh.mat	Bm170925-TDR12_lunges.mat	krill
		Bm170926-TDR14	medterm	Bm170926-TDR14 8Hzprh.mat	Bm170926-TDR14_lunges.mat	krill
		Bm181021-TDR11	medterm	Bm181021-TDR11 8Hzprh.mat	Bm181021-TDR11_lunges.mat	krill
		Bm181021-TDR14	medterm	Bm181021-TDR14 8Hzprh.mat	Bm181021-TDR14_lunges.mat	krill
		Bm190709-TDR14	medterm	Bm190709-TDR14 8Hzprh.mat	Bm190709-TDR14_lunges.mat	krill
		Bm190710-TDR15	medterm	Bm190710-TDR15 8Hzprh.mat	Bm190710-TDR15_lunges.mat	krill
		Bm190916-TDR14	medterm	Bm190916-TDR14 8Hzprh.mat	Bm190916-TDR14_lunges.mat	krill
		Bm190916-TDR15	medterm	Bm190916-TDR15 8Hzprh.mat	Bm190916-TDR15_lunges.mat	krill
		Bp160912-A14	medterm	Bp160912-A14 10Hzprh.mat	Bp160912-A14_lunges.mat	krill
		Bp160914-A20	medterm	bp160914-A20 10Hzprh.mat	bp160914-A20_lunges.mat	krill
		Bp180501-A41	medterm	bp180501-A41 10Hzprh.mat	bp180501-A41_lunges.mat	krill
		Bp180623-A41	medterm			krill
		Bp180623-A44	medterm	bp180623-A44 10Hzprh.mat	bp180623-A44_lunges.mat	krill
		Bp191022-A41	medterm	Bp191022-A41 10Hzprh.mat	Bp191022-A41_lunges.mat	krill
		Mn170723-TDR11	medterm	Mn170723-TDR11 8Hzprh.mat	Mn170723-TDR11_lunges.mat	unknown
		Mn170723-TDR12	medterm	Mn170723-TDR12 8Hzprh.mat	Mn170723-TDR12_lunges.mat	unknown
		Mn170723-TDR14	medterm	Mn170723-TDR14 8Hzprh.mat	Mn170723-TDR14_lunges.mat	unknown
		Mn150810-TDR5-PAD1	medterm	Mn150810-TDR5-PAD1 10Hzprh.mat	Mn150810-TDR5-PAD1 10Hz_lunges.mat	unknown
		Mn201027-TDR18	medterm	Mn201027-TDR18 8Hzprh.mat	Mn201027-TDR18_lunges.mat	fish
	Data 2
		DEPTH_m	data_source	lo_05	med_50	hi_95
		-5	observed values	4.88424	2.93055	0.488424
		-25	observed values	4.39754	3.98527	0.961961
		-50	observed values	1.97137	1.72495	0.246421
		-75	observed values	1.87838	1.87838	0.939188
		-100	observed values	4.48811	2.99207	0.498679
		-112.5	observed values	7.64851	6.79867	5.09901
		-200	observed values	14.8883	10.9181	3.97022
		-400	observed values	8.69817	7.73171	0.966464
		-600	observed values	11.434	10.4812	4.76417
		-800	observed values	4.62593	3.36431	2.94377
		-1000	observed values	3.85468	2.89101	0.96367
		-5	loess model	4.91993	3.42155	0.615832
		-25	loess model	3.94709	2.96976	0.622113
		-50	loess model	2.88249	2.4884	0.661148
		-75	loess model	3.53543	2.98038	1.26451
		-100	loess model	5.26924	4.36558	2.55379
		-112.5	loess model	6.72063	5.54759	3.49671
		-200	loess model	15.0092	11.0848	4.27158
		-400	loess model	10.6962	9.0731	2.61531
		-600	loess model	8.54458	7.40139	2.99374
		-800	loess model	6.15897	5.09438	2.43996
		-1000	loess model	3.54106	2.50882	1.70453

## Sheet: Figure 3
Figure 3.	The results of the medium exposure risk scenario, n=191 biologically independent animals, broken up by prey type and species.
		Data 1
			deployID	tag_Type	prh_Name	lunge_Name	prey_type	latitude	longitude	haslungeDepth	tag_on	tag_off	species_code
			bp160728-25	CATS	bp160728-25 10Hzprh.mat	bp160728-25prh10_lunges.mat	krill	36.801	-121.979	FALSE	2016-07-28 18:43:32	2016-07-28 22:18:53	bp
			bp180828-44	CATS	bp180828-44 10Hzprh.mat	bp180828-44lunges.mat	krill	36.4135	-121.982	TRUE	2018-08-28 17:00:05	2018-08-28 21:09:58	bp
			bp180830-53	CATS	bp180830-53 10Hzprh.mat	bp180830-53prh10_lunges.mat	krill	36.4865	-122.005	FALSE	2018-08-30 16:32:07	2018-08-30 17:16:13	bp
			bw140722-2e	CATS	bw140722-2e 10Hzprh.mat	bw140722-2eprh10_lunges.mat	krill	38.0648	-123.361	FALSE	2014-07-22 21:56:59	2014-07-22 22:46:46	bw
			bw140806-2	CATS	bw140806-2 10Hzprh.mat	bw140806-2lunges.mat	krill	33.6274	-118.298	TRUE	2014-08-06 15:34:41	2014-08-06 19:57:44	bw
			bw150823-6	CATS	bw150823-6 10Hzprh.mat	bw150823-6LUNGES.mat	krill	33.4707	-118.862	FALSE	2015-08-23 21:02:18	2015-08-24 15:21:42	bw
			bw160727-10	CATS	bw160727-10 10Hzprh.mat	bw160727-10prh10_lunges.mat	krill	36.8512	-121.96	FALSE	2016-07-27 17:41:58	2016-07-28 02:04:33	bw
			bw170619-38c	CATS	bw170619-38c 10Hzprh.mat	bw170619-38clunges.mat	krill	34.1317	-119.66	TRUE	2017-06-19 22:21:56	2017-06-20 00:59:16	bw
			bw170813-41	CATS	bw170813-41 10Hzprh.mat	bw170813-41prh10_lunges.mat	krill	36.8077	-122.077	FALSE	2017-08-13 17:25:58	2017-08-14 09:17:49	bw
			bw170813-42	CATS	bw170813-42 10Hzprh.mat	bw170813-42prh10_lunges.mat	krill	36.8045	-122.072	FALSE	2017-08-13 17:36:54	2017-08-13 23:58:16	bw
			bw170813-44	CATS	bw170813-44 10Hzprh.mat	bw170813-44prh10_lunges.mat	krill	36.7717	-122.006	FALSE	2017-08-13 15:56:00	2017-08-15 05:22:51	bw
			bw170814-30	CATS	bw170814-30 10Hzprh.mat	bw170814-30prh10_lunges.mat	krill	36.8075	-122.035	FALSE	2017-08-14 14:46:31	2017-08-14 17:37:57	bw
			bw170814-31	CATS	bw170814-31 10Hzprh.mat	bw170814-31lunges.mat	krill	36.8714	-122.194	TRUE	2017-08-14 17:26:58	2017-08-15 01:38:40	bw
			bw170814-40	CATS	bw170814-40 10Hzprh.mat	bw170814-40prh10_lunges.mat	krill	36.8639	-122.193	FALSE	2017-08-14 16:01:28	2017-08-15 22:37:10	bw
			bw170814-50	CATS	bw170814-50 10Hzprh.mat	bw170814-50prh10_lunges.mat	krill	36.8809	-122.211	FALSE	2017-08-14 18:13:13	2017-08-15 01:57:28	bw
			bw170814-51	CATS	bw170814-51 10Hzprh.mat	bw170814-51prh10_lunges.mat	krill	36.807	-122.038	FALSE	2017-08-14 14:54:11	2017-08-15 12:23:36	bw
			bw170815-21	CATS	bw170815-21 10Hzprh.mat	bw170815-21prh10_lunges.mat	krill	36.811	-122.085	FALSE	2017-08-15 19:49:06	2017-08-15 22:47:42	bw
			bw170815-28	CATS	bw170815-28 10Hzprh.mat	bw170815-28prh10_lunges.mat	krill	36.8072	-122.082	FALSE	2017-08-15 19:13:17	2017-08-16 23:20:35	bw
			bw170815-42	CATS	bw170815-42 10Hzprh.mat	bw170815-42prh10_lunges.mat	krill	36.7985	-122.067	FALSE	2017-08-15 18:35:15	2017-08-15 20:25:02	bw
			bw170815-43	CATS	bw170815-43 10Hzprh.mat	bw170815-43prh10_lunges.mat	krill	36.8015	-122.075	FALSE	2017-08-15 19:38:36	2017-08-16 14:07:36	bw
			bw170816-23	CATS	bw170816-23 10Hzprh.mat	bw170816-23prh10_lunges.mat	krill	36.8004	-122.075	FALSE	2017-08-16 20:58:04	2017-08-16 21:44:40	bw
			bw170816-27	CATS	bw170816-27 10Hzprh.mat	bw170816-27prh10_lunges.mat	krill	36.8321	-122.157	FALSE	2017-08-16 19:43:53	2017-08-17 00:11:00	bw
			bw170816-41	CATS	bw170816-41 10Hzprh.mat	bw170816-41prh10_lunges.mat	krill	36.8676	-122.191	FALSE	2017-08-16 18:00:43	2017-08-17 09:11:01	bw
			bw170816-42	CATS	bw170816-42 10Hzprh.mat	bw170816-42prh10_lunges.mat	krill	36.849	-122.162	FALSE	2017-08-16 19:17:30	2017-08-16 23:24:35	bw
			bw170816-44	CATS	bw170816-44 10Hzprh.mat	bw170816-44prh10_lunges.mat	krill	36.8027	-122.073	FALSE	2017-08-16 20:54:02	2017-08-17 06:24:50	bw
			bw170816-51	CATS	bw170816-51 10Hzprh.mat	bw170816-51prh10_lunges.mat	krill	36.8746	-122.199	FALSE	2017-08-16 16:42:04	2017-08-16 21:09:30	bw
			bw180827-46	CATS	bw180827-46 10Hzprh.mat	bw180827-46lunges.mat	krill	36.8987	-122.264	TRUE	2018-08-27 20:29:40	2018-08-29 15:52:43	bw
			bw180827-49	CATS	bw180827-49 10Hzprh.mat	bw180827-49lunges.mat	krill	36.9183	-122.29	TRUE	2018-08-27 17:58:08	2018-08-27 18:57:48	bw
			bw180827-52	CATS	bw180827-52 10Hzprh.mat	bw180827-52lunges.mat	krill	36.7992	-122.091	TRUE	2018-08-27 17:44:51	2018-08-28 02:56:52	bw
			bw180827-53	CATS	bw180827-53 10Hzprh.mat	bw180827-53lunges.mat	krill	36.9037	-122.268	TRUE	2018-08-27 19:58:05	2018-08-27 22:54:38	bw
			bw180828-48b	CATS	bw180828-48b 10Hzprh.mat	bw180828-48blunges.mat	krill	36.7827	-122.054	TRUE	2018-08-28 19:39:38	2018-08-29 15:52:11	bw
			bw180828-49	CATS	bw180828-49 10Hzprh.mat	bw180828-49 lunges.mat	krill	36.4183	-121.979	TRUE	2018-08-28 18:02:08	2018-08-29 15:06:57	bw
			bw180829-30	CATS	bw180829-30 10Hzprh.mat	bw180829-30lunges.mat	krill	36.4283	-121.978	TRUE	2018-08-29 21:41:59	2018-08-30 01:56:08	bw
			bw180829-42	CATS	bw180829-42 10Hzprh.mat	bw180829-42lunges.mat	krill	36.8244	-122.118	TRUE	2018-08-29 17:36:49	2018-08-29 18:44:59	bw
			bw180829-47	CATS	bw180829-47 10Hzprh.mat	bw180829-47lunges.mat	krill	36.4188	-121.981	TRUE	2018-08-29 17:12:32	2018-08-30 18:46:01	bw
			bw180830-40	CATS	bw180830-40 10Hzprh.mat	bw180830-40lunges.mat	krill	36.8015	-122.131	TRUE	2018-08-30 17:18:42	2018-08-31 02:29:10	bw
			bw180830-42	CATS	bw180830-42 10Hzprh.mat	bw180830-42lunges.mat	krill	36.7978	-122.122	TRUE	2018-08-30 17:46:08	2018-08-31 18:19:00	bw
			bw180830-46	CATS	bw180830-46 10Hzprh.mat	bw180830-46lunges.mat	krill	36.4053	-121.985	TRUE	2018-08-30 19:26:00	2018-08-31 03:15:56	bw
			bw180830-48	CATS	bw180830-48 10Hzprh.mat	bw180830-48lunges.mat	krill	36.3982	-121.99	TRUE	2018-08-30 19:57:02	2018-08-30 22:35:30	bw
			bw180830-49	CATS	bw180830-49 10Hzprh.mat	bw180830-49lunges.mat	krill	36.8117	-122.138	TRUE	2018-08-30 19:13:28	2018-08-31 19:21:48	bw
			bw180830-52a	CATS	bw180830-52a 10Hzprh.mat	bw180830-52alunges.mat	krill	36.8058	-122.13	TRUE	2018-08-30 16:54:49	2018-08-30 17:41:07	bw
			bw180830-52b	CATS	bw180830-52b 10Hzprh.mat	bw180830-52blunges.mat	krill	36.8025	-122.131	TRUE	2018-08-30 18:31:03	2018-08-30 21:27:53	bw
			bw180904-44	CATS	bw180904-44 10Hzprh.mat	bw180904-44lunges.mat	krill	36.8043	-122.089	TRUE	2018-09-04 17:47:16	2018-09-05 13:59:03	bw
			bw180904-48	CATS	bw180904-48 10Hzprh.mat	bw180904-48lunges.mat	krill	36.7992	-122.091	TRUE	2018-09-04 18:17:20	2018-09-05 13:59:33	bw
			bw180904-52	CATS	bw180904-52 10Hzprh.mat	bw180904-52lunges.mat	krill	36.804	-122.08	TRUE	2018-09-04 17:28:24	2018-09-04 19:01:48	bw
			bw180905-42	CATS	bw180905-42 10Hzprh.mat	bw180905-42lunges.mat	krill	36.7955	-122.11	TRUE	2018-09-05 17:53:06	2018-09-06 22:41:27	bw
			bw180905-49	CATS	bw180905-49 10Hzprh.mat	bw180905-49lunges.mat	krill	36.7958	-122.106	TRUE	2018-09-05 16:13:31	2018-09-06 17:17:56	bw
			bw180905-53	CATS	bw180905-53 10Hzprh.mat	bw180905-53lunges.mat	krill	36.8015	-122.076	TRUE	2018-09-05 18:55:52	2018-09-06 22:22:20	bw
			mn140815-2	CATS	mn140815-2 10Hzprh.mat	mn140815-2lunges.mat	fish	36.8089	-121.842	TRUE	2014-08-15 15:57:17	2014-08-16 02:07:54	mn
			mn140815-3	CATS	mn140815-3 10Hzprh.mat	mn140815-3lunges.mat	fish	36.8106	-121.82	TRUE	2014-08-15 16:54:27	2014-08-15 18:49:52	mn
			mn151011-6	CATS	mn151011-6 10Hzprh.mat	mn151011-6prh10_lunges.mat	krill	36.7976	-121.834	FALSE	2015-10-11 20:02:12	2015-10-11 22:25:21	mn
			mn151012-7	CATS	mn151012-7 10Hzprh.mat	mn151012-7lunges.mat	fish	36.82	-121.902	TRUE	2015-10-12 17:13:13	2015-10-12 23:09:15	mn
			mn160419-8	CATS	mn160419-8 10Hzprh.mat	mn160419-8prh10_lunges.mat	krill	36.8122	-122.001	FALSE	2016-04-19 18:24:17	2016-04-20 00:04:36	mn
			mn160429-37	CATS	mn160429-37 10Hzprh.mat	mn160429-37prh10_lunges.mat	krill	36.8064	-121.838	FALSE	2016-04-29 14:14:22	2016-04-30 00:54:17	mn
			mn160725-36b	CATS	mn160725-36b 10Hzprh.mat	mn160725-36bprh10_lunges.mat	krill	36.85	-121.943	FALSE	2016-07-25 16:07:46	2016-07-25 18:14:09	mn
			mn160727-11	CATS	mn160727-11 10Hzprh.mat	mn160727-11prh10_lunges.mat	krill	36.8534	-121.968	FALSE	2016-07-27 16:51:25	2016-07-28 01:31:38	mn
			mn161006-11	CATS	mn161006-11 10Hzprh.mat	mn161006-11prh10_lunges.mat	fish	36.6357	-121.845	FALSE	2016-10-06 17:16:09	2016-10-06 20:51:12	mn
			mn161117-10	CATS	mn161117-10 10Hzprh.mat	mn161117-10prh10_lunges.mat	fish	36.8106	-121.845	FALSE	2016-11-17 19:01:37	2016-11-18 00:21:07	mn
			mn161117-20	CATS	mn161117-20 10Hzprh.mat	mn161117-20lunges.mat	fish	36.8108	-121.865	TRUE	2016-11-17 18:37:22	2016-11-17 20:34:07	mn
			mn170410-20	CATS	mn170410-20 10Hzprh.mat	mn170410-20prh10_lunges.mat	krill	36.794	-121.83	FALSE	2017-04-10 20:17:34	2017-04-11 07:25:48	mn
			mn170807-40	CATS	mn170807-40 10Hzprh.mat	mn170807-40lunges.mat	fish	34.3546	-119.718	TRUE	2017-08-07 19:49:12	2017-08-07 23:42:35	mn
			mn170808-42	CATS	mn170808-42 10Hzprh.mat	mn170808-42prh10_lunges.mat	fish	34.2937	-119.899	FALSE	2017-08-08 15:38:33	2017-08-08 19:30:56	mn
			mn170809-41	CATS	mn170809-41 10Hzprh.mat	mn170809-41prh10_lunges.mat	fish	34.3386	-120.066	FALSE	2017-08-09 16:13:01	2017-08-09 19:18:40	mn
			mn170809-43	CATS	mn170809-43 10Hzprh.mat	mn170809-43prh10_lunges.mat	fish	34.3043	-120.024	FALSE	2017-08-09 17:14:56	2017-08-09 19:17:25	mn
			mn170809-44	CATS	mn170809-44 10Hzprh.mat	mn170809-44lunges.mat	fish	34.3014	-120.019	TRUE	2017-08-09 17:25:04	2017-08-09 20:22:23	mn
			mn170809-51	CATS	mn170809-51 10Hzprh.mat	mn170809-51lunges.mat	fish	34.3507	-120.005	TRUE	2017-08-09 19:30:53	2017-08-10 03:27:17	mn
			mn170810-30	CATS	mn170810-30 10Hzprh.mat	mn170810-30lunges.mat	fish	34.3808	-120.128	TRUE	2017-08-10 16:58:33	2017-08-11 00:53:21	mn
			mn170810-40	CATS	mn170810-40 10Hzprh.mat	mn170810-40prh10_lunges.mat	fish	34.3431	-120.135	FALSE	2017-08-10 17:47:26	2017-08-10 22:52:58	mn
			mn170815-10	CATS	mn170815-10 10Hzprh.mat	mn170815-10prh10_lunges.mat	krill	36.8042	-122.085	FALSE	2017-08-15 17:38:22	2017-08-16 03:21:55	mn
			mn170817-30	CATS	mn170817-30 10Hzprh.mat	mn170817-30prh10_lunges.mat	fish	36.8016	-121.811	FALSE	2017-08-17 15:26:01	2017-08-17 18:37:49	mn
			mn170817-43	CATS	mn170817-43 10Hzprh.mat	mn170817-43prh10_lunges.mat	fish	36.7982	-121.814	FALSE	2017-08-17 15:35:29	2017-08-17 20:14:34	mn
			mn170817-50	CATS	mn170817-50 10Hzprh.mat	mn170817-50prh10_lunges.mat	fish	36.8013	-121.813	FALSE	2017-08-17 14:49:08	2017-08-18 05:11:08	mn
			mn170817-51	CATS	mn170817-51 10Hzprh.mat	mn170817-51lunges.mat	fish	36.803	-121.805	TRUE	2017-08-17 14:59:22	2017-08-17 18:42:17	mn
			mn180423-40	CATS	mn180423-40 10Hzprh.mat	mn180423-40lunges.mat	fish	36.7665	-121.865	TRUE	2018-04-23 16:34:39	2018-04-24 03:49:37	mn
			mn180423-43	CATS	mn180423-43 10Hzprh.mat	mn180423-43lunges.mat	fish	36.8018	-121.801	TRUE	2018-04-23 15:04:59	2018-04-24 22:05:10	mn
			mn180424-11	CATS	mn180424-11 10Hzprh.mat	mn180424-11lunges.mat	fish	36.8053	-121.803	TRUE	2018-04-24 15:12:07	2018-04-25 02:18:42	mn
			mn180424-30	CATS	mn180424-30 10Hzprh.mat	mn180424-30lunges.mat	fish	36.8038	-121.797	TRUE	2018-04-24 18:27:10	2018-04-24 23:07:16	mn
			mn180425-23	CATS	mn180425-23 10Hzprh.mat	mn180425-23lunges.mat	krill	36.7544	-121.882	TRUE	2018-04-25 16:49:02	2018-04-26 01:02:29	mn
			mn180425-40	CATS	mn180425-40 10Hzprh.mat	mn180425-40lunges.mat	krill	36.7445	-121.897	TRUE	2018-04-25 16:27:16	2018-04-25 23:06:41	mn
			mn180607-42	CATS	mn180607-42 10Hzprh.mat	mn180607-42lunges.mat	fish	36.7988	-121.819	TRUE	2018-06-07 15:05:05	2018-06-07 20:57:09	mn
			mn180607-44	CATS	mn180607-44 10Hzprh.mat	mn180607-44lunges.mat	fish	36.8009	-121.818	TRUE	2018-06-07 15:46:14	2018-06-07 18:46:51	mn
			mn180607-45	CATS	mn180607-45 10Hzprh.mat	mn180607-45lunges.mat	fish	36.7995	-121.813	TRUE	2018-06-07 14:51:45	2018-06-08 12:43:29	mn
			mn180608-47	CATS	mn180608-47 10Hzprh.mat	mn180608-47lunges.mat	fish	36.8038	-121.804	TRUE	2018-06-08 15:56:36	2018-06-08 18:24:02	mn
			mn180831-30	CATS	mn180831-30 10Hzprh.mat	mn180831-30lunges.mat	fish	36.7847	-121.844	TRUE	2018-08-31 14:45:38	2018-08-31 20:39:16	mn
			mn180831-44	CATS	mn180831-44 10Hzprh.mat	mn180831-44lunges.mat	fish	36.7869	-121.841	TRUE	2018-08-31 17:48:58	2018-08-31 19:52:35	mn
			mn180906-20	CATS	mn180906-20 10Hzprh.mat	mn180906-20lunges.mat	fish	36.8037	-121.801	TRUE	2018-09-06 14:58:29	2018-09-06 15:41:20	mn
			mn180906-30a	CATS	mn180906-30a 10Hzprh.mat	mn180906-30alunges.mat	fish	36.805	-121.805	TRUE	2018-09-06 15:08:03	2018-09-06 15:36:41	mn
			mn180906-40	CATS	mn180906-40 10Hzprh.mat	mn180906-40lunges.mat	fish	36.8038	-121.806	TRUE	2018-09-06 15:58:53	2018-09-06 19:09:33	mn
			mn180924-42	CATS	mn180924-42 10Hzprh.mat	mn180924-42lunges.mat	krill	48.3565	-124.165	TRUE	2018-09-24 19:47:31	2018-09-25 01:09:33	mn
			mn180924-48	CATS	mn180924-48 10Hzprh.mat	mn180924-48lunges.mat	krill	48.3865	-124.209	TRUE	2018-09-24 18:23:54	2018-09-25 06:35:05	mn
			mn180924-49	CATS	mn180924-49 10Hzprh.mat	mn180924-49lunges.mat	krill	48.3645	-124.171	TRUE	2018-09-24 19:26:42	2018-09-25 04:09:54	mn
			mn180924-53	CATS	mn180924-53 10Hzprh.mat	mn180924-53lunges.mat	krill	48.3489	-124.204	TRUE	2018-09-24 22:56:52	2018-09-25 02:46:20	mn
			mn181002-45	CATS	mn181002-45 10Hzprh.mat	mn181002-45lunges.mat	fish	36.6486	-121.975	TRUE	2018-10-02 15:20:18	2018-10-03 09:56:19	mn
			mn181002-47	CATS	mn181002-47 10Hzprh.mat	mn181002-47lunges.mat	fish	36.6511	-121.973	TRUE	2018-10-02 15:33:46	2018-10-02 22:41:17	mn
			mn181002-53	CATS	mn181002-53 10Hzprh.mat	mn181002-53lunges.mat	fish	36.6496	-121.975	TRUE	2018-10-02 15:41:27	2018-10-02 17:50:49	mn
			bp10_236a	DTAG	bp10_236aprh.mat	bp10_236alunges.mat	krill	33.5782	-118.07	TRUE	2010-08-24 16:20:51	2010-08-24 20:07:42	bp
			bp10_239a	DTAG	bp10_239aprh.mat	bp10_239alunges.mat	krill	33.585	-118.109	FALSE	2010-08-27 16:44:23	2010-08-27 22:28:45	bp
			bp10_244a	DTAG	bp10_244aprh.mat	bp10_244alunges.mat	krill	33.8312	-118.558	FALSE	2010-09-01 17:29:30	2010-09-01 20:26:12	bp
			bp10_245a	DTAG	bp10_245aprh.mat	bp10_245alunges.mat	krill	33.8248	-118.56	FALSE	2010-09-02 19:52:16	2010-09-02 23:33:18	bp
			bp10_247a	DTAG	bp10_247aprh.mat	bp10_247alunges.mat	krill	33.7615	-118.481	FALSE	2010-09-04 18:31:04	2010-09-04 23:08:27	bp
			bp12_217a	DTAG	bp12_217aprh.mat	bp12_217alunges.mat	krill	33.7402	-118.433	FALSE	2012-08-04 18:58:11	2012-08-05 14:29:37	bp
			bp12_294a	DTAG	bp12_294aprh.mat	bp12_294alunges.mat	krill	33.3228	-118.769	FALSE	2012-10-20 18:39:55	2012-10-21 00:49:55	bp
			bp13_193a	DTAG	bp13_193aprh.mat	bp13_193alunges.mat	krill	33.1128	-118.871	FALSE	2013-07-12 14:36:36	2013-07-12 18:27:36	bp
			bp13_216a	DTAG	bp13_216aprh.mat	bp13_216alunges.mat	krill	33.5835	-118.299	FALSE	2013-08-04 20:49:05	2013-08-05 01:29:55	bp
			bp13_257a	DTAG	bp13_257aprh.mat	bp13_257alunges.mat	krill	33.7698	-118.504	FALSE	2013-09-14 20:23:47	2013-09-14 22:44:47	bp
			bp13_257b	DTAG	bp13_257bprh.mat	bp13_257blunges.mat	krill	33.7698	-118.504	FALSE	2013-09-14 20:00:17	2013-09-15 01:09:34	bp
			bp13_258a	DTAG	bp13_258aprh.mat	bp13_258alunges.mat	krill	33.8134	-118.451	FALSE	2013-09-15 17:42:30	2013-09-15 23:37:21	bp
			bp13_258b	DTAG	bp13_258bprh.mat	bp13_258blunges.mat	krill	33.8134	-118.451	FALSE	2013-09-15 17:57:26	2013-09-15 23:27:57	bp
			bp13_258c	DTAG	bp13_258cprh.mat	bp13_258clunges.mat	krill	33.8134	-118.451	FALSE	2013-09-15 18:37:06	2013-09-16 00:51:47	bp
			bp13_259a	DTAG	bp13_259aprh.mat	bp13_259alunges.mat	krill	33.824	-118.464	FALSE	2013-09-16 16:07:49	2013-09-16 21:23:15	bp
			bp13_265a	DTAG	bp13_265aprh.mat	bp13_265alunges.mat	krill	33.8302	-118.525	FALSE	2013-09-22 19:24:34	2013-09-22 23:09:22	bp
			bp15_075a	DTAG	bp15_075aprh.mat	bp15_075alunges.mat	krill	33.3962	-117.816	FALSE	2015-03-16 18:25:42	2015-03-16 21:36:59	bp
			bp15_229a	DTAG	bp15_229aprh.mat	bp15_229alunges.mat	krill	33.5342	-118.662	FALSE	2015-08-18 17:29:59	2015-08-18 23:08:36	bp
			bp15_235a	DTAG	bp15_235aprh.mat	bp15_235alunges.mat	krill	33.5052	-118.799	FALSE	2015-08-23 21:54:00	2015-08-23 22:36:11	bp
			bp15_236a	DTAG	bp15_236aprh.mat	bp15_236alunges.mat	krill	33.4092	-118.876	FALSE	2015-08-24 19:41:32	2015-08-24 23:46:41	bp
			bw10_229a	DTAG	bw10_229aprh.mat	bw10_229alunges.mat	krill	33.1978	-117.508	FALSE	2010-08-17 15:48:13	2010-08-17 21:58:45	bw
			bw10_229b	DTAG	bw10_229bprh.mat	bw10_229blunges.mat	krill	33.2213	-117.492	FALSE	2010-08-17 15:44:20	2010-08-18 00:32:13	bw
			bw10_230a	DTAG	bw10_230aprh.mat	bw10_230alunges.mat	krill	33.2	-117.478	FALSE	2010-08-18 14:50:41	2010-08-18 21:25:14	bw
			bw10_235a	DTAG	bw10_235aprh.mat	bw10_235alunges.mat	krill	33.5643	-117.903	FALSE	2010-08-23 16:14:28	2010-08-23 21:30:29	bw
			bw10_235b	DTAG	bw10_235bprh.mat	bw10_235blunges.mat	krill	33.559	-117.886	FALSE	2010-08-23 16:20:24	2010-08-23 22:41:57	bw
			bw10_238a	DTAG	bw10_238aprh.mat	bw10_238alunges.mat	krill	33.5697	-117.963	FALSE	2010-08-26 16:25:15	2010-08-26 21:28:15	bw
			bw10_239b	DTAG	bw10_239bprh.mat	bw10_239blunges.mat	krill	33.5718	-118.047	FALSE	2010-08-27 17:25:02	2010-08-28 01:14:49	bw
			bw10_240a	DTAG	bw10_240aprh.mat	bw10_240alunges.mat	krill	33.6817	-118.319	FALSE	2010-08-28 15:21:25	2010-08-28 17:48:29	bw
			bw10_240b	DTAG	bw10_240bprh.mat	bw10_240blunges.mat	krill	33.6848	-118.322	FALSE	2010-08-28 15:15:32	2010-08-30 01:37:52	bw
			bw10_241a	DTAG	bw10_241aprh.mat	bw10_241alunges.mat	krill	33.7067	-118.363	FALSE	2010-08-29 16:27:50	2010-08-30 00:58:54	bw
			bw10_243a	DTAG	bw10_243aprh.mat	bw10_243alunges.mat	krill	33.786	-118.508	FALSE	2010-08-31 16:28:23	2010-08-31 21:27:48	bw
			bw10_243b	DTAG	bw10_243bprh.mat	bw10_243blunges.mat	krill	33.7867	-118.502	FALSE	2010-08-31 17:36:58	2010-09-01 02:06:49	bw
			bw10_244b	DTAG	bw10_244bprh.mat	bw10_244blunges.mat	krill	33.796	-118.539	FALSE	2010-09-01 22:59:27	2010-09-02 00:41:08	bw
			bw10_244c	DTAG	bw10_244cprh.mat	bw10_244clunges.mat	krill	33.8292	-118.54	FALSE	2010-09-01 23:13:38	2010-09-02 01:51:22	bw
			bw10_245a	DTAG	bw10_245aprh.mat	bw10_245alunges.mat	krill	33.8297	-118.576	FALSE	2010-09-02 19:37:47	2010-09-03 01:05:23	bw
			bw10_246a	DTAG	bw10_246aprh.mat	bw10_246alunges.mat	krill	33.841	-118.596	FALSE	2010-09-03 19:48:24	2010-09-04 00:25:00	bw
			bw10_246b	DTAG	bw10_246bprh.mat	bw10_246blunges.mat	krill	33.8368	-118.598	FALSE	2010-09-03 19:53:27	2010-09-04 00:22:27	bw
			bw10_247a	DTAG	bw10_247aprh.mat	bw10_247alunges.mat	krill	33.7527	-118.475	TRUE	2010-09-04 20:03:24	2010-09-04 20:34:00	bw
			bw10_265a	DTAG	bw10_265aprh.mat	bw10_265alunges.mat	krill	33.7993	-118.518	FALSE	2010-09-22 17:46:11	2010-09-22 23:11:11	bw
			bw10_265b	DTAG	bw10_265bprh.mat	bw10_265blunges.mat	krill	33.7885	-118.517	FALSE	2010-09-22 18:15:50	2010-09-22 19:03:39	bw
			bw10_266a	DTAG	bw10_266aprh.mat	bw10_266alunges.mat	krill	33.7157	-118.397	FALSE	2010-09-23 21:56:04	2010-09-24 00:22:54	bw
			bw11_210a	DTAG	bw11_210aprh.mat	bw11_210alunges.mat	krill	34.5336	-120.757	FALSE	2011-07-29 19:29:18	2011-07-29 23:03:17	bw
			bw11_210b	DTAG	bw11_210bprh.mat	bw11_210blunges.mat	krill	34.54	-114.743	FALSE	2011-07-29 18:17:08	2011-07-30 00:39:37	bw
			bw11_211a	DTAG	bw11_211aprh.mat	bw11_211alunges.mat	krill	34.5727	-120.755	FALSE	2011-07-30 16:09:05	2011-07-30 20:28:47	bw
			bw11_213b	DTAG	bw11_213bprh.mat	bw11_213blunges.mat	krill	33.8049	-118.51	FALSE	2011-08-01 16:54:09	2011-08-01 22:46:13	bw
			bw11_214a	DTAG	bw11_214aprh.mat	bw11_214alunges.mat	krill	33.858	-118.474	FALSE	2011-08-02 15:31:49	2011-08-02 16:36:22	bw
			bw11_214b	DTAG	bw11_214bprh.mat	bw11_214blunges.mat	krill	33.8569	-118.499	FALSE	2011-08-02 16:01:11	2011-08-02 21:37:41	bw
			bw11_215a	DTAG	bw11_215aprh.mat	bw11_215alunges.mat	krill	33.5822	-117.933	FALSE	2011-08-03 18:19:40	2011-08-03 19:27:10	bw
			bw11_215b	DTAG	bw11_215bprh.mat	bw11_215blunges.mat	krill	33.5815	-117.943	FALSE	2011-08-03 19:37:53	2011-08-03 21:04:10	bw
			bw11_218b	DTAG	bw11_218bprh.mat	bw11_218blunges.mat	krill	33.1744	-117.457	FALSE	2011-08-06 23:43:39	2011-08-07 04:48:56	bw
			bw11_219b	DTAG	bw11_219bprh.mat	bw11_219blunges.mat	krill	32.7614	-117.57	FALSE	2011-08-07 21:56:42	2011-08-08 00:17:30	bw
			bw11_220a	DTAG	bw11_220aprh.mat	bw11_220alunges.mat	krill	32.9018	-117.578	FALSE	2011-08-08 17:59:24	2011-08-08 23:28:29	bw
			bw11_220b	DTAG	bw11_220bprh.mat	bw11_220blunges.mat	krill	32.8886	-117.545	FALSE	2011-08-08 21:38:36	2011-08-09 00:18:33	bw
			bw11_221a	DTAG	bw11_221aprh.mat	bw11_221alunges.mat	krill	33.4694	-117.885	FALSE	2011-08-09 18:50:48	2011-08-09 23:50:03	bw
			bw11_264a	DTAG	bw11_264aprh.mat	bw11_264alunges.mat	krill	33.6215	-118.328	FALSE	2011-09-21 21:32:52	2011-09-21 23:22:28	bw
			bw12_217b	DTAG	bw12_217bprh.mat	bw12_217blunges.mat	krill	33.746	-118.436	FALSE	2012-08-05 00:03:33	2012-08-05 02:20:57	bw
			bw13_191a	DTAG	bw13_191aprh.mat	bw13_191alunges.mat	krill	33.142	-117.698	FALSE	2013-07-10 18:56:00	2013-07-10 23:55:00	bw
			bw13_193a	DTAG	bw13_193aprh.mat	bw13_193alunges.mat	krill	33.1128	-118.871	FALSE	2013-07-12 14:33:32	2013-07-12 19:47:32	bw
			bw13_207a	DTAG	bw13_207aprh.mat	bw13_207alunges.mat	krill	33.667	-118.293	FALSE	2013-07-26 22:47:08	2013-07-27 02:11:09	bw
			bw13_214b	DTAG	bw13_214bprh.mat	bw13_214blunges.mat	krill	33.6181	-118.284	FALSE	2013-08-02 17:14:55	2013-08-02 20:50:27	bw
			bw13_214c	DTAG	bw13_214cprh.mat	bw13_214clunges.mat	krill	33.6181	-118.284	FALSE	2013-08-02 21:52:14	2013-08-02 23:48:38	bw
			bw13_217a	DTAG	bw13_217aprh.mat	bw13_217alunges.mat	krill	33.5835	-118.039	FALSE	2013-08-05 15:30:03	2013-08-05 19:57:11	bw
			bw13_259a	DTAG	bw13_259aprh.mat	bw13_259alunges.mat	krill	33.7878	-118.474	FALSE	2013-09-16 17:15:48	2013-09-16 22:35:48	bw
			bw14_211b	DTAG	bw14_211bprh.mat	bw14_211blunges.mat	krill	33.783	-118.506	FALSE	2014-07-30 21:29:58	2014-07-31 01:43:55	bw
			bw14_212a	DTAG	bw14_212aprh.mat	bw14_212alunges.mat	krill	33.9172	-118.665	FALSE	2014-07-31 18:31:00	2014-08-01 20:57:02	bw
			bw14_213a	DTAG	bw14_213aprh.mat	bw14_213alunges.mat	krill	33.9483	-118.83	FALSE	2014-08-01 20:39:03	2014-08-02 00:37:46	bw
			bw14_217a	DTAG	bw14_217aprh.mat	bw14_217alunges.mat	krill	33.4658	-118.421	FALSE	2014-08-05 17:52:05	2014-08-05 23:22:56	bw
			bw14_218a	DTAG	bw14_218aprh.mat	bw14_218alunges.mat	krill	33.6271	-118.355	FALSE	2014-08-06 15:34:56	2014-08-06 22:07:42	bw
			bw14_251a	DTAG	bw14_251aprh.mat	bw14_251alunges.mat	krill	33.7163	-118.477	FALSE	2014-09-08 15:58:45	2014-09-09 00:30:13	bw
			bw14_261a	DTAG	bw14_261aprh.mat	bw14_261alunges.mat	krill	33.5622	-118.044	FALSE	2014-09-18 15:50:46	2014-09-18 20:39:25	bw
			bw14_262a	DTAG	bw14_262aprh.mat	bw14_262alunges.mat	krill	33.559	-118.04	FALSE	2014-09-19 15:49:50	2014-09-19 20:15:50	bw
			bw14_262b	DTAG	bw14_262bprh.mat	bw14_262blunges.mat	krill	33.559	-118.04	TRUE	2014-09-19 15:52:40	2014-09-19 19:27:11	bw
			bw16_264b	DTAG	bw16_264bprh.mat	bw16_264blunges.mat	krill	33.025	-118.045	FALSE	2016-09-20 22:08:39	2016-09-22 01:06:35	bw
			Bm160523-A20	medterm	Bm160523-A20 10Hzprh.mat	Bm160523-A20_lunges.mat	krill	37.66	-122.83	TRUE	2016-05-23 18:36:54	2016-05-27 20:16:32	bw
			Bm160716-A20	medterm	Bm160716-A20 10Hzprh.mat	Bm160716-A20_lunges.mat	krill	37.66	-122.83	TRUE	2016-07-16 19:12:33	2016-07-20 15:45:18	bw
			Bm160717-A21	medterm	Bm160717-A21 10Hzprh.mat	Bm160717-A21_lunges.mat	krill	34.14	-119.92	TRUE	2016-07-17 16:27:53	2016-07-21 23:00:34	bw
			Bm160918-A08	medterm	Bm160918-A08 10Hzprh.mat	Bm160918-A08_lunges.mat	krill	33.95	-120.47	TRUE	2016-09-18 20:15:16	2016-09-22 23:01:19	bw
			Bm160918-A21	medterm	Bm160918-A21 10Hzprh.mat	Bm160918-A21_lunges.mat	krill	33.05	-120.15	TRUE	2016-09-19 01:56:34	2016-09-23 08:29:31	bw
			Bm170706-TDR11	medterm	Bm170706-TDR11 8Hzprh.mat	Bm170706-TDR11_lunges.mat	krill	32.87	-117.38	TRUE	2017-07-06 19:30:00	2017-07-09 14:10:53	bw
			Bm170925-TDR12	medterm	Bm170925-TDR12 8Hzprh.mat	Bm170925-TDR12_lunges.mat	krill	34.13	-120.02	TRUE	2017-09-25 17:34:05	2017-09-29 19:30:32	bw
			Bm170926-TDR14	medterm	Bm170926-TDR14 8Hzprh.mat	Bm170926-TDR14_lunges.mat	krill	34.11	-119.7	TRUE	2017-09-26 17:56:00	2017-10-01 01:24:30	bw
			Bm181021-TDR11	medterm	Bm181021-TDR11 8Hzprh.mat	Bm181021-TDR11_lunges.mat	krill	37.44	-122.9	TRUE	2018-10-21 17:24:00	2018-11-22 20:56:54	bw
			Bm181021-TDR14	medterm	Bm181021-TDR14 8Hzprh.mat	Bm181021-TDR14_lunges.mat	krill	37.47	-122.95	TRUE	2018-10-21 20:32:00	2018-11-03 07:31:22	bw
			Bm190709-TDR14	medterm	Bm190709-TDR14 8Hzprh.mat	Bm190709-TDR14_lunges.mat	krill	37.42	-122.87	TRUE	2019-07-09 17:40:00	2019-07-17 17:23:01	bw
			Bm190710-TDR15	medterm	Bm190710-TDR15 8Hzprh.mat	Bm190710-TDR15_lunges.mat	krill	38.04	-123.35	TRUE	2019-07-11 01:48:00	2019-07-24 15:02:29	bw
			Bm190916-TDR14	medterm	Bm190916-TDR14 8Hzprh.mat	Bm190916-TDR14_lunges.mat	krill	36.65	-122.02	TRUE	2019-09-16 21:32:00	2019-10-05 05:43:19	bw
			Bm190916-TDR15	medterm	Bm190916-TDR15 8Hzprh.mat	Bm190916-TDR15_lunges.mat	krill	36.62	-122.02	TRUE	2019-09-16 23:00:00	2019-09-19 22:06:25	bw
			Bp160912-A14	medterm	Bp160912-A14 10Hzprh.mat	Bp160912-A14_lunges.mat	krill	33.91	-120.32	TRUE	2016-09-12 20:32:35	2016-09-16 01:35:49	bp
			Bp160914-A20	medterm	bp160914-A20 10Hzprh.mat	bp160914-A20_lunges.mat	krill	33.9	-120.32	TRUE	2016-09-15 00:22:50	2016-09-19 06:19:21	bp
			Bp180501-A41	medterm	bp180501-A41 10Hzprh.mat	bp180501-A41_lunges.mat	krill	33.92	-118.58	TRUE	2018-05-01 19:08:59	2018-05-04 22:53:11	bp
			Bp180623-A41	medterm	bp180623-A41 10Hzprh.mat	bp180623-A41_lunges.mat	krill	34.12	-119.7	TRUE	2018-06-23 17:26:14	2018-06-26 03:42:11	bp
			Bp180623-A44	medterm	bp180623-A44 10Hzprh.mat	bp180623-A44_lunges.mat	krill	34.13	-119.84	TRUE	2018-06-23 18:51:24	2018-06-24 15:15:21	bp
			Bp191022-A41	medterm	Bp191022-A41 10Hzprh.mat	Bp191022-A41_lunges.mat	krill	33.51	-118.56	TRUE	2019-10-22 21:14:24	2019-10-27 22:09:56	bp
			Mn170723-TDR14	medterm	Mn170723-TDR14 8Hzprh.mat	Mn170723-TDR14_lunges.mat	fish	37.81	-122.49	TRUE	2017-07-23 19:13:00	2017-07-23 21:35:12	mn
			Mn150810-TDR5-PAD1	medterm	Mn150810-TDR5-PAD1 10Hzprh.mat	Mn150810-TDR5-PAD1 10Hz_lunges.mat	krill	34.27	-119.75	TRUE	2015-08-10 21:49:57	2015-08-11 21:21:55	mn
			Mn201027-TDR18	medterm	Mn201027-TDR18 8Hzprh.mat	Mn201027-TDR18_lunges.mat	fish	37.42	-122.83	TRUE	2020-10-27 18:35:00	2020-10-28 12:42:12	mn
		Data 2
			DEPTH_m	data_source	lo_05	med_50	hi_95
			-5	observed values	4.88424	2.93055	0.488424
			-25	observed values	4.39754	3.98527	0.961961
			-50	observed values	1.97137	1.72495	0.246421
			-75	observed values	1.87838	1.87838	0.939188
			-100	observed values	4.48811	2.99207	0.498679
			-112.5	observed values	7.64851	6.79867	5.09901
			-200	observed values	14.8883	10.9181	3.97022
			-400	observed values	8.69817	7.73171	0.966464
			-600	observed values	11.434	10.4812	4.76417
			-800	observed values	4.62593	3.36431	2.94377
			-1000	observed values	3.85468	2.89101	0.96367
			-5	loess model	4.91993	3.42155	0.615832
			-25	loess model	3.94709	2.96976	0.622113
			-50	loess model	2.88249	2.4884	0.661148
			-75	loess model	3.53543	2.98038	1.26451
			-100	loess model	5.26924	4.36558	2.55379
			-112.5	loess model	6.72063	5.54759	3.49671
			-200	loess model	15.0092	11.0848	4.27158
			-400	loess model	10.6962	9.0731	2.61531
			-600	loess model	8.54458	7.40139	2.99374
			-800	loess model	6.15897	5.09438	2.43996
			-1000	loess model	3.54106	2.50882	1.70453
		Data 3
			species_code	length_m	data_source
			bp	19.33	drone
			bp	15.81	drone
			bw	22.59	drone
			bw	22.21	drone
			bw	22.53	drone
			bw	22.75	drone
			bw	20.7	drone
			bw	22.55	drone
			bw	21.09	drone
			bw	21.98	drone
			bw	23.35	drone
			bw	22.51	drone
			bw	24.12	drone
			bw	24.43	drone
			bw	21.77	drone
			bw	22.93	drone
			bw	24.2	drone
			bw	23.59	drone
			bw	22.82	drone
			bw	22.09	drone
			bw	20.37	drone
			bw	23.12	drone
			bw	22.7	drone
			bw	21.6	drone
			bw	19.27	drone
			bw	22	drone
			bw	22.9	drone
			bw	21.98	drone
			bw	25.18	drone
			bw	22.83	drone
			bw	22.06	drone
			bw	20.16	drone
			bw	24.49	drone
			bw	21.8	drone
			mn	13.7	drone
			mn	12.71	drone
			mn	12.71	drone
			mn	10.1	drone
			mn	10.44	drone
			mn	12.17	drone
			mn	10.49	drone
			mn	8.22	drone
			mn	8.8	drone
			mn	10.2	drone
			mn	12.73	drone
			mn	11.76	drone
			mn	10.55	drone
			mn	14.76	drone
			mn	7.07	drone
			mn	11.76	drone
			mn	9.78	drone
			mn	12.21	drone
			mn	11.19	drone
			mn	11.69	drone
			mn	11.97	drone
			mn	13.13	drone
			mn	10.6	drone
			mn	12.71	drone
			mn	12.93	drone
			mn	12.38	drone
			mn	7.82	drone
			mn	13.1	drone
			mn	11.65	drone
			mn	9.99	drone
			mn	7.87	drone
			mn	12.3	drone
			mn	12.3	drone
			mn	12	drone
			mn	11.66	drone
			mn	11.75	drone
			mn	12.31	drone
			mn	12.35	drone
			mn	10.03	drone
			mn	11.77	drone
			mn	13.61	drone
			mn	11.41	drone
			mn	10.44	drone
			mn	12.49	drone
			mn	12.89	drone
			mn	13.06	drone
			mn	13.35	drone
			mn	11.27	drone
			mn	11.8	drone
			mn	11.86	drone
			mn	10.4	drone
			mn	12.04	drone
			mn	11.75	drone
			mn	11	drone
			mn	11.64	drone
			mn	12.88	drone
			mn	12.92	drone
			mn	10.37	drone
			mn	9.01	drone
			mn	11.91	drone
			mn	12.65	drone
			mn	10.53	drone
			mn	11.12	drone
			mn	13.42	drone
			mn	10.68	drone
			mn	11.03	drone
			mn	12.73	drone
			mn	11.59	drone
			bw	21.34	drone
			bw	21.39	drone
			bw	21.64	drone
			bw	23.21	drone
			bw	23.34	drone
			bw	21.58	drone
			bw	20.33	drone
			bw	22.53	drone
			bp	14.3256	clapham_et_al_1997
			bp	15.5448	clapham_et_al_1997
			bp	15.5448	clapham_et_al_1997
			bp	15.5448	clapham_et_al_1997
			bp	15.5448	clapham_et_al_1997
			bp	15.5448	clapham_et_al_1997
			bp	15.5448	clapham_et_al_1997
			bp	15.8496	clapham_et_al_1997
			bp	15.8496	clapham_et_al_1997
			bp	15.8496	clapham_et_al_1997
			bp	15.8496	clapham_et_al_1997
			bp	15.8496	clapham_et_al_1997
			bp	16.1544	clapham_et_al_1997
			bp	16.4592	clapham_et_al_1997
			bp	16.764	clapham_et_al_1997
			bp	16.764	clapham_et_al_1997
			bp	17.0688	clapham_et_al_1997
			bp	17.0688	clapham_et_al_1997
			bp	17.3736	clapham_et_al_1997
			bp	17.3736	clapham_et_al_1997
			bp	17.3736	clapham_et_al_1997
			bp	17.6784	clapham_et_al_1997
			bp	17.6784	clapham_et_al_1997
			bp	17.9832	clapham_et_al_1997
			bp	17.9832	clapham_et_al_1997
			bp	17.9832	clapham_et_al_1997
			bp	18.288	clapham_et_al_1997
			bp	18.288	clapham_et_al_1997
			bp	18.288	clapham_et_al_1997
			bp	18.288	clapham_et_al_1997
			bp	18.288	clapham_et_al_1997
			bp	18.5928	clapham_et_al_1997
			bp	18.8976	clapham_et_al_1997
			bp	18.8976	clapham_et_al_1997
			bp	18.8976	clapham_et_al_1997
			bp	18.8976	clapham_et_al_1997
			bp	18.8976	clapham_et_al_1997
			bp	19.2024	clapham_et_al_1997
			bp	19.2024	clapham_et_al_1997
			bp	19.5072	clapham_et_al_1997
			bp	19.5072	clapham_et_al_1997
			bp	19.5072	clapham_et_al_1997
			bp	19.5072	clapham_et_al_1997
			bp	19.5072	clapham_et_al_1997
			bp	19.812	clapham_et_al_1997
			bp	19.812	clapham_et_al_1997
			bp	19.812	clapham_et_al_1997
			bp	19.812	clapham_et_al_1997
			bp	20.1168	clapham_et_al_1997
			bp	20.1168	clapham_et_al_1997
			bp	20.1168	clapham_et_al_1997
			bp	20.1168	clapham_et_al_1997
			bp	20.1168	clapham_et_al_1997
			bp	20.1168	clapham_et_al_1997
			bp	20.4216	clapham_et_al_1997
			bp	20.4216	clapham_et_al_1997
			bp	20.4216	clapham_et_al_1997
			bp	20.7264	clapham_et_al_1997
			bp	21.0312	clapham_et_al_1997
			bp	21.0312	clapham_et_al_1997
			bp	21.0312	clapham_et_al_1997
			bp	21.0312	clapham_et_al_1997
			bp	21.0312	clapham_et_al_1997
			bp	21.0312	clapham_et_al_1997
			bp	21.0312	clapham_et_al_1997
			bp	21.0312	clapham_et_al_1997
			bp	21.0312	clapham_et_al_1997
			bp	21.336	clapham_et_al_1997
			bp	21.336	clapham_et_al_1997
			bp	21.336	clapham_et_al_1997
			bp	21.336	clapham_et_al_1997
			bp	21.336	clapham_et_al_1997
			bp	21.6408	clapham_et_al_1997
			bp	21.6408	clapham_et_al_1997
			bp	21.6408	clapham_et_al_1997
			bp	21.6408	clapham_et_al_1997
			bp	21.9456	clapham_et_al_1997
			bp	21.9456	clapham_et_al_1997
			bp	21.9456	clapham_et_al_1997
			bp	22.86	clapham_et_al_1997
			bp	22.86	clapham_et_al_1997
			bp	22.86	clapham_et_al_1997
			bp	22.2504	clapham_et_al_1997
			bp	23.4696	clapham_et_al_1997
			bp	24.6888	clapham_et_al_1997
			bp	14.0208	clapham_et_al_1997
			bp	14.3256	clapham_et_al_1997
			bp	14.3256	clapham_et_al_1997
			bp	14.6304	clapham_et_al_1997
			bp	14.6304	clapham_et_al_1997
			bp	15.24	clapham_et_al_1997
			bp	15.5448	clapham_et_al_1997
			bp	15.5448	clapham_et_al_1997
			bp	15.8496	clapham_et_al_1997
			bp	15.8496	clapham_et_al_1997
			bp	15.8496	clapham_et_al_1997
			bp	16.1544	clapham_et_al_1997
			bp	16.1544	clapham_et_al_1997
			bp	16.1544	clapham_et_al_1997
			bp	16.4592	clapham_et_al_1997
			bp	16.764	clapham_et_al_1997
			bp	17.0688	clapham_et_al_1997
			bp	17.0688	clapham_et_al_1997
			bp	17.0688	clapham_et_al_1997
			bp	17.0688	clapham_et_al_1997
			bp	17.0688	clapham_et_al_1997
			bp	17.3736	clapham_et_al_1997
			bp	17.3736	clapham_et_al_1997
			bp	17.3736	clapham_et_al_1997
			bp	17.3736	clapham_et_al_1997
			bp	17.6784	clapham_et_al_1997
			bp	17.6784	clapham_et_al_1997
			bp	17.6784	clapham_et_al_1997
			bp	17.6784	clapham_et_al_1997
			bp	17.9832	clapham_et_al_1997
			bp	17.9832	clapham_et_al_1997
			bp	17.9832	clapham_et_al_1997
			bp	18.288	clapham_et_al_1997
			bp	18.288	clapham_et_al_1997
			bp	18.288	clapham_et_al_1997
			bp	18.288	clapham_et_al_1997
			bp	18.288	clapham_et_al_1997
			bp	18.288	clapham_et_al_1997
			bp	18.288	clapham_et_al_1997
			bp	18.5928	clapham_et_al_1997
			bp	18.5928	clapham_et_al_1997
			bp	18.5928	clapham_et_al_1997
			bp	18.8976	clapham_et_al_1997
			bp	18.8976	clapham_et_al_1997
			bp	18.8976	clapham_et_al_1997
			bp	18.8976	clapham_et_al_1997
			bp	18.8976	clapham_et_al_1997
			bp	18.8976	clapham_et_al_1997
			bp	18.8976	clapham_et_al_1997
			bp	18.8976	clapham_et_al_1997
			bp	19.2024	clapham_et_al_1997
			bp	19.2024	clapham_et_al_1997
			bp	19.2024	clapham_et_al_1997
			bp	19.2024	clapham_et_al_1997
			bp	19.2024	clapham_et_al_1997
			bp	19.2024	clapham_et_al_1997
			bp	19.2024	clapham_et_al_1997
			bp	19.2024	clapham_et_al_1997
			bp	19.5072	clapham_et_al_1997
			bp	19.5072	clapham_et_al_1997
			bp	19.5072	clapham_et_al_1997
			bp	19.5072	clapham_et_al_1997
			bp	19.5072	clapham_et_al_1997
			bp	19.5072	clapham_et_al_1997
			bp	19.5072	clapham_et_al_1997
			bp	19.5072	clapham_et_al_1997
			bp	19.5072	clapham_et_al_1997
			bp	19.812	clapham_et_al_1997
			bp	19.812	clapham_et_al_1997
			bp	19.812	clapham_et_al_1997
			bp	19.812	clapham_et_al_1997
			bp	19.812	clapham_et_al_1997
			bp	19.812	clapham_et_al_1997
			bp	19.812	clapham_et_al_1997
			bp	19.812	clapham_et_al_1997
			bp	20.1168	clapham_et_al_1997
			bp	20.1168	clapham_et_al_1997
			bp	20.1168	clapham_et_al_1997
			bp	20.1168	clapham_et_al_1997
			bp	20.1168	clapham_et_al_1997
			bp	20.4216	clapham_et_al_1997
			bp	20.7264	clapham_et_al_1997
			bp	20.7264	clapham_et_al_1997
			bp	20.7264	clapham_et_al_1997
			bp	21.0312	clapham_et_al_1997
			bp	21.336	clapham_et_al_1997
			bp	21.336	clapham_et_al_1997
			bp	21.6408	clapham_et_al_1997
			bp	21.9456	clapham_et_al_1997
			bp	22.86	clapham_et_al_1997
			bp	22.86	clapham_et_al_1997
		Data 4
			Species	region	Biomass	Biomass sd	BiomassBout	BiomassBout sd
			bw	Temperate	0.629646	2.46456	0.813865	1.92872
			bp	Temperate	0.620866	2.49803	0.764054	2.01431
			mn	Temperate	0.608799	2.5139	0.816092	1.8425
			mn	Polar	0.186	2.17
			bb	Polar	0.15353	2.04566	0.158128	1.81011
			bw	Polar	0.168987	2.10814
			bp	Polar	0.168987	2.10814
		Data 5	prey	plastic_level	plastic_conc
			krill	lo	0.001
			krill	med	0.06
			krill	hi	0.5
			fish	lo	0.02
			fish	med	0.3
			fish	hi	0.77
		Data 6
			deployID	dielperiod	depth_bucket	n_lunges	period_hours	species_code	prey_type	lunge_rate
			Bm160523-A20	day	Surface (0-0.5m)	1	58.9167	bw	krill	0.0169731
			Bm160523-A20	day	Sub-Surface (0.5-5m)	11	58.9167	bw	krill	0.186704
			Bm160523-A20	day	Shallow (5-50m)	665	58.9167	bw	krill	11.2871
			Bm160523-A20	day	Moderate (50-150m)	46	58.9167	bw	krill	0.780764
			Bm160523-A20	day	Deep (>150m)	0	58.9167	bw	krill	0
			Bm160523-A20	twilight	Surface (0-0.5m)	0	15.1833	bw	krill	0
			Bm160523-A20	twilight	Sub-Surface (0.5-5m)	0	15.1833	bw	krill	0
			Bm160523-A20	twilight	Shallow (5-50m)	14	15.1833	bw	krill	0.922064
			Bm160523-A20	twilight	Moderate (50-150m)	0	15.1833	bw	krill	0
			Bm160523-A20	twilight	Deep (>150m)	0	15.1833	bw	krill	0
			Bm160523-A20	night	Surface (0-0.5m)	0	23.5667	bw	krill	0
			Bm160523-A20	night	Sub-Surface (0.5-5m)	0	23.5667	bw	krill	0
			Bm160523-A20	night	Shallow (5-50m)	1	23.5667	bw	krill	0.0424328
			Bm160523-A20	night	Moderate (50-150m)	0	23.5667	bw	krill	0
			Bm160523-A20	night	Deep (>150m)	0	23.5667	bw	krill	0
			Bm160716-A20	day	Surface (0-0.5m)	0	53.65	bw	krill	0
			Bm160716-A20	day	Sub-Surface (0.5-5m)	0	53.65	bw	krill	0
			Bm160716-A20	day	Shallow (5-50m)	3	53.65	bw	krill	0.055918
			Bm160716-A20	day	Moderate (50-150m)	219	53.65	bw	krill	4.08201
			Bm160716-A20	day	Deep (>150m)	1159	53.65	bw	krill	21.603
			Bm160716-A20	twilight	Surface (0-0.5m)	0	15.0833	bw	krill	0
			Bm160716-A20	twilight	Sub-Surface (0.5-5m)	0	15.0833	bw	krill	0
			Bm160716-A20	twilight	Shallow (5-50m)	11	15.0833	bw	krill	0.729282
			Bm160716-A20	twilight	Moderate (50-150m)	106	15.0833	bw	krill	7.02762
			Bm160716-A20	twilight	Deep (>150m)	13	15.0833	bw	krill	0.861878
			Bm160716-A20	night	Surface (0-0.5m)	0	23.8167	bw	krill	0
			Bm160716-A20	night	Sub-Surface (0.5-5m)	0	23.8167	bw	krill	0
			Bm160716-A20	night	Shallow (5-50m)	50	23.8167	bw	krill	2.09937
			Bm160716-A20	night	Moderate (50-150m)	47	23.8167	bw	krill	1.97341
			Bm160716-A20	night	Deep (>150m)	0	23.8167	bw	krill	0
			Bm160717-A21	day	Surface (0-0.5m)	0	62.4333	bw	krill	0
			Bm160717-A21	day	Sub-Surface (0.5-5m)	0	62.4333	bw	krill	0
			Bm160717-A21	day	Shallow (5-50m)	0	62.4333	bw	krill	0
			Bm160717-A21	day	Moderate (50-150m)	198	62.4333	bw	krill	3.17138
			Bm160717-A21	day	Deep (>150m)	509	62.4333	bw	krill	8.1527
			Bm160717-A21	twilight	Surface (0-0.5m)	0	13.9167	bw	krill	0
			Bm160717-A21	twilight	Sub-Surface (0.5-5m)	0	13.9167	bw	krill	0
			Bm160717-A21	twilight	Shallow (5-50m)	3	13.9167	bw	krill	0.215569
			Bm160717-A21	twilight	Moderate (50-150m)	40	13.9167	bw	krill	2.87425
			Bm160717-A21	twilight	Deep (>150m)	21	13.9167	bw	krill	1.50898
			Bm160717-A21	night	Surface (0-0.5m)	0	26.2	bw	krill	0
			Bm160717-A21	night	Sub-Surface (0.5-5m)	0	26.2	bw	krill	0
			Bm160717-A21	night	Shallow (5-50m)	0	26.2	bw	krill	0
			Bm160717-A21	night	Moderate (50-150m)	1	26.2	bw	krill	0.0381679
			Bm160717-A21	night	Deep (>150m)	0	26.2	bw	krill	0
			Bm160918-A08	day	Surface (0-0.5m)	0	51.0333	bw	krill	0
			Bm160918-A08	day	Sub-Surface (0.5-5m)	0	51.0333	bw	krill	0
			Bm160918-A08	day	Shallow (5-50m)	2	51.0333	bw	krill	0.0391901
			Bm160918-A08	day	Moderate (50-150m)	180	51.0333	bw	krill	3.52711
			Bm160918-A08	day	Deep (>150m)	742	51.0333	bw	krill	14.5395
			Bm160918-A08	twilight	Surface (0-0.5m)	0	11.6833	bw	krill	0
			Bm160918-A08	twilight	Sub-Surface (0.5-5m)	26	11.6833	bw	krill	2.22539
			Bm160918-A08	twilight	Shallow (5-50m)	100	11.6833	bw	krill	8.5592
			Bm160918-A08	twilight	Moderate (50-150m)	79	11.6833	bw	krill	6.76177
			Bm160918-A08	twilight	Deep (>150m)	50	11.6833	bw	krill	4.2796
			Bm160918-A08	night	Surface (0-0.5m)	4	36.0667	bw	krill	0.110906
			Bm160918-A08	night	Sub-Surface (0.5-5m)	248	36.0667	bw	krill	6.87616
			Bm160918-A08	night	Shallow (5-50m)	303	36.0667	bw	krill	8.40111
			Bm160918-A08	night	Moderate (50-150m)	74	36.0667	bw	krill	2.05176
			Bm160918-A08	night	Deep (>150m)	0	36.0667	bw	krill	0
			Bm160918-A21	day	Surface (0-0.5m)	1	48.1833	bw	krill	0.0207541
			Bm160918-A21	day	Sub-Surface (0.5-5m)	6	48.1833	bw	krill	0.124524
			Bm160918-A21	day	Shallow (5-50m)	27	48.1833	bw	krill	0.56036
			Bm160918-A21	day	Moderate (50-150m)	0	48.1833	bw	krill	0
			Bm160918-A21	day	Deep (>150m)	2	48.1833	bw	krill	0.0415081
			Bm160918-A21	twilight	Surface (0-0.5m)	0	13.0167	bw	krill	0
			Bm160918-A21	twilight	Sub-Surface (0.5-5m)	0	13.0167	bw	krill	0
			Bm160918-A21	twilight	Shallow (5-50m)	2	13.0167	bw	krill	0.153649
			Bm160918-A21	twilight	Moderate (50-150m)	0	13.0167	bw	krill	0
			Bm160918-A21	twilight	Deep (>150m)	1	13.0167	bw	krill	0.0768246
			Bm160918-A21	night	Surface (0-0.5m)	0	41.35	bw	krill	0
			Bm160918-A21	night	Sub-Surface (0.5-5m)	0	41.35	bw	krill	0
			Bm160918-A21	night	Shallow (5-50m)	2	41.35	bw	krill	0.0483676
			Bm160918-A21	night	Moderate (50-150m)	0	41.35	bw	krill	0
			Bm160918-A21	night	Deep (>150m)	0	41.35	bw	krill	0
			Bm170706-TDR11	day	Surface (0-0.5m)	0	36.8667	bw	krill	0
			Bm170706-TDR11	day	Sub-Surface (0.5-5m)	0	36.8667	bw	krill	0
			Bm170706-TDR11	day	Shallow (5-50m)	1	36.8667	bw	krill	0.0271248
			Bm170706-TDR11	day	Moderate (50-150m)	1	36.8667	bw	krill	0.0271248
			Bm170706-TDR11	day	Deep (>150m)	43	36.8667	bw	krill	1.16637
			Bm170706-TDR11	twilight	Surface (0-0.5m)	0	10.4667	bw	krill	0
			Bm170706-TDR11	twilight	Sub-Surface (0.5-5m)	0	10.4667	bw	krill	0
			Bm170706-TDR11	twilight	Shallow (5-50m)	27	10.4667	bw	krill	2.57962
			Bm170706-TDR11	twilight	Moderate (50-150m)	24	10.4667	bw	krill	2.29299
			Bm170706-TDR11	twilight	Deep (>150m)	0	10.4667	bw	krill	0
			Bm170706-TDR11	night	Surface (0-0.5m)	0	19.35	bw	krill	0
			Bm170706-TDR11	night	Sub-Surface (0.5-5m)	0	19.35	bw	krill	0
			Bm170706-TDR11	night	Shallow (5-50m)	0	19.35	bw	krill	0
			Bm170706-TDR11	night	Moderate (50-150m)	0	19.35	bw	krill	0
			Bm170706-TDR11	night	Deep (>150m)	0	19.35	bw	krill	0
			Bm170925-TDR12	day	Surface (0-0.5m)	0	49.25	bw	krill	0
			Bm170925-TDR12	day	Sub-Surface (0.5-5m)	0	49.25	bw	krill	0
			Bm170925-TDR12	day	Shallow (5-50m)	1	49.25	bw	krill	0.0203046
			Bm170925-TDR12	day	Moderate (50-150m)	17	49.25	bw	krill	0.345178
			Bm170925-TDR12	day	Deep (>150m)	371	49.25	bw	krill	7.53299
			Bm170925-TDR12	twilight	Surface (0-0.5m)	0	11.6333	bw	krill	0
			Bm170925-TDR12	twilight	Sub-Surface (0.5-5m)	0	11.6333	bw	krill	0
			Bm170925-TDR12	twilight	Shallow (5-50m)	34	11.6333	bw	krill	2.92264
			Bm170925-TDR12	twilight	Moderate (50-150m)	38	11.6333	bw	krill	3.26648
			Bm170925-TDR12	twilight	Deep (>150m)	2	11.6333	bw	krill	0.17192
			Bm170925-TDR12	night	Surface (0-0.5m)	0	37.0667	bw	krill	0
			Bm170925-TDR12	night	Sub-Surface (0.5-5m)	0	37.0667	bw	krill	0
			Bm170925-TDR12	night	Shallow (5-50m)	0	37.0667	bw	krill	0
			Bm170925-TDR12	night	Moderate (50-150m)	0	37.0667	bw	krill	0
			Bm170925-TDR12	night	Deep (>150m)	0	37.0667	bw	krill	0
			Bm170926-TDR14	day	Surface (0-0.5m)	0	54.65	bw	krill	0
			Bm170926-TDR14	day	Sub-Surface (0.5-5m)	0	54.65	bw	krill	0
			Bm170926-TDR14	day	Shallow (5-50m)	0	54.65	bw	krill	0
			Bm170926-TDR14	day	Moderate (50-150m)	38	54.65	bw	krill	0.695334
			Bm170926-TDR14	day	Deep (>150m)	1142	54.65	bw	krill	20.8966
			Bm170926-TDR14	twilight	Surface (0-0.5m)	0	11.6333	bw	krill	0
			Bm170926-TDR14	twilight	Sub-Surface (0.5-5m)	2	11.6333	bw	krill	0.17192
			Bm170926-TDR14	twilight	Shallow (5-50m)	26	11.6333	bw	krill	2.23496
			Bm170926-TDR14	twilight	Moderate (50-150m)	61	11.6333	bw	krill	5.24355
			Bm170926-TDR14	twilight	Deep (>150m)	66	11.6333	bw	krill	5.67335
			Bm170926-TDR14	night	Surface (0-0.5m)	0	37.2	bw	krill	0
			Bm170926-TDR14	night	Sub-Surface (0.5-5m)	0	37.2	bw	krill	0
			Bm170926-TDR14	night	Shallow (5-50m)	0	37.2	bw	krill	0
			Bm170926-TDR14	night	Moderate (50-150m)	26	37.2	bw	krill	0.698925
			Bm170926-TDR14	night	Deep (>150m)	0	37.2	bw	krill	0
			Bm181021-TDR11	day	Surface (0-0.5m)	1	333.4	bw	krill	0.0029994
			Bm181021-TDR11	day	Sub-Surface (0.5-5m)	11	333.4	bw	krill	0.0329934
			Bm181021-TDR11	day	Shallow (5-50m)	25	333.4	bw	krill	0.074985
			Bm181021-TDR11	day	Moderate (50-150m)	63	333.4	bw	krill	0.188962
			Bm181021-TDR11	day	Deep (>150m)	1198	333.4	bw	krill	3.59328
			Bm181021-TDR11	twilight	Surface (0-0.5m)	1	99.8333	bw	krill	0.0100167
			Bm181021-TDR11	twilight	Sub-Surface (0.5-5m)	7	99.8333	bw	krill	0.0701169
			Bm181021-TDR11	twilight	Shallow (5-50m)	1	99.8333	bw	krill	0.0100167
			Bm181021-TDR11	twilight	Moderate (50-150m)	80	99.8333	bw	krill	0.801336
			Bm181021-TDR11	twilight	Deep (>150m)	74	99.8333	bw	krill	0.741235
			Bm181021-TDR11	night	Surface (0-0.5m)	0	338.317	bw	krill	0
			Bm181021-TDR11	night	Sub-Surface (0.5-5m)	0	338.317	bw	krill	0
			Bm181021-TDR11	night	Shallow (5-50m)	19	338.317	bw	krill	0.0561604
			Bm181021-TDR11	night	Moderate (50-150m)	2	338.317	bw	krill	0.00591162
			Bm181021-TDR11	night	Deep (>150m)	0	338.317	bw	krill	0
			Bm181021-TDR14	day	Surface (0-0.5m)	0	132.3	bw	krill	0
			Bm181021-TDR14	day	Sub-Surface (0.5-5m)	0	132.3	bw	krill	0
			Bm181021-TDR14	day	Shallow (5-50m)	1	132.3	bw	krill	0.00755858
			Bm181021-TDR14	day	Moderate (50-150m)	147	132.3	bw	krill	1.11111
			Bm181021-TDR14	day	Deep (>150m)	1344	132.3	bw	krill	10.1587
			Bm181021-TDR14	twilight	Surface (0-0.5m)	0	38.4667	bw	krill	0
			Bm181021-TDR14	twilight	Sub-Surface (0.5-5m)	0	38.4667	bw	krill	0
			Bm181021-TDR14	twilight	Shallow (5-50m)	0	38.4667	bw	krill	0
			Bm181021-TDR14	twilight	Moderate (50-150m)	102	38.4667	bw	krill	2.65165
			Bm181021-TDR14	twilight	Deep (>150m)	67	38.4667	bw	krill	1.74177
			Bm181021-TDR14	night	Surface (0-0.5m)	0	128.233	bw	krill	0
			Bm181021-TDR14	night	Sub-Surface (0.5-5m)	0	128.233	bw	krill	0
			Bm181021-TDR14	night	Shallow (5-50m)	0	128.233	bw	krill	0
			Bm181021-TDR14	night	Moderate (50-150m)	25	128.233	bw	krill	0.194957
			Bm181021-TDR14	night	Deep (>150m)	1	128.233	bw	krill	0.00779828
			Bm190709-TDR14	day	Surface (0-0.5m)	0	114.7	bw	krill	0
			Bm190709-TDR14	day	Sub-Surface (0.5-5m)	0	114.7	bw	krill	0
			Bm190709-TDR14	day	Shallow (5-50m)	18	114.7	bw	krill	0.156931
			Bm190709-TDR14	day	Moderate (50-150m)	368	114.7	bw	krill	3.20837
			Bm190709-TDR14	day	Deep (>150m)	457	114.7	bw	krill	3.98431
			Bm190709-TDR14	twilight	Surface (0-0.5m)	0	30.5	bw	krill	0
			Bm190709-TDR14	twilight	Sub-Surface (0.5-5m)	0	30.5	bw	krill	0
			Bm190709-TDR14	twilight	Shallow (5-50m)	82	30.5	bw	krill	2.68852
			Bm190709-TDR14	twilight	Moderate (50-150m)	42	30.5	bw	krill	1.37705
			Bm190709-TDR14	twilight	Deep (>150m)	3	30.5	bw	krill	0.0983607
			Bm190709-TDR14	night	Surface (0-0.5m)	0	46.5333	bw	krill	0
			Bm190709-TDR14	night	Sub-Surface (0.5-5m)	0	46.5333	bw	krill	0
			Bm190709-TDR14	night	Shallow (5-50m)	0	46.5333	bw	krill	0
			Bm190709-TDR14	night	Moderate (50-150m)	0	46.5333	bw	krill	0
			Bm190709-TDR14	night	Deep (>150m)	0	46.5333	bw	krill	0
			Bm190710-TDR15	day	Surface (0-0.5m)	0	190.017	bw	krill	0
			Bm190710-TDR15	day	Sub-Surface (0.5-5m)	0	190.017	bw	krill	0
			Bm190710-TDR15	day	Shallow (5-50m)	69	190.017	bw	krill	0.363126
			Bm190710-TDR15	day	Moderate (50-150m)	2321	190.017	bw	krill	12.2147
			Bm190710-TDR15	day	Deep (>150m)	480	190.017	bw	krill	2.52609
			Bm190710-TDR15	twilight	Surface (0-0.5m)	8	53.5833	bw	krill	0.1493
			Bm190710-TDR15	twilight	Sub-Surface (0.5-5m)	60	53.5833	bw	krill	1.11975
			Bm190710-TDR15	twilight	Shallow (5-50m)	268	53.5833	bw	krill	5.00156
			Bm190710-TDR15	twilight	Moderate (50-150m)	47	53.5833	bw	krill	0.877138
			Bm190710-TDR15	twilight	Deep (>150m)	0	53.5833	bw	krill	0
			Bm190710-TDR15	night	Surface (0-0.5m)	19	81.65	bw	krill	0.232701
			Bm190710-TDR15	night	Sub-Surface (0.5-5m)	125	81.65	bw	krill	1.53092
			Bm190710-TDR15	night	Shallow (5-50m)	136	81.65	bw	krill	1.66565
			Bm190710-TDR15	night	Moderate (50-150m)	6	81.65	bw	krill	0.0734844
			Bm190710-TDR15	night	Deep (>150m)	0	81.65	bw	krill	0
			Bm190916-TDR14	day	Surface (0-0.5m)	0	218.45	bw	krill	0
			Bm190916-TDR14	day	Sub-Surface (0.5-5m)	0	218.45	bw	krill	0
			Bm190916-TDR14	day	Shallow (5-50m)	24	218.45	bw	krill	0.109865
			Bm190916-TDR14	day	Moderate (50-150m)	310	218.45	bw	krill	1.41909
			Bm190916-TDR14	day	Deep (>150m)	541	218.45	bw	krill	2.47654
			Bm190916-TDR14	twilight	Surface (0-0.5m)	0	55.8	bw	krill	0
			Bm190916-TDR14	twilight	Sub-Surface (0.5-5m)	0	55.8	bw	krill	0
			Bm190916-TDR14	twilight	Shallow (5-50m)	22	55.8	bw	krill	0.394265
			Bm190916-TDR14	twilight	Moderate (50-150m)	23	55.8	bw	krill	0.412186
			Bm190916-TDR14	twilight	Deep (>150m)	0	55.8	bw	krill	0
			Bm190916-TDR14	night	Surface (0-0.5m)	0	165.95	bw	krill	0
			Bm190916-TDR14	night	Sub-Surface (0.5-5m)	0	165.95	bw	krill	0
			Bm190916-TDR14	night	Shallow (5-50m)	3	165.95	bw	krill	0.0180777
			Bm190916-TDR14	night	Moderate (50-150m)	3	165.95	bw	krill	0.0180777
			Bm190916-TDR14	night	Deep (>150m)	0	165.95	bw	krill	0
			Bm190916-TDR15	day	Surface (0-0.5m)	0	35.6833	bw	krill	0
			Bm190916-TDR15	day	Sub-Surface (0.5-5m)	0	35.6833	bw	krill	0
			Bm190916-TDR15	day	Shallow (5-50m)	0	35.6833	bw	krill	0
			Bm190916-TDR15	day	Moderate (50-150m)	214	35.6833	bw	krill	5.9972
			Bm190916-TDR15	day	Deep (>150m)	173	35.6833	bw	krill	4.8482
			Bm190916-TDR15	twilight	Surface (0-0.5m)	0	9.13333	bw	krill	0
			Bm190916-TDR15	twilight	Sub-Surface (0.5-5m)	0	9.13333	bw	krill	0
			Bm190916-TDR15	twilight	Shallow (5-50m)	9	9.13333	bw	krill	0.985401
			Bm190916-TDR15	twilight	Moderate (50-150m)	22	9.13333	bw	krill	2.40876
			Bm190916-TDR15	twilight	Deep (>150m)	0	9.13333	bw	krill	0
			Bm190916-TDR15	night	Surface (0-0.5m)	0	26.3	bw	krill	0
			Bm190916-TDR15	night	Sub-Surface (0.5-5m)	0	26.3	bw	krill	0
			Bm190916-TDR15	night	Shallow (5-50m)	0	26.3	bw	krill	0
			Bm190916-TDR15	night	Moderate (50-150m)	0	26.3	bw	krill	0
			Bm190916-TDR15	night	Deep (>150m)	0	26.3	bw	krill	0
			bp10_236a	day	Surface (0-0.5m)	1	3.78333	bp	krill	0.264317
			bp10_236a	day	Sub-Surface (0.5-5m)	12	3.78333	bp	krill	3.17181
			bp10_236a	day	Shallow (5-50m)	15	3.78333	bp	krill	3.96476
			bp10_236a	day	Moderate (50-150m)	0	3.78333	bp	krill	0
			bp10_236a	day	Deep (>150m)	13	3.78333	bp	krill	3.43612
			bp10_236a	twilight	Surface (0-0.5m)	0	0	bp	krill	0
			bp10_236a	twilight	Sub-Surface (0.5-5m)	0	0	bp	krill	0
			bp10_236a	twilight	Shallow (5-50m)	0	0	bp	krill	0
			bp10_236a	twilight	Moderate (50-150m)	0	0	bp	krill	0
			bp10_236a	twilight	Deep (>150m)	0	0	bp	krill	0
			bp10_236a	night	Surface (0-0.5m)	0	0	bp	krill	0
			bp10_236a	night	Sub-Surface (0.5-5m)	0	0	bp	krill	0
			bp10_236a	night	Shallow (5-50m)	0	0	bp	krill	0
			bp10_236a	night	Moderate (50-150m)	0	0	bp	krill	0
			bp10_236a	night	Deep (>150m)	0	0	bp	krill	0
			bp10_239a	day	Surface (0-0.5m)	0	5.75	bp	krill	0
			bp10_239a	day	Sub-Surface (0.5-5m)	0	5.75	bp	krill	0
			bp10_239a	day	Shallow (5-50m)	0	5.75	bp	krill	0
			bp10_239a	day	Moderate (50-150m)	35	5.75	bp	krill	6.08696
			bp10_239a	day	Deep (>150m)	34	5.75	bp	krill	5.91304
			bp10_239a	twilight	Surface (0-0.5m)	0	0	bp	krill	0
			bp10_239a	twilight	Sub-Surface (0.5-5m)	0	0	bp	krill	0
			bp10_239a	twilight	Shallow (5-50m)	0	0	bp	krill	0
			bp10_239a	twilight	Moderate (50-150m)	0	0	bp	krill	0
			bp10_239a	twilight	Deep (>150m)	0	0	bp	krill	0
			bp10_239a	night	Surface (0-0.5m)	0	0	bp	krill	0
			bp10_239a	night	Sub-Surface (0.5-5m)	0	0	bp	krill	0
			bp10_239a	night	Shallow (5-50m)	0	0	bp	krill	0
			bp10_239a	night	Moderate (50-150m)	0	0	bp	krill	0
			bp10_239a	night	Deep (>150m)	0	0	bp	krill	0
			bp10_244a	day	Surface (0-0.5m)	0	2.95	bp	krill	0
			bp10_244a	day	Sub-Surface (0.5-5m)	0	2.95	bp	krill	0
			bp10_244a	day	Shallow (5-50m)	0	2.95	bp	krill	0
			bp10_244a	day	Moderate (50-150m)	0	2.95	bp	krill	0
			bp10_244a	day	Deep (>150m)	52	2.95	bp	krill	17.6271
			bp10_244a	twilight	Surface (0-0.5m)	0	0	bp	krill	0
			bp10_244a	twilight	Sub-Surface (0.5-5m)	0	0	bp	krill	0
			bp10_244a	twilight	Shallow (5-50m)	0	0	bp	krill	0
			bp10_244a	twilight	Moderate (50-150m)	0	0	bp	krill	0
			bp10_244a	twilight	Deep (>150m)	0	0	bp	krill	0
			bp10_244a	night	Surface (0-0.5m)	0	0	bp	krill	0
			bp10_244a	night	Sub-Surface (0.5-5m)	0	0	bp	krill	0
			bp10_244a	night	Shallow (5-50m)	0	0	bp	krill	0
			bp10_244a	night	Moderate (50-150m)	0	0	bp	krill	0
			bp10_244a	night	Deep (>150m)	0	0	bp	krill	0
			bp10_245a	day	Surface (0-0.5m)	1	3.7	bp	krill	0.27027
			bp10_245a	day	Sub-Surface (0.5-5m)	24	3.7	bp	krill	6.48649
			bp10_245a	day	Shallow (5-50m)	15	3.7	bp	krill	4.05405
			bp10_245a	day	Moderate (50-150m)	17	3.7	bp	krill	4.59459
			bp10_245a	day	Deep (>150m)	3	3.7	bp	krill	0.810811
			bp10_245a	twilight	Surface (0-0.5m)	0	0	bp	krill	0
			bp10_245a	twilight	Sub-Surface (0.5-5m)	0	0	bp	krill	0
			bp10_245a	twilight	Shallow (5-50m)	0	0	bp	krill	0
			bp10_245a	twilight	Moderate (50-150m)	0	0	bp	krill	0
			bp10_245a	twilight	Deep (>150m)	0	0	bp	krill	0
			bp10_245a	night	Surface (0-0.5m)	0	0	bp	krill	0
			bp10_245a	night	Sub-Surface (0.5-5m)	0	0	bp	krill	0
			bp10_245a	night	Shallow (5-50m)	0	0	bp	krill	0
			bp10_245a	night	Moderate (50-150m)	0	0	bp	krill	0
			bp10_245a	night	Deep (>150m)	0	0	bp	krill	0
			bp10_247a	day	Surface (0-0.5m)	0	4.63333	bp	krill	0
			bp10_247a	day	Sub-Surface (0.5-5m)	38	4.63333	bp	krill	8.20144
			bp10_247a	day	Shallow (5-50m)	19	4.63333	bp	krill	4.10072
			bp10_247a	day	Moderate (50-150m)	0	4.63333	bp	krill	0
			bp10_247a	day	Deep (>150m)	0	4.63333	bp	krill	0
			bp10_247a	twilight	Surface (0-0.5m)	0	0	bp	krill	0
			bp10_247a	twilight	Sub-Surface (0.5-5m)	0	0	bp	krill	0
			bp10_247a	twilight	Shallow (5-50m)	0	0	bp	krill	0
			bp10_247a	twilight	Moderate (50-150m)	0	0	bp	krill	0
			bp10_247a	twilight	Deep (>150m)	0	0	bp	krill	0
			bp10_247a	night	Surface (0-0.5m)	0	0	bp	krill	0
			bp10_247a	night	Sub-Surface (0.5-5m)	0	0	bp	krill	0
			bp10_247a	night	Shallow (5-50m)	0	0	bp	krill	0
			bp10_247a	night	Moderate (50-150m)	0	0	bp	krill	0
			bp10_247a	night	Deep (>150m)	0	0	bp	krill	0
			bp12_217a	day	Surface (0-0.5m)	0	9.08333	bp	krill	0
			bp12_217a	day	Sub-Surface (0.5-5m)	0	9.08333	bp	krill	0
			bp12_217a	day	Shallow (5-50m)	0	9.08333	bp	krill	0
			bp12_217a	day	Moderate (50-150m)	3	9.08333	bp	krill	0.330275
			bp12_217a	day	Deep (>150m)	220	9.08333	bp	krill	24.2202
			bp12_217a	twilight	Surface (0-0.5m)	0	3.28333	bp	krill	0
			bp12_217a	twilight	Sub-Surface (0.5-5m)	0	3.28333	bp	krill	0
			bp12_217a	twilight	Shallow (5-50m)	1	3.28333	bp	krill	0.304569
			bp12_217a	twilight	Moderate (50-150m)	18	3.28333	bp	krill	5.48223
			bp12_217a	twilight	Deep (>150m)	7	3.28333	bp	krill	2.13198
			bp12_217a	night	Surface (0-0.5m)	0	7.16667	bp	krill	0
			bp12_217a	night	Sub-Surface (0.5-5m)	0	7.16667	bp	krill	0
			bp12_217a	night	Shallow (5-50m)	1	7.16667	bp	krill	0.139535
			bp12_217a	night	Moderate (50-150m)	10	7.16667	bp	krill	1.39535
			bp12_217a	night	Deep (>150m)	0	7.16667	bp	krill	0
			bp12_294a	day	Surface (0-0.5m)	0	6.18333	bp	krill	0
			bp12_294a	day	Sub-Surface (0.5-5m)	3	6.18333	bp	krill	0.485175
			bp12_294a	day	Shallow (5-50m)	7	6.18333	bp	krill	1.13208
			bp12_294a	day	Moderate (50-150m)	4	6.18333	bp	krill	0.6469
			bp12_294a	day	Deep (>150m)	0	6.18333	bp	krill	0
			bp12_294a	twilight	Surface (0-0.5m)	0	0	bp	krill	0
			bp12_294a	twilight	Sub-Surface (0.5-5m)	0	0	bp	krill	0
			bp12_294a	twilight	Shallow (5-50m)	0	0	bp	krill	0
			bp12_294a	twilight	Moderate (50-150m)	0	0	bp	krill	0
			bp12_294a	twilight	Deep (>150m)	0	0	bp	krill	0
			bp12_294a	night	Surface (0-0.5m)	0	0	bp	krill	0
			bp12_294a	night	Sub-Surface (0.5-5m)	0	0	bp	krill	0
			bp12_294a	night	Shallow (5-50m)	0	0	bp	krill	0
			bp12_294a	night	Moderate (50-150m)	0	0	bp	krill	0
			bp12_294a	night	Deep (>150m)	0	0	bp	krill	0
			bp13_193a	day	Surface (0-0.5m)	0	3.85	bp	krill	0
			bp13_193a	day	Sub-Surface (0.5-5m)	0	3.85	bp	krill	0
			bp13_193a	day	Shallow (5-50m)	0	3.85	bp	krill	0
			bp13_193a	day	Moderate (50-150m)	0	3.85	bp	krill	0
			bp13_193a	day	Deep (>150m)	49	3.85	bp	krill	12.7273
			bp13_193a	twilight	Surface (0-0.5m)	0	0	bp	krill	0
			bp13_193a	twilight	Sub-Surface (0.5-5m)	0	0	bp	krill	0
			bp13_193a	twilight	Shallow (5-50m)	0	0	bp	krill	0
			bp13_193a	twilight	Moderate (50-150m)	0	0	bp	krill	0
			bp13_193a	twilight	Deep (>150m)	0	0	bp	krill	0
			bp13_193a	night	Surface (0-0.5m)	0	0	bp	krill	0
			bp13_193a	night	Sub-Surface (0.5-5m)	0	0	bp	krill	0
			bp13_193a	night	Shallow (5-50m)	0	0	bp	krill	0
			bp13_193a	night	Moderate (50-150m)	0	0	bp	krill	0
			bp13_193a	night	Deep (>150m)	0	0	bp	krill	0
			bp13_216a	day	Surface (0-0.5m)	0	4.68333	bp	krill	0
			bp13_216a	day	Sub-Surface (0.5-5m)	0	4.68333	bp	krill	0
			bp13_216a	day	Shallow (5-50m)	0	4.68333	bp	krill	0
			bp13_216a	day	Moderate (50-150m)	0	4.68333	bp	krill	0
			bp13_216a	day	Deep (>150m)	86	4.68333	bp	krill	18.363
			bp13_216a	twilight	Surface (0-0.5m)	0	0	bp	krill	0
			bp13_216a	twilight	Sub-Surface (0.5-5m)	0	0	bp	krill	0
			bp13_216a	twilight	Shallow (5-50m)	0	0	bp	krill	0
			bp13_216a	twilight	Moderate (50-150m)	0	0	bp	krill	0
			bp13_216a	twilight	Deep (>150m)	0	0	bp	krill	0
			bp13_216a	night	Surface (0-0.5m)	0	0	bp	krill	0
			bp13_216a	night	Sub-Surface (0.5-5m)	0	0	bp	krill	0
			bp13_216a	night	Shallow (5-50m)	0	0	bp	krill	0
			bp13_216a	night	Moderate (50-150m)	0	0	bp	krill	0
			bp13_216a	night	Deep (>150m)	0	0	bp	krill	0
			bp13_257a	day	Surface (0-0.5m)	0	2.36667	bp	krill	0
			bp13_257a	day	Sub-Surface (0.5-5m)	0	2.36667	bp	krill	0
			bp13_257a	day	Shallow (5-50m)	38	2.36667	bp	krill	16.0563
			bp13_257a	day	Moderate (50-150m)	0	2.36667	bp	krill	0
			bp13_257a	day	Deep (>150m)	0	2.36667	bp	krill	0
			bp13_257a	twilight	Surface (0-0.5m)	0	0	bp	krill	0
			bp13_257a	twilight	Sub-Surface (0.5-5m)	0	0	bp	krill	0
			bp13_257a	twilight	Shallow (5-50m)	0	0	bp	krill	0
			bp13_257a	twilight	Moderate (50-150m)	0	0	bp	krill	0
			bp13_257a	twilight	Deep (>150m)	0	0	bp	krill	0
			bp13_257a	night	Surface (0-0.5m)	0	0	bp	krill	0
			bp13_257a	night	Sub-Surface (0.5-5m)	0	0	bp	krill	0
			bp13_257a	night	Shallow (5-50m)	0	0	bp	krill	0
			bp13_257a	night	Moderate (50-150m)	0	0	bp	krill	0
			bp13_257a	night	Deep (>150m)	0	0	bp	krill	0
			bp13_257b	day	Surface (0-0.5m)	0	5.16667	bp	krill	0
			bp13_257b	day	Sub-Surface (0.5-5m)	57	5.16667	bp	krill	11.0323
			bp13_257b	day	Shallow (5-50m)	31	5.16667	bp	krill	6
			bp13_257b	day	Moderate (50-150m)	1	5.16667	bp	krill	0.193548
			bp13_257b	day	Deep (>150m)	0	5.16667	bp	krill	0
			bp13_257b	twilight	Surface (0-0.5m)	0	0	bp	krill	0
			bp13_257b	twilight	Sub-Surface (0.5-5m)	0	0	bp	krill	0
			bp13_257b	twilight	Shallow (5-50m)	0	0	bp	krill	0
			bp13_257b	twilight	Moderate (50-150m)	0	0	bp	krill	0
			bp13_257b	twilight	Deep (>150m)	0	0	bp	krill	0
			bp13_257b	night	Surface (0-0.5m)	0	0	bp	krill	0
			bp13_257b	night	Sub-Surface (0.5-5m)	0	0	bp	krill	0
			bp13_257b	night	Shallow (5-50m)	0	0	bp	krill	0
			bp13_257b	night	Moderate (50-150m)	0	0	bp	krill	0
			bp13_257b	night	Deep (>150m)	0	0	bp	krill	0
			bp13_258a	day	Surface (0-0.5m)	0	5.91667	bp	krill	0
			bp13_258a	day	Sub-Surface (0.5-5m)	16	5.91667	bp	krill	2.70423
			bp13_258a	day	Shallow (5-50m)	7	5.91667	bp	krill	1.1831
			bp13_258a	day	Moderate (50-150m)	0	5.91667	bp	krill	0
			bp13_258a	day	Deep (>150m)	0	5.91667	bp	krill	0
			bp13_258a	twilight	Surface (0-0.5m)	0	0	bp	krill	0
			bp13_258a	twilight	Sub-Surface (0.5-5m)	0	0	bp	krill	0
			bp13_258a	twilight	Shallow (5-50m)	0	0	bp	krill	0
			bp13_258a	twilight	Moderate (50-150m)	0	0	bp	krill	0
			bp13_258a	twilight	Deep (>150m)	0	0	bp	krill	0
			bp13_258a	night	Surface (0-0.5m)	0	0	bp	krill	0
			bp13_258a	night	Sub-Surface (0.5-5m)	0	0	bp	krill	0
			bp13_258a	night	Shallow (5-50m)	0	0	bp	krill	0
			bp13_258a	night	Moderate (50-150m)	0	0	bp	krill	0
			bp13_258a	night	Deep (>150m)	0	0	bp	krill	0
			bp13_258b	day	Surface (0-0.5m)	0	5.51667	bp	krill	0
			bp13_258b	day	Sub-Surface (0.5-5m)	37	5.51667	bp	krill	6.70695
			bp13_258b	day	Shallow (5-50m)	4	5.51667	bp	krill	0.725076
			bp13_258b	day	Moderate (50-150m)	0	5.51667	bp	krill	0
			bp13_258b	day	Deep (>150m)	0	5.51667	bp	krill	0
			bp13_258b	twilight	Surface (0-0.5m)	0	0	bp	krill	0
			bp13_258b	twilight	Sub-Surface (0.5-5m)	0	0	bp	krill	0
			bp13_258b	twilight	Shallow (5-50m)	0	0	bp	krill	0
			bp13_258b	twilight	Moderate (50-150m)	0	0	bp	krill	0
			bp13_258b	twilight	Deep (>150m)	0	0	bp	krill	0
			bp13_258b	night	Surface (0-0.5m)	0	0	bp	krill	0
			bp13_258b	night	Sub-Surface (0.5-5m)	0	0	bp	krill	0
			bp13_258b	night	Shallow (5-50m)	0	0	bp	krill	0
			bp13_258b	night	Moderate (50-150m)	0	0	bp	krill	0
			bp13_258b	night	Deep (>150m)	0	0	bp	krill	0
			bp13_258c	day	Surface (0-0.5m)	11	6.25	bp	krill	1.76
			bp13_258c	day	Sub-Surface (0.5-5m)	8	6.25	bp	krill	1.28
			bp13_258c	day	Shallow (5-50m)	1	6.25	bp	krill	0.16
			bp13_258c	day	Moderate (50-150m)	0	6.25	bp	krill	0
			bp13_258c	day	Deep (>150m)	0	6.25	bp	krill	0
			bp13_258c	twilight	Surface (0-0.5m)	0	0	bp	krill	0
			bp13_258c	twilight	Sub-Surface (0.5-5m)	0	0	bp	krill	0
			bp13_258c	twilight	Shallow (5-50m)	0	0	bp	krill	0
			bp13_258c	twilight	Moderate (50-150m)	0	0	bp	krill	0
			bp13_258c	twilight	Deep (>150m)	0	0	bp	krill	0
			bp13_258c	night	Surface (0-0.5m)	0	0	bp	krill	0
			bp13_258c	night	Sub-Surface (0.5-5m)	0	0	bp	krill	0
			bp13_258c	night	Shallow (5-50m)	0	0	bp	krill	0
			bp13_258c	night	Moderate (50-150m)	0	0	bp	krill	0
			bp13_258c	night	Deep (>150m)	0	0	bp	krill	0
			bp13_259a	day	Surface (0-0.5m)	1	5.26667	bp	krill	0.189873
			bp13_259a	day	Sub-Surface (0.5-5m)	56	5.26667	bp	krill	10.6329
			bp13_259a	day	Shallow (5-50m)	6	5.26667	bp	krill	1.13924
			bp13_259a	day	Moderate (50-150m)	0	5.26667	bp	krill	0
			bp13_259a	day	Deep (>150m)	0	5.26667	bp	krill	0
			bp13_259a	twilight	Surface (0-0.5m)	0	0	bp	krill	0
			bp13_259a	twilight	Sub-Surface (0.5-5m)	0	0	bp	krill	0
			bp13_259a	twilight	Shallow (5-50m)	0	0	bp	krill	0
			bp13_259a	twilight	Moderate (50-150m)	0	0	bp	krill	0
			bp13_259a	twilight	Deep (>150m)	0	0	bp	krill	0
			bp13_259a	night	Surface (0-0.5m)	0	0	bp	krill	0
			bp13_259a	night	Sub-Surface (0.5-5m)	0	0	bp	krill	0
			bp13_259a	night	Shallow (5-50m)	0	0	bp	krill	0
			bp13_259a	night	Moderate (50-150m)	0	0	bp	krill	0
			bp13_259a	night	Deep (>150m)	0	0	bp	krill	0
			bp13_265a	day	Surface (0-0.5m)	0	3.75	bp	krill	0
			bp13_265a	day	Sub-Surface (0.5-5m)	11	3.75	bp	krill	2.93333
			bp13_265a	day	Shallow (5-50m)	1	3.75	bp	krill	0.266667
			bp13_265a	day	Moderate (50-150m)	89	3.75	bp	krill	23.7333
			bp13_265a	day	Deep (>150m)	0	3.75	bp	krill	0
			bp13_265a	twilight	Surface (0-0.5m)	0	0	bp	krill	0
			bp13_265a	twilight	Sub-Surface (0.5-5m)	0	0	bp	krill	0
			bp13_265a	twilight	Shallow (5-50m)	0	0	bp	krill	0
			bp13_265a	twilight	Moderate (50-150m)	0	0	bp	krill	0
			bp13_265a	twilight	Deep (>150m)	0	0	bp	krill	0
			bp13_265a	night	Surface (0-0.5m)	0	0	bp	krill	0
			bp13_265a	night	Sub-Surface (0.5-5m)	0	0	bp	krill	0
			bp13_265a	night	Shallow (5-50m)	0	0	bp	krill	0
			bp13_265a	night	Moderate (50-150m)	0	0	bp	krill	0
			bp13_265a	night	Deep (>150m)	0	0	bp	krill	0
			bp15_075a	day	Surface (0-0.5m)	0	3.2	bp	krill	0
			bp15_075a	day	Sub-Surface (0.5-5m)	0	3.2	bp	krill	0
			bp15_075a	day	Shallow (5-50m)	93	3.2	bp	krill	29.0625
			bp15_075a	day	Moderate (50-150m)	0	3.2	bp	krill	0
			bp15_075a	day	Deep (>150m)	0	3.2	bp	krill	0
			bp15_075a	twilight	Surface (0-0.5m)	0	0	bp	krill	0
			bp15_075a	twilight	Sub-Surface (0.5-5m)	0	0	bp	krill	0
			bp15_075a	twilight	Shallow (5-50m)	0	0	bp	krill	0
			bp15_075a	twilight	Moderate (50-150m)	0	0	bp	krill	0
			bp15_075a	twilight	Deep (>150m)	0	0	bp	krill	0
			bp15_075a	night	Surface (0-0.5m)	0	0	bp	krill	0
			bp15_075a	night	Sub-Surface (0.5-5m)	0	0	bp	krill	0
			bp15_075a	night	Shallow (5-50m)	0	0	bp	krill	0
			bp15_075a	night	Moderate (50-150m)	0	0	bp	krill	0
			bp15_075a	night	Deep (>150m)	0	0	bp	krill	0
			bp15_229a	day	Surface (0-0.5m)	0	5.65	bp	krill	0
			bp15_229a	day	Sub-Surface (0.5-5m)	1	5.65	bp	krill	0.176991
			bp15_229a	day	Shallow (5-50m)	103	5.65	bp	krill	18.2301
			bp15_229a	day	Moderate (50-150m)	30	5.65	bp	krill	5.30973
			bp15_229a	day	Deep (>150m)	0	5.65	bp	krill	0
			bp15_229a	twilight	Surface (0-0.5m)	0	0	bp	krill	0
			bp15_229a	twilight	Sub-Surface (0.5-5m)	0	0	bp	krill	0
			bp15_229a	twilight	Shallow (5-50m)	0	0	bp	krill	0
			bp15_229a	twilight	Moderate (50-150m)	0	0	bp	krill	0
			bp15_229a	twilight	Deep (>150m)	0	0	bp	krill	0
			bp15_229a	night	Surface (0-0.5m)	0	0	bp	krill	0
			bp15_229a	night	Sub-Surface (0.5-5m)	0	0	bp	krill	0
			bp15_229a	night	Shallow (5-50m)	0	0	bp	krill	0
			bp15_229a	night	Moderate (50-150m)	0	0	bp	krill	0
			bp15_229a	night	Deep (>150m)	0	0	bp	krill	0
			bp15_235a	day	Surface (0-0.5m)	0	0.716667	bp	krill	0
			bp15_235a	day	Sub-Surface (0.5-5m)	0	0.716667	bp	krill	0
			bp15_235a	day	Shallow (5-50m)	19	0.716667	bp	krill	26.5116
			bp15_235a	day	Moderate (50-150m)	0	0.716667	bp	krill	0
			bp15_235a	day	Deep (>150m)	0	0.716667	bp	krill	0
			bp15_235a	twilight	Surface (0-0.5m)	0	0	bp	krill	0
			bp15_235a	twilight	Sub-Surface (0.5-5m)	0	0	bp	krill	0
			bp15_235a	twilight	Shallow (5-50m)	0	0	bp	krill	0
			bp15_235a	twilight	Moderate (50-150m)	0	0	bp	krill	0
			bp15_235a	twilight	Deep (>150m)	0	0	bp	krill	0
			bp15_235a	night	Surface (0-0.5m)	0	0	bp	krill	0
			bp15_235a	night	Sub-Surface (0.5-5m)	0	0	bp	krill	0
			bp15_235a	night	Shallow (5-50m)	0	0	bp	krill	0
			bp15_235a	night	Moderate (50-150m)	0	0	bp	krill	0
			bp15_235a	night	Deep (>150m)	0	0	bp	krill	0
			bp15_236a	day	Surface (0-0.5m)	0	4.1	bp	krill	0
			bp15_236a	day	Sub-Surface (0.5-5m)	2	4.1	bp	krill	0.487805
			bp15_236a	day	Shallow (5-50m)	53	4.1	bp	krill	12.9268
			bp15_236a	day	Moderate (50-150m)	40	4.1	bp	krill	9.7561
			bp15_236a	day	Deep (>150m)	0	4.1	bp	krill	0
			bp15_236a	twilight	Surface (0-0.5m)	0	0	bp	krill	0
			bp15_236a	twilight	Sub-Surface (0.5-5m)	0	0	bp	krill	0
			bp15_236a	twilight	Shallow (5-50m)	0	0	bp	krill	0
			bp15_236a	twilight	Moderate (50-150m)	0	0	bp	krill	0
			bp15_236a	twilight	Deep (>150m)	0	0	bp	krill	0
			bp15_236a	night	Surface (0-0.5m)	0	0	bp	krill	0
			bp15_236a	night	Sub-Surface (0.5-5m)	0	0	bp	krill	0
			bp15_236a	night	Shallow (5-50m)	0	0	bp	krill	0
			bp15_236a	night	Moderate (50-150m)	0	0	bp	krill	0
			bp15_236a	night	Deep (>150m)	0	0	bp	krill	0
			bp160728-25	day	Surface (0-0.5m)	0	3.6	bp	krill	0
			bp160728-25	day	Sub-Surface (0.5-5m)	0	3.6	bp	krill	0
			bp160728-25	day	Shallow (5-50m)	1	3.6	bp	krill	0.277778
			bp160728-25	day	Moderate (50-150m)	140	3.6	bp	krill	38.8889
			bp160728-25	day	Deep (>150m)	0	3.6	bp	krill	0
			bp160728-25	twilight	Surface (0-0.5m)	0	0	bp	krill	0
			bp160728-25	twilight	Sub-Surface (0.5-5m)	0	0	bp	krill	0
			bp160728-25	twilight	Shallow (5-50m)	0	0	bp	krill	0
			bp160728-25	twilight	Moderate (50-150m)	0	0	bp	krill	0
			bp160728-25	twilight	Deep (>150m)	0	0	bp	krill	0
			bp160728-25	night	Surface (0-0.5m)	0	0	bp	krill	0
			bp160728-25	night	Sub-Surface (0.5-5m)	0	0	bp	krill	0
			bp160728-25	night	Shallow (5-50m)	0	0	bp	krill	0
			bp160728-25	night	Moderate (50-150m)	0	0	bp	krill	0
			bp160728-25	night	Deep (>150m)	0	0	bp	krill	0
			Bp160912-A14	day	Surface (0-0.5m)	1	41.9333	bp	krill	0.0238474
			Bp160912-A14	day	Sub-Surface (0.5-5m)	19	41.9333	bp	krill	0.4531
			Bp160912-A14	day	Shallow (5-50m)	38	41.9333	bp	krill	0.9062
			Bp160912-A14	day	Moderate (50-150m)	10	41.9333	bp	krill	0.238474
			Bp160912-A14	day	Deep (>150m)	344	41.9333	bp	krill	8.2035
			Bp160912-A14	twilight	Surface (0-0.5m)	0	8.81667	bp	krill	0
			Bp160912-A14	twilight	Sub-Surface (0.5-5m)	3	8.81667	bp	krill	0.340265
			Bp160912-A14	twilight	Shallow (5-50m)	77	8.81667	bp	krill	8.73346
			Bp160912-A14	twilight	Moderate (50-150m)	10	8.81667	bp	krill	1.13422
			Bp160912-A14	twilight	Deep (>150m)	38	8.81667	bp	krill	4.31002
			Bp160912-A14	night	Surface (0-0.5m)	4	26.3167	bp	krill	0.151995
			Bp160912-A14	night	Sub-Surface (0.5-5m)	24	26.3167	bp	krill	0.91197
			Bp160912-A14	night	Shallow (5-50m)	364	26.3167	bp	krill	13.8315
			Bp160912-A14	night	Moderate (50-150m)	10	26.3167	bp	krill	0.379987
			Bp160912-A14	night	Deep (>150m)	0	26.3167	bp	krill	0
			Bp160914-A20	day	Surface (0-0.5m)	4	50.4167	bp	krill	0.0793388
			Bp160914-A20	day	Sub-Surface (0.5-5m)	47	50.4167	bp	krill	0.932231
			Bp160914-A20	day	Shallow (5-50m)	42	50.4167	bp	krill	0.833058
			Bp160914-A20	day	Moderate (50-150m)	18	50.4167	bp	krill	0.357025
			Bp160914-A20	day	Deep (>150m)	504	50.4167	bp	krill	9.99669
			Bp160914-A20	twilight	Surface (0-0.5m)	0	13.2167	bp	krill	0
			Bp160914-A20	twilight	Sub-Surface (0.5-5m)	5	13.2167	bp	krill	0.37831
			Bp160914-A20	twilight	Shallow (5-50m)	63	13.2167	bp	krill	4.76671
			Bp160914-A20	twilight	Moderate (50-150m)	49	13.2167	bp	krill	3.70744
			Bp160914-A20	twilight	Deep (>150m)	40	13.2167	bp	krill	3.02648
			Bp160914-A20	night	Surface (0-0.5m)	0	38.3167	bp	krill	0
			Bp160914-A20	night	Sub-Surface (0.5-5m)	1	38.3167	bp	krill	0.0260983
			Bp160914-A20	night	Shallow (5-50m)	102	38.3167	bp	krill	2.66203
			Bp160914-A20	night	Moderate (50-150m)	88	38.3167	bp	krill	2.29665
			Bp160914-A20	night	Deep (>150m)	0	38.3167	bp	krill	0
			Bp180501-A41	day	Surface (0-0.5m)	3	44.1	bp	krill	0.0680272
			Bp180501-A41	day	Sub-Surface (0.5-5m)	7	44.1	bp	krill	0.15873
			Bp180501-A41	day	Shallow (5-50m)	1	44.1	bp	krill	0.0226757
			Bp180501-A41	day	Moderate (50-150m)	316	44.1	bp	krill	7.16553
			Bp180501-A41	day	Deep (>150m)	335	44.1	bp	krill	7.59637
			Bp180501-A41	twilight	Surface (0-0.5m)	0	9.7	bp	krill	0
			Bp180501-A41	twilight	Sub-Surface (0.5-5m)	0	9.7	bp	krill	0
			Bp180501-A41	twilight	Shallow (5-50m)	63	9.7	bp	krill	6.49485
			Bp180501-A41	twilight	Moderate (50-150m)	129	9.7	bp	krill	13.299
			Bp180501-A41	twilight	Deep (>150m)	0	9.7	bp	krill	0
			Bp180501-A41	night	Surface (0-0.5m)	0	21.95	bp	krill	0
			Bp180501-A41	night	Sub-Surface (0.5-5m)	0	21.95	bp	krill	0
			Bp180501-A41	night	Shallow (5-50m)	11	21.95	bp	krill	0.501139
			Bp180501-A41	night	Moderate (50-150m)	93	21.95	bp	krill	4.2369
			Bp180501-A41	night	Deep (>150m)	0	21.95	bp	krill	0
			Bp180623-A41	day	Surface (0-0.5m)	0	38.2833	bp	krill	0
			Bp180623-A41	day	Sub-Surface (0.5-5m)	0	38.2833	bp	krill	0
			Bp180623-A41	day	Shallow (5-50m)	0	38.2833	bp	krill	0
			Bp180623-A41	day	Moderate (50-150m)	9	38.2833	bp	krill	0.235089
			Bp180623-A41	day	Deep (>150m)	849	38.2833	bp	krill	22.1768
			Bp180623-A41	twilight	Surface (0-0.5m)	0	7.81667	bp	krill	0
			Bp180623-A41	twilight	Sub-Surface (0.5-5m)	0	7.81667	bp	krill	0
			Bp180623-A41	twilight	Shallow (5-50m)	0	7.81667	bp	krill	0
			Bp180623-A41	twilight	Moderate (50-150m)	53	7.81667	bp	krill	6.78038
			Bp180623-A41	twilight	Deep (>150m)	23	7.81667	bp	krill	2.94243
			Bp180623-A41	night	Surface (0-0.5m)	0	12.1667	bp	krill	0
			Bp180623-A41	night	Sub-Surface (0.5-5m)	0	12.1667	bp	krill	0
			Bp180623-A41	night	Shallow (5-50m)	0	12.1667	bp	krill	0
			Bp180623-A41	night	Moderate (50-150m)	0	12.1667	bp	krill	0
			Bp180623-A41	night	Deep (>150m)	0	12.1667	bp	krill	0
			Bp180623-A44	day	Surface (0-0.5m)	0	10.6667	bp	krill	0
			Bp180623-A44	day	Sub-Surface (0.5-5m)	0	10.6667	bp	krill	0
			Bp180623-A44	day	Shallow (5-50m)	0	10.6667	bp	krill	0
			Bp180623-A44	day	Moderate (50-150m)	1	10.6667	bp	krill	0.09375
			Bp180623-A44	day	Deep (>150m)	331	10.6667	bp	krill	31.0312
			Bp180623-A44	twilight	Surface (0-0.5m)	0	3.66667	bp	krill	0
			Bp180623-A44	twilight	Sub-Surface (0.5-5m)	0	3.66667	bp	krill	0
			Bp180623-A44	twilight	Shallow (5-50m)	38	3.66667	bp	krill	10.3636
			Bp180623-A44	twilight	Moderate (50-150m)	45	3.66667	bp	krill	12.2727
			Bp180623-A44	twilight	Deep (>150m)	2	3.66667	bp	krill	0.545455
			Bp180623-A44	night	Surface (0-0.5m)	0	6.06667	bp	krill	0
			Bp180623-A44	night	Sub-Surface (0.5-5m)	0	6.06667	bp	krill	0
			Bp180623-A44	night	Shallow (5-50m)	1	6.06667	bp	krill	0.164835
			Bp180623-A44	night	Moderate (50-150m)	0	6.06667	bp	krill	0
			Bp180623-A44	night	Deep (>150m)	0	6.06667	bp	krill	0
			bp180828-44	day	Surface (0-0.5m)	0	4.16667	bp	krill	0
			bp180828-44	day	Sub-Surface (0.5-5m)	0	4.16667	bp	krill	0
			bp180828-44	day	Shallow (5-50m)	0	4.16667	bp	krill	0
			bp180828-44	day	Moderate (50-150m)	0	4.16667	bp	krill	0
			bp180828-44	day	Deep (>150m)	102	4.16667	bp	krill	24.48
			bp180828-44	twilight	Surface (0-0.5m)	0	0	bp	krill	0
			bp180828-44	twilight	Sub-Surface (0.5-5m)	0	0	bp	krill	0
			bp180828-44	twilight	Shallow (5-50m)	0	0	bp	krill	0
			bp180828-44	twilight	Moderate (50-150m)	0	0	bp	krill	0
			bp180828-44	twilight	Deep (>150m)	0	0	bp	krill	0
			bp180828-44	night	Surface (0-0.5m)	0	0	bp	krill	0
			bp180828-44	night	Sub-Surface (0.5-5m)	0	0	bp	krill	0
			bp180828-44	night	Shallow (5-50m)	0	0	bp	krill	0
			bp180828-44	night	Moderate (50-150m)	0	0	bp	krill	0
			bp180828-44	night	Deep (>150m)	0	0	bp	krill	0
			bp180830-53	day	Surface (0-0.5m)	0	0.75	bp	krill	0
			bp180830-53	day	Sub-Surface (0.5-5m)	0	0.75	bp	krill	0
			bp180830-53	day	Shallow (5-50m)	0	0.75	bp	krill	0
			bp180830-53	day	Moderate (50-150m)	1	0.75	bp	krill	1.33333
			bp180830-53	day	Deep (>150m)	9	0.75	bp	krill	12
			bp180830-53	twilight	Surface (0-0.5m)	0	0	bp	krill	0
			bp180830-53	twilight	Sub-Surface (0.5-5m)	0	0	bp	krill	0
			bp180830-53	twilight	Shallow (5-50m)	0	0	bp	krill	0
			bp180830-53	twilight	Moderate (50-150m)	0	0	bp	krill	0
			bp180830-53	twilight	Deep (>150m)	0	0	bp	krill	0
			bp180830-53	night	Surface (0-0.5m)	0	0	bp	krill	0
			bp180830-53	night	Sub-Surface (0.5-5m)	0	0	bp	krill	0
			bp180830-53	night	Shallow (5-50m)	0	0	bp	krill	0
			bp180830-53	night	Moderate (50-150m)	0	0	bp	krill	0
			bp180830-53	night	Deep (>150m)	0	0	bp	krill	0
			Bp191022-A41	day	Surface (0-0.5m)	1	55.5333	bp	krill	0.0180072
			Bp191022-A41	day	Sub-Surface (0.5-5m)	2	55.5333	bp	krill	0.0360144
			Bp191022-A41	day	Shallow (5-50m)	46	55.5333	bp	krill	0.828331
			Bp191022-A41	day	Moderate (50-150m)	101	55.5333	bp	krill	1.81873
			Bp191022-A41	day	Deep (>150m)	29	55.5333	bp	krill	0.522209
			Bp191022-A41	twilight	Surface (0-0.5m)	0	14.6	bp	krill	0
			Bp191022-A41	twilight	Sub-Surface (0.5-5m)	1	14.6	bp	krill	0.0684932
			Bp191022-A41	twilight	Shallow (5-50m)	3	14.6	bp	krill	0.205479
			Bp191022-A41	twilight	Moderate (50-150m)	11	14.6	bp	krill	0.753425
			Bp191022-A41	twilight	Deep (>150m)	0	14.6	bp	krill	0
			Bp191022-A41	night	Surface (0-0.5m)	0	50.8	bp	krill	0
			Bp191022-A41	night	Sub-Surface (0.5-5m)	4	50.8	bp	krill	0.0787402
			Bp191022-A41	night	Shallow (5-50m)	3	50.8	bp	krill	0.0590551
			Bp191022-A41	night	Moderate (50-150m)	0	50.8	bp	krill	0
			Bp191022-A41	night	Deep (>150m)	0	50.8	bp	krill	0
			bw10_229a	day	Surface (0-0.5m)	0	6.18333	bw	krill	0
			bw10_229a	day	Sub-Surface (0.5-5m)	7	6.18333	bw	krill	1.13208
			bw10_229a	day	Shallow (5-50m)	9	6.18333	bw	krill	1.45553
			bw10_229a	day	Moderate (50-150m)	22	6.18333	bw	krill	3.55795
			bw10_229a	day	Deep (>150m)	41	6.18333	bw	krill	6.63073
			bw10_229a	twilight	Surface (0-0.5m)	0	0	bw	krill	0
			bw10_229a	twilight	Sub-Surface (0.5-5m)	0	0	bw	krill	0
			bw10_229a	twilight	Shallow (5-50m)	0	0	bw	krill	0
			bw10_229a	twilight	Moderate (50-150m)	0	0	bw	krill	0
			bw10_229a	twilight	Deep (>150m)	0	0	bw	krill	0
			bw10_229a	night	Surface (0-0.5m)	0	0	bw	krill	0
			bw10_229a	night	Sub-Surface (0.5-5m)	0	0	bw	krill	0
			bw10_229a	night	Shallow (5-50m)	0	0	bw	krill	0
			bw10_229a	night	Moderate (50-150m)	0	0	bw	krill	0
			bw10_229a	night	Deep (>150m)	0	0	bw	krill	0
			bw10_229b	day	Surface (0-0.5m)	0	8.8	bw	krill	0
			bw10_229b	day	Sub-Surface (0.5-5m)	0	8.8	bw	krill	0
			bw10_229b	day	Shallow (5-50m)	0	8.8	bw	krill	0
			bw10_229b	day	Moderate (50-150m)	70	8.8	bw	krill	7.95455
			bw10_229b	day	Deep (>150m)	68	8.8	bw	krill	7.72727
			bw10_229b	twilight	Surface (0-0.5m)	0	0	bw	krill	0
			bw10_229b	twilight	Sub-Surface (0.5-5m)	0	0	bw	krill	0
			bw10_229b	twilight	Shallow (5-50m)	0	0	bw	krill	0
			bw10_229b	twilight	Moderate (50-150m)	0	0	bw	krill	0
			bw10_229b	twilight	Deep (>150m)	0	0	bw	krill	0
			bw10_229b	night	Surface (0-0.5m)	0	0	bw	krill	0
			bw10_229b	night	Sub-Surface (0.5-5m)	0	0	bw	krill	0
			bw10_229b	night	Shallow (5-50m)	0	0	bw	krill	0
			bw10_229b	night	Moderate (50-150m)	0	0	bw	krill	0
			bw10_229b	night	Deep (>150m)	0	0	bw	krill	0
			bw10_230a	day	Surface (0-0.5m)	0	6.58333	bw	krill	0
			bw10_230a	day	Sub-Surface (0.5-5m)	0	6.58333	bw	krill	0
			bw10_230a	day	Shallow (5-50m)	0	6.58333	bw	krill	0
			bw10_230a	day	Moderate (50-150m)	18	6.58333	bw	krill	2.73418
			bw10_230a	day	Deep (>150m)	65	6.58333	bw	krill	9.87342
			bw10_230a	twilight	Surface (0-0.5m)	0	0	bw	krill	0
			bw10_230a	twilight	Sub-Surface (0.5-5m)	0	0	bw	krill	0
			bw10_230a	twilight	Shallow (5-50m)	0	0	bw	krill	0
			bw10_230a	twilight	Moderate (50-150m)	0	0	bw	krill	0
			bw10_230a	twilight	Deep (>150m)	0	0	bw	krill	0
			bw10_230a	night	Surface (0-0.5m)	0	0	bw	krill	0
			bw10_230a	night	Sub-Surface (0.5-5m)	0	0	bw	krill	0
			bw10_230a	night	Shallow (5-50m)	0	0	bw	krill	0
			bw10_230a	night	Moderate (50-150m)	0	0	bw	krill	0
			bw10_230a	night	Deep (>150m)	0	0	bw	krill	0
			bw10_235a	day	Surface (0-0.5m)	0	5.28333	bw	krill	0
			bw10_235a	day	Sub-Surface (0.5-5m)	1	5.28333	bw	krill	0.189274
			bw10_235a	day	Shallow (5-50m)	12	5.28333	bw	krill	2.27129
			bw10_235a	day	Moderate (50-150m)	1	5.28333	bw	krill	0.189274
			bw10_235a	day	Deep (>150m)	0	5.28333	bw	krill	0
			bw10_235a	twilight	Surface (0-0.5m)	0	0	bw	krill	0
			bw10_235a	twilight	Sub-Surface (0.5-5m)	0	0	bw	krill	0
			bw10_235a	twilight	Shallow (5-50m)	0	0	bw	krill	0
			bw10_235a	twilight	Moderate (50-150m)	0	0	bw	krill	0
			bw10_235a	twilight	Deep (>150m)	0	0	bw	krill	0
			bw10_235a	night	Surface (0-0.5m)	0	0	bw	krill	0
			bw10_235a	night	Sub-Surface (0.5-5m)	0	0	bw	krill	0
			bw10_235a	night	Shallow (5-50m)	0	0	bw	krill	0
			bw10_235a	night	Moderate (50-150m)	0	0	bw	krill	0
			bw10_235a	night	Deep (>150m)	0	0	bw	krill	0
			bw10_235b	day	Surface (0-0.5m)	0	6.36667	bw	krill	0
			bw10_235b	day	Sub-Surface (0.5-5m)	5	6.36667	bw	krill	0.78534
			bw10_235b	day	Shallow (5-50m)	38	6.36667	bw	krill	5.96859
			bw10_235b	day	Moderate (50-150m)	3	6.36667	bw	krill	0.471204
			bw10_235b	day	Deep (>150m)	0	6.36667	bw	krill	0
			bw10_235b	twilight	Surface (0-0.5m)	0	0	bw	krill	0
			bw10_235b	twilight	Sub-Surface (0.5-5m)	0	0	bw	krill	0
			bw10_235b	twilight	Shallow (5-50m)	0	0	bw	krill	0
			bw10_235b	twilight	Moderate (50-150m)	0	0	bw	krill	0
			bw10_235b	twilight	Deep (>150m)	0	0	bw	krill	0
			bw10_235b	night	Surface (0-0.5m)	0	0	bw	krill	0
			bw10_235b	night	Sub-Surface (0.5-5m)	0	0	bw	krill	0
			bw10_235b	night	Shallow (5-50m)	0	0	bw	krill	0
			bw10_235b	night	Moderate (50-150m)	0	0	bw	krill	0
			bw10_235b	night	Deep (>150m)	0	0	bw	krill	0
			bw10_238a	day	Surface (0-0.5m)	0	5.06667	bw	krill	0
			bw10_238a	day	Sub-Surface (0.5-5m)	8	5.06667	bw	krill	1.57895
			bw10_238a	day	Shallow (5-50m)	6	5.06667	bw	krill	1.18421
			bw10_238a	day	Moderate (50-150m)	0	5.06667	bw	krill	0
			bw10_238a	day	Deep (>150m)	0	5.06667	bw	krill	0
			bw10_238a	twilight	Surface (0-0.5m)	0	0	bw	krill	0
			bw10_238a	twilight	Sub-Surface (0.5-5m)	0	0	bw	krill	0
			bw10_238a	twilight	Shallow (5-50m)	0	0	bw	krill	0
			bw10_238a	twilight	Moderate (50-150m)	0	0	bw	krill	0
			bw10_238a	twilight	Deep (>150m)	0	0	bw	krill	0
			bw10_238a	night	Surface (0-0.5m)	0	0	bw	krill	0
			bw10_238a	night	Sub-Surface (0.5-5m)	0	0	bw	krill	0
			bw10_238a	night	Shallow (5-50m)	0	0	bw	krill	0
			bw10_238a	night	Moderate (50-150m)	0	0	bw	krill	0
			bw10_238a	night	Deep (>150m)	0	0	bw	krill	0
			bw10_239b	day	Surface (0-0.5m)	0	7.83333	bw	krill	0
			bw10_239b	day	Sub-Surface (0.5-5m)	15	7.83333	bw	krill	1.91489
			bw10_239b	day	Shallow (5-50m)	12	7.83333	bw	krill	1.53191
			bw10_239b	day	Moderate (50-150m)	18	7.83333	bw	krill	2.29787
			bw10_239b	day	Deep (>150m)	20	7.83333	bw	krill	2.55319
			bw10_239b	twilight	Surface (0-0.5m)	0	0	bw	krill	0
			bw10_239b	twilight	Sub-Surface (0.5-5m)	0	0	bw	krill	0
			bw10_239b	twilight	Shallow (5-50m)	0	0	bw	krill	0
			bw10_239b	twilight	Moderate (50-150m)	0	0	bw	krill	0
			bw10_239b	twilight	Deep (>150m)	0	0	bw	krill	0
			bw10_239b	night	Surface (0-0.5m)	0	0	bw	krill	0
			bw10_239b	night	Sub-Surface (0.5-5m)	0	0	bw	krill	0
			bw10_239b	night	Shallow (5-50m)	0	0	bw	krill	0
			bw10_239b	night	Moderate (50-150m)	0	0	bw	krill	0
			bw10_239b	night	Deep (>150m)	0	0	bw	krill	0
			bw10_240a	day	Surface (0-0.5m)	0	2.46667	bw	krill	0
			bw10_240a	day	Sub-Surface (0.5-5m)	10	2.46667	bw	krill	4.05405
			bw10_240a	day	Shallow (5-50m)	18	2.46667	bw	krill	7.2973
			bw10_240a	day	Moderate (50-150m)	0	2.46667	bw	krill	0
			bw10_240a	day	Deep (>150m)	0	2.46667	bw	krill	0
			bw10_240a	twilight	Surface (0-0.5m)	0	0	bw	krill	0
			bw10_240a	twilight	Sub-Surface (0.5-5m)	0	0	bw	krill	0
			bw10_240a	twilight	Shallow (5-50m)	0	0	bw	krill	0
			bw10_240a	twilight	Moderate (50-150m)	0	0	bw	krill	0
			bw10_240a	twilight	Deep (>150m)	0	0	bw	krill	0
			bw10_240a	night	Surface (0-0.5m)	0	0	bw	krill	0
			bw10_240a	night	Sub-Surface (0.5-5m)	0	0	bw	krill	0
			bw10_240a	night	Shallow (5-50m)	0	0	bw	krill	0
			bw10_240a	night	Moderate (50-150m)	0	0	bw	krill	0
			bw10_240a	night	Deep (>150m)	0	0	bw	krill	0
			bw10_240b	day	Surface (0-0.5m)	1	23.2333	bw	krill	0.0430416
			bw10_240b	day	Sub-Surface (0.5-5m)	14	23.2333	bw	krill	0.602582
			bw10_240b	day	Shallow (5-50m)	115	23.2333	bw	krill	4.94978
			bw10_240b	day	Moderate (50-150m)	17	23.2333	bw	krill	0.731707
			bw10_240b	day	Deep (>150m)	39	23.2333	bw	krill	1.67862
			bw10_240b	twilight	Surface (0-0.5m)	0	3.03333	bw	krill	0
			bw10_240b	twilight	Sub-Surface (0.5-5m)	0	3.03333	bw	krill	0
			bw10_240b	twilight	Shallow (5-50m)	3	3.03333	bw	krill	0.989011
			bw10_240b	twilight	Moderate (50-150m)	0	3.03333	bw	krill	0
			bw10_240b	twilight	Deep (>150m)	0	3.03333	bw	krill	0
			bw10_240b	night	Surface (0-0.5m)	0	8.11667	bw	krill	0
			bw10_240b	night	Sub-Surface (0.5-5m)	0	8.11667	bw	krill	0
			bw10_240b	night	Shallow (5-50m)	0	8.11667	bw	krill	0
			bw10_240b	night	Moderate (50-150m)	0	8.11667	bw	krill	0
			bw10_240b	night	Deep (>150m)	0	8.11667	bw	krill	0
			bw10_241a	day	Surface (0-0.5m)	0	8.53333	bw	krill	0
			bw10_241a	day	Sub-Surface (0.5-5m)	0	8.53333	bw	krill	0
			bw10_241a	day	Shallow (5-50m)	0	8.53333	bw	krill	0
			bw10_241a	day	Moderate (50-150m)	28	8.53333	bw	krill	3.28125
			bw10_241a	day	Deep (>150m)	94	8.53333	bw	krill	11.0156
			bw10_241a	twilight	Surface (0-0.5m)	0	0	bw	krill	0
			bw10_241a	twilight	Sub-Surface (0.5-5m)	0	0	bw	krill	0
			bw10_241a	twilight	Shallow (5-50m)	0	0	bw	krill	0
			bw10_241a	twilight	Moderate (50-150m)	0	0	bw	krill	0
			bw10_241a	twilight	Deep (>150m)	0	0	bw	krill	0
			bw10_241a	night	Surface (0-0.5m)	0	0	bw	krill	0
			bw10_241a	night	Sub-Surface (0.5-5m)	0	0	bw	krill	0
			bw10_241a	night	Shallow (5-50m)	0	0	bw	krill	0
			bw10_241a	night	Moderate (50-150m)	0	0	bw	krill	0
			bw10_241a	night	Deep (>150m)	0	0	bw	krill	0
			bw10_243a	day	Surface (0-0.5m)	0	5	bw	krill	0
			bw10_243a	day	Sub-Surface (0.5-5m)	0	5	bw	krill	0
			bw10_243a	day	Shallow (5-50m)	0	5	bw	krill	0
			bw10_243a	day	Moderate (50-150m)	0	5	bw	krill	0
			bw10_243a	day	Deep (>150m)	80	5	bw	krill	16
			bw10_243a	twilight	Surface (0-0.5m)	0	0	bw	krill	0
			bw10_243a	twilight	Sub-Surface (0.5-5m)	0	0	bw	krill	0
			bw10_243a	twilight	Shallow (5-50m)	0	0	bw	krill	0
			bw10_243a	twilight	Moderate (50-150m)	0	0	bw	krill	0
			bw10_243a	twilight	Deep (>150m)	0	0	bw	krill	0
			bw10_243a	night	Surface (0-0.5m)	0	0	bw	krill	0
			bw10_243a	night	Sub-Surface (0.5-5m)	0	0	bw	krill	0
			bw10_243a	night	Shallow (5-50m)	0	0	bw	krill	0
			bw10_243a	night	Moderate (50-150m)	0	0	bw	krill	0
			bw10_243a	night	Deep (>150m)	0	0	bw	krill	0
			bw10_243b	day	Surface (0-0.5m)	0	8.5	bw	krill	0
			bw10_243b	day	Sub-Surface (0.5-5m)	0	8.5	bw	krill	0
			bw10_243b	day	Shallow (5-50m)	0	8.5	bw	krill	0
			bw10_243b	day	Moderate (50-150m)	3	8.5	bw	krill	0.352941
			bw10_243b	day	Deep (>150m)	139	8.5	bw	krill	16.3529
			bw10_243b	twilight	Surface (0-0.5m)	0	0	bw	krill	0
			bw10_243b	twilight	Sub-Surface (0.5-5m)	0	0	bw	krill	0
			bw10_243b	twilight	Shallow (5-50m)	0	0	bw	krill	0
			bw10_243b	twilight	Moderate (50-150m)	0	0	bw	krill	0
			bw10_243b	twilight	Deep (>150m)	0	0	bw	krill	0
			bw10_243b	night	Surface (0-0.5m)	0	0	bw	krill	0
			bw10_243b	night	Sub-Surface (0.5-5m)	0	0	bw	krill	0
			bw10_243b	night	Shallow (5-50m)	0	0	bw	krill	0
			bw10_243b	night	Moderate (50-150m)	0	0	bw	krill	0
			bw10_243b	night	Deep (>150m)	0	0	bw	krill	0
			bw10_244b	day	Surface (0-0.5m)	0	1.7	bw	krill	0
			bw10_244b	day	Sub-Surface (0.5-5m)	0	1.7	bw	krill	0
			bw10_244b	day	Shallow (5-50m)	0	1.7	bw	krill	0
			bw10_244b	day	Moderate (50-150m)	36	1.7	bw	krill	21.1765
			bw10_244b	day	Deep (>150m)	0	1.7	bw	krill	0
			bw10_244b	twilight	Surface (0-0.5m)	0	0	bw	krill	0
			bw10_244b	twilight	Sub-Surface (0.5-5m)	0	0	bw	krill	0
			bw10_244b	twilight	Shallow (5-50m)	0	0	bw	krill	0
			bw10_244b	twilight	Moderate (50-150m)	0	0	bw	krill	0
			bw10_244b	twilight	Deep (>150m)	0	0	bw	krill	0
			bw10_244b	night	Surface (0-0.5m)	0	0	bw	krill	0
			bw10_244b	night	Sub-Surface (0.5-5m)	0	0	bw	krill	0
			bw10_244b	night	Shallow (5-50m)	0	0	bw	krill	0
			bw10_244b	night	Moderate (50-150m)	0	0	bw	krill	0
			bw10_244b	night	Deep (>150m)	0	0	bw	krill	0
			bw10_244c	day	Surface (0-0.5m)	0	2.63333	bw	krill	0
			bw10_244c	day	Sub-Surface (0.5-5m)	0	2.63333	bw	krill	0
			bw10_244c	day	Shallow (5-50m)	0	2.63333	bw	krill	0
			bw10_244c	day	Moderate (50-150m)	17	2.63333	bw	krill	6.4557
			bw10_244c	day	Deep (>150m)	10	2.63333	bw	krill	3.79747
			bw10_244c	twilight	Surface (0-0.5m)	0	0	bw	krill	0
			bw10_244c	twilight	Sub-Surface (0.5-5m)	0	0	bw	krill	0
			bw10_244c	twilight	Shallow (5-50m)	0	0	bw	krill	0
			bw10_244c	twilight	Moderate (50-150m)	0	0	bw	krill	0
			bw10_244c	twilight	Deep (>150m)	0	0	bw	krill	0
			bw10_244c	night	Surface (0-0.5m)	0	0	bw	krill	0
			bw10_244c	night	Sub-Surface (0.5-5m)	0	0	bw	krill	0
			bw10_244c	night	Shallow (5-50m)	0	0	bw	krill	0
			bw10_244c	night	Moderate (50-150m)	0	0	bw	krill	0
			bw10_244c	night	Deep (>150m)	0	0	bw	krill	0
			bw10_245a	day	Surface (0-0.5m)	0	5.46667	bw	krill	0
			bw10_245a	day	Sub-Surface (0.5-5m)	0	5.46667	bw	krill	0
			bw10_245a	day	Shallow (5-50m)	0	5.46667	bw	krill	0
			bw10_245a	day	Moderate (50-150m)	0	5.46667	bw	krill	0
			bw10_245a	day	Deep (>150m)	53	5.46667	bw	krill	9.69512
			bw10_245a	twilight	Surface (0-0.5m)	0	0	bw	krill	0
			bw10_245a	twilight	Sub-Surface (0.5-5m)	0	0	bw	krill	0
			bw10_245a	twilight	Shallow (5-50m)	0	0	bw	krill	0
			bw10_245a	twilight	Moderate (50-150m)	0	0	bw	krill	0
			bw10_245a	twilight	Deep (>150m)	0	0	bw	krill	0
			bw10_245a	night	Surface (0-0.5m)	0	0	bw	krill	0
			bw10_245a	night	Sub-Surface (0.5-5m)	0	0	bw	krill	0
			bw10_245a	night	Shallow (5-50m)	0	0	bw	krill	0
			bw10_245a	night	Moderate (50-150m)	0	0	bw	krill	0
			bw10_245a	night	Deep (>150m)	0	0	bw	krill	0
			bw10_246a	day	Surface (0-0.5m)	0	4.61667	bw	krill	0
			bw10_246a	day	Sub-Surface (0.5-5m)	0	4.61667	bw	krill	0
			bw10_246a	day	Shallow (5-50m)	1	4.61667	bw	krill	0.216606
			bw10_246a	day	Moderate (50-150m)	40	4.61667	bw	krill	8.66426
			bw10_246a	day	Deep (>150m)	26	4.61667	bw	krill	5.63177
			bw10_246a	twilight	Surface (0-0.5m)	0	0	bw	krill	0
			bw10_246a	twilight	Sub-Surface (0.5-5m)	0	0	bw	krill	0
			bw10_246a	twilight	Shallow (5-50m)	0	0	bw	krill	0
			bw10_246a	twilight	Moderate (50-150m)	0	0	bw	krill	0
			bw10_246a	twilight	Deep (>150m)	0	0	bw	krill	0
			bw10_246a	night	Surface (0-0.5m)	0	0	bw	krill	0
			bw10_246a	night	Sub-Surface (0.5-5m)	0	0	bw	krill	0
			bw10_246a	night	Shallow (5-50m)	0	0	bw	krill	0
			bw10_246a	night	Moderate (50-150m)	0	0	bw	krill	0
			bw10_246a	night	Deep (>150m)	0	0	bw	krill	0
			bw10_246b	day	Surface (0-0.5m)	0	4.5	bw	krill	0
			bw10_246b	day	Sub-Surface (0.5-5m)	0	4.5	bw	krill	0
			bw10_246b	day	Shallow (5-50m)	0	4.5	bw	krill	0
			bw10_246b	day	Moderate (50-150m)	0	4.5	bw	krill	0
			bw10_246b	day	Deep (>150m)	81	4.5	bw	krill	18
			bw10_246b	twilight	Surface (0-0.5m)	0	0	bw	krill	0
			bw10_246b	twilight	Sub-Surface (0.5-5m)	0	0	bw	krill	0
			bw10_246b	twilight	Shallow (5-50m)	0	0	bw	krill	0
			bw10_246b	twilight	Moderate (50-150m)	0	0	bw	krill	0
			bw10_246b	twilight	Deep (>150m)	0	0	bw	krill	0
			bw10_246b	night	Surface (0-0.5m)	0	0	bw	krill	0
			bw10_246b	night	Sub-Surface (0.5-5m)	0	0	bw	krill	0
			bw10_246b	night	Shallow (5-50m)	0	0	bw	krill	0
			bw10_246b	night	Moderate (50-150m)	0	0	bw	krill	0
			bw10_246b	night	Deep (>150m)	0	0	bw	krill	0
			bw10_247a	day	Surface (0-0.5m)	4	0.516667	bw	krill	7.74194
			bw10_247a	day	Sub-Surface (0.5-5m)	5	0.516667	bw	krill	9.67742
			bw10_247a	day	Shallow (5-50m)	2	0.516667	bw	krill	3.87097
			bw10_247a	day	Moderate (50-150m)	0	0.516667	bw	krill	0
			bw10_247a	day	Deep (>150m)	0	0.516667	bw	krill	0
			bw10_247a	twilight	Surface (0-0.5m)	0	0	bw	krill	0
			bw10_247a	twilight	Sub-Surface (0.5-5m)	0	0	bw	krill	0
			bw10_247a	twilight	Shallow (5-50m)	0	0	bw	krill	0
			bw10_247a	twilight	Moderate (50-150m)	0	0	bw	krill	0
			bw10_247a	twilight	Deep (>150m)	0	0	bw	krill	0
			bw10_247a	night	Surface (0-0.5m)	0	0	bw	krill	0
			bw10_247a	night	Sub-Surface (0.5-5m)	0	0	bw	krill	0
			bw10_247a	night	Shallow (5-50m)	0	0	bw	krill	0
			bw10_247a	night	Moderate (50-150m)	0	0	bw	krill	0
			bw10_247a	night	Deep (>150m)	0	0	bw	krill	0
			bw10_265a	day	Surface (0-0.5m)	0	5.43333	bw	krill	0
			bw10_265a	day	Sub-Surface (0.5-5m)	0	5.43333	bw	krill	0
			bw10_265a	day	Shallow (5-50m)	0	5.43333	bw	krill	0
			bw10_265a	day	Moderate (50-150m)	0	5.43333	bw	krill	0
			bw10_265a	day	Deep (>150m)	48	5.43333	bw	krill	8.83436
			bw10_265a	twilight	Surface (0-0.5m)	0	0	bw	krill	0
			bw10_265a	twilight	Sub-Surface (0.5-5m)	0	0	bw	krill	0
			bw10_265a	twilight	Shallow (5-50m)	0	0	bw	krill	0
			bw10_265a	twilight	Moderate (50-150m)	0	0	bw	krill	0
			bw10_265a	twilight	Deep (>150m)	0	0	bw	krill	0
			bw10_265a	night	Surface (0-0.5m)	0	0	bw	krill	0
			bw10_265a	night	Sub-Surface (0.5-5m)	0	0	bw	krill	0
			bw10_265a	night	Shallow (5-50m)	0	0	bw	krill	0
			bw10_265a	night	Moderate (50-150m)	0	0	bw	krill	0
			bw10_265a	night	Deep (>150m)	0	0	bw	krill	0
			bw10_265b	day	Surface (0-0.5m)	0	0.8	bw	krill	0
			bw10_265b	day	Sub-Surface (0.5-5m)	0	0.8	bw	krill	0
			bw10_265b	day	Shallow (5-50m)	0	0.8	bw	krill	0
			bw10_265b	day	Moderate (50-150m)	0	0.8	bw	krill	0
			bw10_265b	day	Deep (>150m)	13	0.8	bw	krill	16.25
			bw10_265b	twilight	Surface (0-0.5m)	0	0	bw	krill	0
			bw10_265b	twilight	Sub-Surface (0.5-5m)	0	0	bw	krill	0
			bw10_265b	twilight	Shallow (5-50m)	0	0	bw	krill	0
			bw10_265b	twilight	Moderate (50-150m)	0	0	bw	krill	0
			bw10_265b	twilight	Deep (>150m)	0	0	bw	krill	0
			bw10_265b	night	Surface (0-0.5m)	0	0	bw	krill	0
			bw10_265b	night	Sub-Surface (0.5-5m)	0	0	bw	krill	0
			bw10_265b	night	Shallow (5-50m)	0	0	bw	krill	0
			bw10_265b	night	Moderate (50-150m)	0	0	bw	krill	0
			bw10_265b	night	Deep (>150m)	0	0	bw	krill	0
			bw10_266a	day	Surface (0-0.5m)	0	2.45	bw	krill	0
			bw10_266a	day	Sub-Surface (0.5-5m)	0	2.45	bw	krill	0
			bw10_266a	day	Shallow (5-50m)	0	2.45	bw	krill	0
			bw10_266a	day	Moderate (50-150m)	0	2.45	bw	krill	0
			bw10_266a	day	Deep (>150m)	15	2.45	bw	krill	6.12245
			bw10_266a	twilight	Surface (0-0.5m)	0	0	bw	krill	0
			bw10_266a	twilight	Sub-Surface (0.5-5m)	0	0	bw	krill	0
			bw10_266a	twilight	Shallow (5-50m)	0	0	bw	krill	0
			bw10_266a	twilight	Moderate (50-150m)	0	0	bw	krill	0
			bw10_266a	twilight	Deep (>150m)	0	0	bw	krill	0
			bw10_266a	night	Surface (0-0.5m)	0	0	bw	krill	0
			bw10_266a	night	Sub-Surface (0.5-5m)	0	0	bw	krill	0
			bw10_266a	night	Shallow (5-50m)	0	0	bw	krill	0
			bw10_266a	night	Moderate (50-150m)	0	0	bw	krill	0
			bw10_266a	night	Deep (>150m)	0	0	bw	krill	0
			bw11_210a	day	Surface (0-0.5m)	0	3.56667	bw	krill	0
			bw11_210a	day	Sub-Surface (0.5-5m)	0	3.56667	bw	krill	0
			bw11_210a	day	Shallow (5-50m)	0	3.56667	bw	krill	0
			bw11_210a	day	Moderate (50-150m)	90	3.56667	bw	krill	25.2336
			bw11_210a	day	Deep (>150m)	0	3.56667	bw	krill	0
			bw11_210a	twilight	Surface (0-0.5m)	0	0	bw	krill	0
			bw11_210a	twilight	Sub-Surface (0.5-5m)	0	0	bw	krill	0
			bw11_210a	twilight	Shallow (5-50m)	0	0	bw	krill	0
			bw11_210a	twilight	Moderate (50-150m)	0	0	bw	krill	0
			bw11_210a	twilight	Deep (>150m)	0	0	bw	krill	0
			bw11_210a	night	Surface (0-0.5m)	0	0	bw	krill	0
			bw11_210a	night	Sub-Surface (0.5-5m)	0	0	bw	krill	0
			bw11_210a	night	Shallow (5-50m)	0	0	bw	krill	0
			bw11_210a	night	Moderate (50-150m)	0	0	bw	krill	0
			bw11_210a	night	Deep (>150m)	0	0	bw	krill	0
			bw11_210b	day	Surface (0-0.5m)	0	6.38333	bw	krill	0
			bw11_210b	day	Sub-Surface (0.5-5m)	0	6.38333	bw	krill	0
			bw11_210b	day	Shallow (5-50m)	148	6.38333	bw	krill	23.1854
			bw11_210b	day	Moderate (50-150m)	0	6.38333	bw	krill	0
			bw11_210b	day	Deep (>150m)	0	6.38333	bw	krill	0
			bw11_210b	twilight	Surface (0-0.5m)	0	0	bw	krill	0
			bw11_210b	twilight	Sub-Surface (0.5-5m)	0	0	bw	krill	0
			bw11_210b	twilight	Shallow (5-50m)	0	0	bw	krill	0
			bw11_210b	twilight	Moderate (50-150m)	0	0	bw	krill	0
			bw11_210b	twilight	Deep (>150m)	0	0	bw	krill	0
			bw11_210b	night	Surface (0-0.5m)	0	0	bw	krill	0
			bw11_210b	night	Sub-Surface (0.5-5m)	0	0	bw	krill	0
			bw11_210b	night	Shallow (5-50m)	0	0	bw	krill	0
			bw11_210b	night	Moderate (50-150m)	0	0	bw	krill	0
			bw11_210b	night	Deep (>150m)	0	0	bw	krill	0
			bw11_211a	day	Surface (0-0.5m)	0	4.33333	bw	krill	0
			bw11_211a	day	Sub-Surface (0.5-5m)	0	4.33333	bw	krill	0
			bw11_211a	day	Shallow (5-50m)	0	4.33333	bw	krill	0
			bw11_211a	day	Moderate (50-150m)	92	4.33333	bw	krill	21.2308
			bw11_211a	day	Deep (>150m)	0	4.33333	bw	krill	0
			bw11_211a	twilight	Surface (0-0.5m)	0	0	bw	krill	0
			bw11_211a	twilight	Sub-Surface (0.5-5m)	0	0	bw	krill	0
			bw11_211a	twilight	Shallow (5-50m)	0	0	bw	krill	0
			bw11_211a	twilight	Moderate (50-150m)	0	0	bw	krill	0
			bw11_211a	twilight	Deep (>150m)	0	0	bw	krill	0
			bw11_211a	night	Surface (0-0.5m)	0	0	bw	krill	0
			bw11_211a	night	Sub-Surface (0.5-5m)	0	0	bw	krill	0
			bw11_211a	night	Shallow (5-50m)	0	0	bw	krill	0
			bw11_211a	night	Moderate (50-150m)	0	0	bw	krill	0
			bw11_211a	night	Deep (>150m)	0	0	bw	krill	0
			bw11_213b	day	Surface (0-0.5m)	0	5.88333	bw	krill	0
			bw11_213b	day	Sub-Surface (0.5-5m)	0	5.88333	bw	krill	0
			bw11_213b	day	Shallow (5-50m)	32	5.88333	bw	krill	5.43909
			bw11_213b	day	Moderate (50-150m)	75	5.88333	bw	krill	12.7479
			bw11_213b	day	Deep (>150m)	0	5.88333	bw	krill	0
			bw11_213b	twilight	Surface (0-0.5m)	0	0	bw	krill	0
			bw11_213b	twilight	Sub-Surface (0.5-5m)	0	0	bw	krill	0
			bw11_213b	twilight	Shallow (5-50m)	0	0	bw	krill	0
			bw11_213b	twilight	Moderate (50-150m)	0	0	bw	krill	0
			bw11_213b	twilight	Deep (>150m)	0	0	bw	krill	0
			bw11_213b	night	Surface (0-0.5m)	0	0	bw	krill	0
			bw11_213b	night	Sub-Surface (0.5-5m)	0	0	bw	krill	0
			bw11_213b	night	Shallow (5-50m)	0	0	bw	krill	0
			bw11_213b	night	Moderate (50-150m)	0	0	bw	krill	0
			bw11_213b	night	Deep (>150m)	0	0	bw	krill	0
			bw11_214a	day	Surface (0-0.5m)	0	1.08333	bw	krill	0
			bw11_214a	day	Sub-Surface (0.5-5m)	0	1.08333	bw	krill	0
			bw11_214a	day	Shallow (5-50m)	0	1.08333	bw	krill	0
			bw11_214a	day	Moderate (50-150m)	23	1.08333	bw	krill	21.2308
			bw11_214a	day	Deep (>150m)	0	1.08333	bw	krill	0
			bw11_214a	twilight	Surface (0-0.5m)	0	0	bw	krill	0
			bw11_214a	twilight	Sub-Surface (0.5-5m)	0	0	bw	krill	0
			bw11_214a	twilight	Shallow (5-50m)	0	0	bw	krill	0
			bw11_214a	twilight	Moderate (50-150m)	0	0	bw	krill	0
			bw11_214a	twilight	Deep (>150m)	0	0	bw	krill	0
			bw11_214a	night	Surface (0-0.5m)	0	0	bw	krill	0
			bw11_214a	night	Sub-Surface (0.5-5m)	0	0	bw	krill	0
			bw11_214a	night	Shallow (5-50m)	0	0	bw	krill	0
			bw11_214a	night	Moderate (50-150m)	0	0	bw	krill	0
			bw11_214a	night	Deep (>150m)	0	0	bw	krill	0
			bw11_214b	day	Surface (0-0.5m)	0	5.61667	bw	krill	0
			bw11_214b	day	Sub-Surface (0.5-5m)	13	5.61667	bw	krill	2.31454
			bw11_214b	day	Shallow (5-50m)	61	5.61667	bw	krill	10.8605
			bw11_214b	day	Moderate (50-150m)	23	5.61667	bw	krill	4.09496
			bw11_214b	day	Deep (>150m)	0	5.61667	bw	krill	0
			bw11_214b	twilight	Surface (0-0.5m)	0	0	bw	krill	0
			bw11_214b	twilight	Sub-Surface (0.5-5m)	0	0	bw	krill	0
			bw11_214b	twilight	Shallow (5-50m)	0	0	bw	krill	0
			bw11_214b	twilight	Moderate (50-150m)	0	0	bw	krill	0
			bw11_214b	twilight	Deep (>150m)	0	0	bw	krill	0
			bw11_214b	night	Surface (0-0.5m)	0	0	bw	krill	0
			bw11_214b	night	Sub-Surface (0.5-5m)	0	0	bw	krill	0
			bw11_214b	night	Shallow (5-50m)	0	0	bw	krill	0
			bw11_214b	night	Moderate (50-150m)	0	0	bw	krill	0
			bw11_214b	night	Deep (>150m)	0	0	bw	krill	0
			bw11_215a	day	Surface (0-0.5m)	0	1.13333	bw	krill	0
			bw11_215a	day	Sub-Surface (0.5-5m)	0	1.13333	bw	krill	0
			bw11_215a	day	Shallow (5-50m)	0	1.13333	bw	krill	0
			bw11_215a	day	Moderate (50-150m)	20	1.13333	bw	krill	17.6471
			bw11_215a	day	Deep (>150m)	0	1.13333	bw	krill	0
			bw11_215a	twilight	Surface (0-0.5m)	0	0	bw	krill	0
			bw11_215a	twilight	Sub-Surface (0.5-5m)	0	0	bw	krill	0
			bw11_215a	twilight	Shallow (5-50m)	0	0	bw	krill	0
			bw11_215a	twilight	Moderate (50-150m)	0	0	bw	krill	0
			bw11_215a	twilight	Deep (>150m)	0	0	bw	krill	0
			bw11_215a	night	Surface (0-0.5m)	0	0	bw	krill	0
			bw11_215a	night	Sub-Surface (0.5-5m)	0	0	bw	krill	0
			bw11_215a	night	Shallow (5-50m)	0	0	bw	krill	0
			bw11_215a	night	Moderate (50-150m)	0	0	bw	krill	0
			bw11_215a	night	Deep (>150m)	0	0	bw	krill	0
			bw11_215b	day	Surface (0-0.5m)	0	1.45	bw	krill	0
			bw11_215b	day	Sub-Surface (0.5-5m)	0	1.45	bw	krill	0
			bw11_215b	day	Shallow (5-50m)	0	1.45	bw	krill	0
			bw11_215b	day	Moderate (50-150m)	14	1.45	bw	krill	9.65517
			bw11_215b	day	Deep (>150m)	1	1.45	bw	krill	0.689655
			bw11_215b	twilight	Surface (0-0.5m)	0	0	bw	krill	0
			bw11_215b	twilight	Sub-Surface (0.5-5m)	0	0	bw	krill	0
			bw11_215b	twilight	Shallow (5-50m)	0	0	bw	krill	0
			bw11_215b	twilight	Moderate (50-150m)	0	0	bw	krill	0
			bw11_215b	twilight	Deep (>150m)	0	0	bw	krill	0
			bw11_215b	night	Surface (0-0.5m)	0	0	bw	krill	0
			bw11_215b	night	Sub-Surface (0.5-5m)	0	0	bw	krill	0
			bw11_215b	night	Shallow (5-50m)	0	0	bw	krill	0
			bw11_215b	night	Moderate (50-150m)	0	0	bw	krill	0
			bw11_215b	night	Deep (>150m)	0	0	bw	krill	0
			bw11_218b	day	Surface (0-0.5m)	0	2.95	bw	krill	0
			bw11_218b	day	Sub-Surface (0.5-5m)	0	2.95	bw	krill	0
			bw11_218b	day	Shallow (5-50m)	0	2.95	bw	krill	0
			bw11_218b	day	Moderate (50-150m)	53	2.95	bw	krill	17.9661
			bw11_218b	day	Deep (>150m)	10	2.95	bw	krill	3.38983
			bw11_218b	twilight	Surface (0-0.5m)	0	1.61667	bw	krill	0
			bw11_218b	twilight	Sub-Surface (0.5-5m)	0	1.61667	bw	krill	0
			bw11_218b	twilight	Shallow (5-50m)	2	1.61667	bw	krill	1.23711
			bw11_218b	twilight	Moderate (50-150m)	4	1.61667	bw	krill	2.47423
			bw11_218b	twilight	Deep (>150m)	0	1.61667	bw	krill	0
			bw11_218b	night	Surface (0-0.5m)	0	0.533333	bw	krill	0
			bw11_218b	night	Sub-Surface (0.5-5m)	0	0.533333	bw	krill	0
			bw11_218b	night	Shallow (5-50m)	0	0.533333	bw	krill	0
			bw11_218b	night	Moderate (50-150m)	0	0.533333	bw	krill	0
			bw11_218b	night	Deep (>150m)	0	0.533333	bw	krill	0
			bw11_219b	day	Surface (0-0.5m)	0	2.35	bw	krill	0
			bw11_219b	day	Sub-Surface (0.5-5m)	0	2.35	bw	krill	0
			bw11_219b	day	Shallow (5-50m)	0	2.35	bw	krill	0
			bw11_219b	day	Moderate (50-150m)	0	2.35	bw	krill	0
			bw11_219b	day	Deep (>150m)	25	2.35	bw	krill	10.6383
			bw11_219b	twilight	Surface (0-0.5m)	0	0	bw	krill	0
			bw11_219b	twilight	Sub-Surface (0.5-5m)	0	0	bw	krill	0
			bw11_219b	twilight	Shallow (5-50m)	0	0	bw	krill	0
			bw11_219b	twilight	Moderate (50-150m)	0	0	bw	krill	0
			bw11_219b	twilight	Deep (>150m)	0	0	bw	krill	0
			bw11_219b	night	Surface (0-0.5m)	0	0	bw	krill	0
			bw11_219b	night	Sub-Surface (0.5-5m)	0	0	bw	krill	0
			bw11_219b	night	Shallow (5-50m)	0	0	bw	krill	0
			bw11_219b	night	Moderate (50-150m)	0	0	bw	krill	0
			bw11_219b	night	Deep (>150m)	0	0	bw	krill	0
			bw11_220a	day	Surface (0-0.5m)	0	5.5	bw	krill	0
			bw11_220a	day	Sub-Surface (0.5-5m)	0	5.5	bw	krill	0
			bw11_220a	day	Shallow (5-50m)	0	5.5	bw	krill	0
			bw11_220a	day	Moderate (50-150m)	5	5.5	bw	krill	0.909091
			bw11_220a	day	Deep (>150m)	76	5.5	bw	krill	13.8182
			bw11_220a	twilight	Surface (0-0.5m)	0	0	bw	krill	0
			bw11_220a	twilight	Sub-Surface (0.5-5m)	0	0	bw	krill	0
			bw11_220a	twilight	Shallow (5-50m)	0	0	bw	krill	0
			bw11_220a	twilight	Moderate (50-150m)	0	0	bw	krill	0
			bw11_220a	twilight	Deep (>150m)	0	0	bw	krill	0
			bw11_220a	night	Surface (0-0.5m)	0	0	bw	krill	0
			bw11_220a	night	Sub-Surface (0.5-5m)	0	0	bw	krill	0
			bw11_220a	night	Shallow (5-50m)	0	0	bw	krill	0
			bw11_220a	night	Moderate (50-150m)	0	0	bw	krill	0
			bw11_220a	night	Deep (>150m)	0	0	bw	krill	0
			bw11_220b	day	Surface (0-0.5m)	0	2.66667	bw	krill	0
			bw11_220b	day	Sub-Surface (0.5-5m)	0	2.66667	bw	krill	0
			bw11_220b	day	Shallow (5-50m)	0	2.66667	bw	krill	0
			bw11_220b	day	Moderate (50-150m)	6	2.66667	bw	krill	2.25
			bw11_220b	day	Deep (>150m)	25	2.66667	bw	krill	9.375
			bw11_220b	twilight	Surface (0-0.5m)	0	0	bw	krill	0
			bw11_220b	twilight	Sub-Surface (0.5-5m)	0	0	bw	krill	0
			bw11_220b	twilight	Shallow (5-50m)	0	0	bw	krill	0
			bw11_220b	twilight	Moderate (50-150m)	0	0	bw	krill	0
			bw11_220b	twilight	Deep (>150m)	0	0	bw	krill	0
			bw11_220b	night	Surface (0-0.5m)	0	0	bw	krill	0
			bw11_220b	night	Sub-Surface (0.5-5m)	0	0	bw	krill	0
			bw11_220b	night	Shallow (5-50m)	0	0	bw	krill	0
			bw11_220b	night	Moderate (50-150m)	0	0	bw	krill	0
			bw11_220b	night	Deep (>150m)	0	0	bw	krill	0
			bw11_221a	day	Surface (0-0.5m)	0	5	bw	krill	0
			bw11_221a	day	Sub-Surface (0.5-5m)	0	5	bw	krill	0
			bw11_221a	day	Shallow (5-50m)	0	5	bw	krill	0
			bw11_221a	day	Moderate (50-150m)	26	5	bw	krill	5.2
			bw11_221a	day	Deep (>150m)	44	5	bw	krill	8.8
			bw11_221a	twilight	Surface (0-0.5m)	0	0	bw	krill	0
			bw11_221a	twilight	Sub-Surface (0.5-5m)	0	0	bw	krill	0
			bw11_221a	twilight	Shallow (5-50m)	0	0	bw	krill	0
			bw11_221a	twilight	Moderate (50-150m)	0	0	bw	krill	0
			bw11_221a	twilight	Deep (>150m)	0	0	bw	krill	0
			bw11_221a	night	Surface (0-0.5m)	0	0	bw	krill	0
			bw11_221a	night	Sub-Surface (0.5-5m)	0	0	bw	krill	0
			bw11_221a	night	Shallow (5-50m)	0	0	bw	krill	0
			bw11_221a	night	Moderate (50-150m)	0	0	bw	krill	0
			bw11_221a	night	Deep (>150m)	0	0	bw	krill	0
			bw11_264a	day	Surface (0-0.5m)	0	1.83333	bw	krill	0
			bw11_264a	day	Sub-Surface (0.5-5m)	0	1.83333	bw	krill	0
			bw11_264a	day	Shallow (5-50m)	0	1.83333	bw	krill	0
			bw11_264a	day	Moderate (50-150m)	21	1.83333	bw	krill	11.4545
			bw11_264a	day	Deep (>150m)	7	1.83333	bw	krill	3.81818
			bw11_264a	twilight	Surface (0-0.5m)	0	0	bw	krill	0
			bw11_264a	twilight	Sub-Surface (0.5-5m)	0	0	bw	krill	0
			bw11_264a	twilight	Shallow (5-50m)	0	0	bw	krill	0
			bw11_264a	twilight	Moderate (50-150m)	0	0	bw	krill	0
			bw11_264a	twilight	Deep (>150m)	0	0	bw	krill	0
			bw11_264a	night	Surface (0-0.5m)	0	0	bw	krill	0
			bw11_264a	night	Sub-Surface (0.5-5m)	0	0	bw	krill	0
			bw11_264a	night	Shallow (5-50m)	0	0	bw	krill	0
			bw11_264a	night	Moderate (50-150m)	0	0	bw	krill	0
			bw11_264a	night	Deep (>150m)	0	0	bw	krill	0
			bw12_217b	day	Surface (0-0.5m)	0	2.3	bw	krill	0
			bw12_217b	day	Sub-Surface (0.5-5m)	0	2.3	bw	krill	0
			bw12_217b	day	Shallow (5-50m)	0	2.3	bw	krill	0
			bw12_217b	day	Moderate (50-150m)	3	2.3	bw	krill	1.30435
			bw12_217b	day	Deep (>150m)	16	2.3	bw	krill	6.95652
			bw12_217b	twilight	Surface (0-0.5m)	0	0	bw	krill	0
			bw12_217b	twilight	Sub-Surface (0.5-5m)	0	0	bw	krill	0
			bw12_217b	twilight	Shallow (5-50m)	0	0	bw	krill	0
			bw12_217b	twilight	Moderate (50-150m)	0	0	bw	krill	0
			bw12_217b	twilight	Deep (>150m)	0	0	bw	krill	0
			bw12_217b	night	Surface (0-0.5m)	0	0	bw	krill	0
			bw12_217b	night	Sub-Surface (0.5-5m)	0	0	bw	krill	0
			bw12_217b	night	Shallow (5-50m)	0	0	bw	krill	0
			bw12_217b	night	Moderate (50-150m)	0	0	bw	krill	0
			bw12_217b	night	Deep (>150m)	0	0	bw	krill	0
			bw13_191a	day	Surface (0-0.5m)	0	4.98333	bw	krill	0
			bw13_191a	day	Sub-Surface (0.5-5m)	0	4.98333	bw	krill	0
			bw13_191a	day	Shallow (5-50m)	16	4.98333	bw	krill	3.2107
			bw13_191a	day	Moderate (50-150m)	64	4.98333	bw	krill	12.8428
			bw13_191a	day	Deep (>150m)	0	4.98333	bw	krill	0
			bw13_191a	twilight	Surface (0-0.5m)	0	0	bw	krill	0
			bw13_191a	twilight	Sub-Surface (0.5-5m)	0	0	bw	krill	0
			bw13_191a	twilight	Shallow (5-50m)	0	0	bw	krill	0
			bw13_191a	twilight	Moderate (50-150m)	0	0	bw	krill	0
			bw13_191a	twilight	Deep (>150m)	0	0	bw	krill	0
			bw13_191a	night	Surface (0-0.5m)	0	0	bw	krill	0
			bw13_191a	night	Sub-Surface (0.5-5m)	0	0	bw	krill	0
			bw13_191a	night	Shallow (5-50m)	0	0	bw	krill	0
			bw13_191a	night	Moderate (50-150m)	0	0	bw	krill	0
			bw13_191a	night	Deep (>150m)	0	0	bw	krill	0
			bw13_193a	day	Surface (0-0.5m)	0	5.25	bw	krill	0
			bw13_193a	day	Sub-Surface (0.5-5m)	0	5.25	bw	krill	0
			bw13_193a	day	Shallow (5-50m)	27	5.25	bw	krill	5.14286
			bw13_193a	day	Moderate (50-150m)	80	5.25	bw	krill	15.2381
			bw13_193a	day	Deep (>150m)	0	5.25	bw	krill	0
			bw13_193a	twilight	Surface (0-0.5m)	0	0	bw	krill	0
			bw13_193a	twilight	Sub-Surface (0.5-5m)	0	0	bw	krill	0
			bw13_193a	twilight	Shallow (5-50m)	0	0	bw	krill	0
			bw13_193a	twilight	Moderate (50-150m)	0	0	bw	krill	0
			bw13_193a	twilight	Deep (>150m)	0	0	bw	krill	0
			bw13_193a	night	Surface (0-0.5m)	0	0	bw	krill	0
			bw13_193a	night	Sub-Surface (0.5-5m)	0	0	bw	krill	0
			bw13_193a	night	Shallow (5-50m)	0	0	bw	krill	0
			bw13_193a	night	Moderate (50-150m)	0	0	bw	krill	0
			bw13_193a	night	Deep (>150m)	0	0	bw	krill	0
			bw13_207a	day	Surface (0-0.5m)	0	3.41667	bw	krill	0
			bw13_207a	day	Sub-Surface (0.5-5m)	0	3.41667	bw	krill	0
			bw13_207a	day	Shallow (5-50m)	29	3.41667	bw	krill	8.4878
			bw13_207a	day	Moderate (50-150m)	43	3.41667	bw	krill	12.5854
			bw13_207a	day	Deep (>150m)	0	3.41667	bw	krill	0
			bw13_207a	twilight	Surface (0-0.5m)	0	0	bw	krill	0
			bw13_207a	twilight	Sub-Surface (0.5-5m)	0	0	bw	krill	0
			bw13_207a	twilight	Shallow (5-50m)	0	0	bw	krill	0
			bw13_207a	twilight	Moderate (50-150m)	0	0	bw	krill	0
			bw13_207a	twilight	Deep (>150m)	0	0	bw	krill	0
			bw13_207a	night	Surface (0-0.5m)	0	0	bw	krill	0
			bw13_207a	night	Sub-Surface (0.5-5m)	0	0	bw	krill	0
			bw13_207a	night	Shallow (5-50m)	0	0	bw	krill	0
			bw13_207a	night	Moderate (50-150m)	0	0	bw	krill	0
			bw13_207a	night	Deep (>150m)	0	0	bw	krill	0
			bw13_214b	day	Surface (0-0.5m)	0	3.6	bw	krill	0
			bw13_214b	day	Sub-Surface (0.5-5m)	0	3.6	bw	krill	0
			bw13_214b	day	Shallow (5-50m)	0	3.6	bw	krill	0
			bw13_214b	day	Moderate (50-150m)	2	3.6	bw	krill	0.555556
			bw13_214b	day	Deep (>150m)	19	3.6	bw	krill	5.27778
			bw13_214b	twilight	Surface (0-0.5m)	0	0	bw	krill	0
			bw13_214b	twilight	Sub-Surface (0.5-5m)	0	0	bw	krill	0
			bw13_214b	twilight	Shallow (5-50m)	0	0	bw	krill	0
			bw13_214b	twilight	Moderate (50-150m)	0	0	bw	krill	0
			bw13_214b	twilight	Deep (>150m)	0	0	bw	krill	0
			bw13_214b	night	Surface (0-0.5m)	0	0	bw	krill	0
			bw13_214b	night	Sub-Surface (0.5-5m)	0	0	bw	krill	0
			bw13_214b	night	Shallow (5-50m)	0	0	bw	krill	0
			bw13_214b	night	Moderate (50-150m)	0	0	bw	krill	0
			bw13_214b	night	Deep (>150m)	0	0	bw	krill	0
			bw13_214c	day	Surface (0-0.5m)	0	1.95	bw	krill	0
			bw13_214c	day	Sub-Surface (0.5-5m)	0	1.95	bw	krill	0
			bw13_214c	day	Shallow (5-50m)	0	1.95	bw	krill	0
			bw13_214c	day	Moderate (50-150m)	0	1.95	bw	krill	0
			bw13_214c	day	Deep (>150m)	48	1.95	bw	krill	24.6154
			bw13_214c	twilight	Surface (0-0.5m)	0	0	bw	krill	0
			bw13_214c	twilight	Sub-Surface (0.5-5m)	0	0	bw	krill	0
			bw13_214c	twilight	Shallow (5-50m)	0	0	bw	krill	0
			bw13_214c	twilight	Moderate (50-150m)	0	0	bw	krill	0
			bw13_214c	twilight	Deep (>150m)	0	0	bw	krill	0
			bw13_214c	night	Surface (0-0.5m)	0	0	bw	krill	0
			bw13_214c	night	Sub-Surface (0.5-5m)	0	0	bw	krill	0
			bw13_214c	night	Shallow (5-50m)	0	0	bw	krill	0
			bw13_214c	night	Moderate (50-150m)	0	0	bw	krill	0
			bw13_214c	night	Deep (>150m)	0	0	bw	krill	0
			bw13_217a	day	Surface (0-0.5m)	0	4.46667	bw	krill	0
			bw13_217a	day	Sub-Surface (0.5-5m)	0	4.46667	bw	krill	0
			bw13_217a	day	Shallow (5-50m)	0	4.46667	bw	krill	0
			bw13_217a	day	Moderate (50-150m)	128	4.46667	bw	krill	28.6567
			bw13_217a	day	Deep (>150m)	7	4.46667	bw	krill	1.56716
			bw13_217a	twilight	Surface (0-0.5m)	0	0	bw	krill	0
			bw13_217a	twilight	Sub-Surface (0.5-5m)	0	0	bw	krill	0
			bw13_217a	twilight	Shallow (5-50m)	0	0	bw	krill	0
			bw13_217a	twilight	Moderate (50-150m)	0	0	bw	krill	0
			bw13_217a	twilight	Deep (>150m)	0	0	bw	krill	0
			bw13_217a	night	Surface (0-0.5m)	0	0	bw	krill	0
			bw13_217a	night	Sub-Surface (0.5-5m)	0	0	bw	krill	0
			bw13_217a	night	Shallow (5-50m)	0	0	bw	krill	0
			bw13_217a	night	Moderate (50-150m)	0	0	bw	krill	0
			bw13_217a	night	Deep (>150m)	0	0	bw	krill	0
			bw13_259a	day	Surface (0-0.5m)	0	5.35	bw	krill	0
			bw13_259a	day	Sub-Surface (0.5-5m)	21	5.35	bw	krill	3.92523
			bw13_259a	day	Shallow (5-50m)	40	5.35	bw	krill	7.47664
			bw13_259a	day	Moderate (50-150m)	0	5.35	bw	krill	0
			bw13_259a	day	Deep (>150m)	0	5.35	bw	krill	0
			bw13_259a	twilight	Surface (0-0.5m)	0	0	bw	krill	0
			bw13_259a	twilight	Sub-Surface (0.5-5m)	0	0	bw	krill	0
			bw13_259a	twilight	Shallow (5-50m)	0	0	bw	krill	0
			bw13_259a	twilight	Moderate (50-150m)	0	0	bw	krill	0
			bw13_259a	twilight	Deep (>150m)	0	0	bw	krill	0
			bw13_259a	night	Surface (0-0.5m)	0	0	bw	krill	0
			bw13_259a	night	Sub-Surface (0.5-5m)	0	0	bw	krill	0
			bw13_259a	night	Shallow (5-50m)	0	0	bw	krill	0
			bw13_259a	night	Moderate (50-150m)	0	0	bw	krill	0
			bw13_259a	night	Deep (>150m)	0	0	bw	krill	0
			bw14_211b	day	Surface (0-0.5m)	0	4.23333	bw	krill	0
			bw14_211b	day	Sub-Surface (0.5-5m)	0	4.23333	bw	krill	0
			bw14_211b	day	Shallow (5-50m)	0	4.23333	bw	krill	0
			bw14_211b	day	Moderate (50-150m)	30	4.23333	bw	krill	7.08661
			bw14_211b	day	Deep (>150m)	33	4.23333	bw	krill	7.79528
			bw14_211b	twilight	Surface (0-0.5m)	0	0	bw	krill	0
			bw14_211b	twilight	Sub-Surface (0.5-5m)	0	0	bw	krill	0
			bw14_211b	twilight	Shallow (5-50m)	0	0	bw	krill	0
			bw14_211b	twilight	Moderate (50-150m)	0	0	bw	krill	0
			bw14_211b	twilight	Deep (>150m)	0	0	bw	krill	0
			bw14_211b	night	Surface (0-0.5m)	0	0	bw	krill	0
			bw14_211b	night	Sub-Surface (0.5-5m)	0	0	bw	krill	0
			bw14_211b	night	Shallow (5-50m)	0	0	bw	krill	0
			bw14_211b	night	Moderate (50-150m)	0	0	bw	krill	0
			bw14_211b	night	Deep (>150m)	0	0	bw	krill	0
			bw14_212a	day	Surface (0-0.5m)	0	16.1333	bw	krill	0
			bw14_212a	day	Sub-Surface (0.5-5m)	0	16.1333	bw	krill	0
			bw14_212a	day	Shallow (5-50m)	3	16.1333	bw	krill	0.18595
			bw14_212a	day	Moderate (50-150m)	37	16.1333	bw	krill	2.29339
			bw14_212a	day	Deep (>150m)	33	16.1333	bw	krill	2.04545
			bw14_212a	twilight	Surface (0-0.5m)	0	3.33333	bw	krill	0
			bw14_212a	twilight	Sub-Surface (0.5-5m)	3	3.33333	bw	krill	0.9
			bw14_212a	twilight	Shallow (5-50m)	14	3.33333	bw	krill	4.2
			bw14_212a	twilight	Moderate (50-150m)	5	3.33333	bw	krill	1.5
			bw14_212a	twilight	Deep (>150m)	0	3.33333	bw	krill	0
			bw14_212a	night	Surface (0-0.5m)	3	6.98333	bw	krill	0.429594
			bw14_212a	night	Sub-Surface (0.5-5m)	15	6.98333	bw	krill	2.14797
			bw14_212a	night	Shallow (5-50m)	21	6.98333	bw	krill	3.00716
			bw14_212a	night	Moderate (50-150m)	0	6.98333	bw	krill	0
			bw14_212a	night	Deep (>150m)	0	6.98333	bw	krill	0
			bw14_213a	day	Surface (0-0.5m)	0	3.98333	bw	krill	0
			bw14_213a	day	Sub-Surface (0.5-5m)	0	3.98333	bw	krill	0
			bw14_213a	day	Shallow (5-50m)	12	3.98333	bw	krill	3.01255
			bw14_213a	day	Moderate (50-150m)	43	3.98333	bw	krill	10.795
			bw14_213a	day	Deep (>150m)	0	3.98333	bw	krill	0
			bw14_213a	twilight	Surface (0-0.5m)	0	0	bw	krill	0
			bw14_213a	twilight	Sub-Surface (0.5-5m)	0	0	bw	krill	0
			bw14_213a	twilight	Shallow (5-50m)	0	0	bw	krill	0
			bw14_213a	twilight	Moderate (50-150m)	0	0	bw	krill	0
			bw14_213a	twilight	Deep (>150m)	0	0	bw	krill	0
			bw14_213a	night	Surface (0-0.5m)	0	0	bw	krill	0
			bw14_213a	night	Sub-Surface (0.5-5m)	0	0	bw	krill	0
			bw14_213a	night	Shallow (5-50m)	0	0	bw	krill	0
			bw14_213a	night	Moderate (50-150m)	0	0	bw	krill	0
			bw14_213a	night	Deep (>150m)	0	0	bw	krill	0
			bw14_217a	day	Surface (0-0.5m)	0	5.51667	bw	krill	0
			bw14_217a	day	Sub-Surface (0.5-5m)	0	5.51667	bw	krill	0
			bw14_217a	day	Shallow (5-50m)	33	5.51667	bw	krill	5.98187
			bw14_217a	day	Moderate (50-150m)	30	5.51667	bw	krill	5.43807
			bw14_217a	day	Deep (>150m)	0	5.51667	bw	krill	0
			bw14_217a	twilight	Surface (0-0.5m)	0	0	bw	krill	0
			bw14_217a	twilight	Sub-Surface (0.5-5m)	0	0	bw	krill	0
			bw14_217a	twilight	Shallow (5-50m)	0	0	bw	krill	0
			bw14_217a	twilight	Moderate (50-150m)	0	0	bw	krill	0
			bw14_217a	twilight	Deep (>150m)	0	0	bw	krill	0
			bw14_217a	night	Surface (0-0.5m)	0	0	bw	krill	0
			bw14_217a	night	Sub-Surface (0.5-5m)	0	0	bw	krill	0
			bw14_217a	night	Shallow (5-50m)	0	0	bw	krill	0
			bw14_217a	night	Moderate (50-150m)	0	0	bw	krill	0
			bw14_217a	night	Deep (>150m)	0	0	bw	krill	0
			bw14_218a	day	Surface (0-0.5m)	0	6.55	bw	krill	0
			bw14_218a	day	Sub-Surface (0.5-5m)	0	6.55	bw	krill	0
			bw14_218a	day	Shallow (5-50m)	1	6.55	bw	krill	0.152672
			bw14_218a	day	Moderate (50-150m)	30	6.55	bw	krill	4.58015
			bw14_218a	day	Deep (>150m)	11	6.55	bw	krill	1.67939
			bw14_218a	twilight	Surface (0-0.5m)	0	0	bw	krill	0
			bw14_218a	twilight	Sub-Surface (0.5-5m)	0	0	bw	krill	0
			bw14_218a	twilight	Shallow (5-50m)	0	0	bw	krill	0
			bw14_218a	twilight	Moderate (50-150m)	0	0	bw	krill	0
			bw14_218a	twilight	Deep (>150m)	0	0	bw	krill	0
			bw14_218a	night	Surface (0-0.5m)	0	0	bw	krill	0
			bw14_218a	night	Sub-Surface (0.5-5m)	0	0	bw	krill	0
			bw14_218a	night	Shallow (5-50m)	0	0	bw	krill	0
			bw14_218a	night	Moderate (50-150m)	0	0	bw	krill	0
			bw14_218a	night	Deep (>150m)	0	0	bw	krill	0
			bw14_251a	day	Surface (0-0.5m)	0	8.53333	bw	krill	0
			bw14_251a	day	Sub-Surface (0.5-5m)	0	8.53333	bw	krill	0
			bw14_251a	day	Shallow (5-50m)	87	8.53333	bw	krill	10.1953
			bw14_251a	day	Moderate (50-150m)	15	8.53333	bw	krill	1.75781
			bw14_251a	day	Deep (>150m)	0	8.53333	bw	krill	0
			bw14_251a	twilight	Surface (0-0.5m)	0	0	bw	krill	0
			bw14_251a	twilight	Sub-Surface (0.5-5m)	0	0	bw	krill	0
			bw14_251a	twilight	Shallow (5-50m)	0	0	bw	krill	0
			bw14_251a	twilight	Moderate (50-150m)	0	0	bw	krill	0
			bw14_251a	twilight	Deep (>150m)	0	0	bw	krill	0
			bw14_251a	night	Surface (0-0.5m)	0	0	bw	krill	0
			bw14_251a	night	Sub-Surface (0.5-5m)	0	0	bw	krill	0
			bw14_251a	night	Shallow (5-50m)	0	0	bw	krill	0
			bw14_251a	night	Moderate (50-150m)	0	0	bw	krill	0
			bw14_251a	night	Deep (>150m)	0	0	bw	krill	0
			bw14_261a	day	Surface (0-0.5m)	0	4.81667	bw	krill	0
			bw14_261a	day	Sub-Surface (0.5-5m)	0	4.81667	bw	krill	0
			bw14_261a	day	Shallow (5-50m)	0	4.81667	bw	krill	0
			bw14_261a	day	Moderate (50-150m)	0	4.81667	bw	krill	0
			bw14_261a	day	Deep (>150m)	17	4.81667	bw	krill	3.52941
			bw14_261a	twilight	Surface (0-0.5m)	0	0	bw	krill	0
			bw14_261a	twilight	Sub-Surface (0.5-5m)	0	0	bw	krill	0
			bw14_261a	twilight	Shallow (5-50m)	0	0	bw	krill	0
			bw14_261a	twilight	Moderate (50-150m)	0	0	bw	krill	0
			bw14_261a	twilight	Deep (>150m)	0	0	bw	krill	0
			bw14_261a	night	Surface (0-0.5m)	0	0	bw	krill	0
			bw14_261a	night	Sub-Surface (0.5-5m)	0	0	bw	krill	0
			bw14_261a	night	Shallow (5-50m)	0	0	bw	krill	0
			bw14_261a	night	Moderate (50-150m)	0	0	bw	krill	0
			bw14_261a	night	Deep (>150m)	0	0	bw	krill	0
			bw14_262a	day	Surface (0-0.5m)	0	4.45	bw	krill	0
			bw14_262a	day	Sub-Surface (0.5-5m)	1	4.45	bw	krill	0.224719
			bw14_262a	day	Shallow (5-50m)	73	4.45	bw	krill	16.4045
			bw14_262a	day	Moderate (50-150m)	4	4.45	bw	krill	0.898876
			bw14_262a	day	Deep (>150m)	0	4.45	bw	krill	0
			bw14_262a	twilight	Surface (0-0.5m)	0	0	bw	krill	0
			bw14_262a	twilight	Sub-Surface (0.5-5m)	0	0	bw	krill	0
			bw14_262a	twilight	Shallow (5-50m)	0	0	bw	krill	0
			bw14_262a	twilight	Moderate (50-150m)	0	0	bw	krill	0
			bw14_262a	twilight	Deep (>150m)	0	0	bw	krill	0
			bw14_262a	night	Surface (0-0.5m)	0	0	bw	krill	0
			bw14_262a	night	Sub-Surface (0.5-5m)	0	0	bw	krill	0
			bw14_262a	night	Shallow (5-50m)	0	0	bw	krill	0
			bw14_262a	night	Moderate (50-150m)	0	0	bw	krill	0
			bw14_262a	night	Deep (>150m)	0	0	bw	krill	0
			bw14_262b	day	Surface (0-0.5m)	0	3.58333	bw	krill	0
			bw14_262b	day	Sub-Surface (0.5-5m)	0	3.58333	bw	krill	0
			bw14_262b	day	Shallow (5-50m)	35	3.58333	bw	krill	9.76744
			bw14_262b	day	Moderate (50-150m)	0	3.58333	bw	krill	0
			bw14_262b	day	Deep (>150m)	0	3.58333	bw	krill	0
			bw14_262b	twilight	Surface (0-0.5m)	0	0	bw	krill	0
			bw14_262b	twilight	Sub-Surface (0.5-5m)	0	0	bw	krill	0
			bw14_262b	twilight	Shallow (5-50m)	0	0	bw	krill	0
			bw14_262b	twilight	Moderate (50-150m)	0	0	bw	krill	0
			bw14_262b	twilight	Deep (>150m)	0	0	bw	krill	0
			bw14_262b	night	Surface (0-0.5m)	0	0	bw	krill	0
			bw14_262b	night	Sub-Surface (0.5-5m)	0	0	bw	krill	0
			bw14_262b	night	Shallow (5-50m)	0	0	bw	krill	0
			bw14_262b	night	Moderate (50-150m)	0	0	bw	krill	0
			bw14_262b	night	Deep (>150m)	0	0	bw	krill	0
			bw140722-2e	day	Surface (0-0.5m)	0	0.833333	bw	krill	0
			bw140722-2e	day	Sub-Surface (0.5-5m)	0	0.833333	bw	krill	0
			bw140722-2e	day	Shallow (5-50m)	0	0.833333	bw	krill	0
			bw140722-2e	day	Moderate (50-150m)	6	0.833333	bw	krill	7.2
			bw140722-2e	day	Deep (>150m)	9	0.833333	bw	krill	10.8
			bw140722-2e	twilight	Surface (0-0.5m)	0	0	bw	krill	0
			bw140722-2e	twilight	Sub-Surface (0.5-5m)	0	0	bw	krill	0
			bw140722-2e	twilight	Shallow (5-50m)	0	0	bw	krill	0
			bw140722-2e	twilight	Moderate (50-150m)	0	0	bw	krill	0
			bw140722-2e	twilight	Deep (>150m)	0	0	bw	krill	0
			bw140722-2e	night	Surface (0-0.5m)	0	0	bw	krill	0
			bw140722-2e	night	Sub-Surface (0.5-5m)	0	0	bw	krill	0
			bw140722-2e	night	Shallow (5-50m)	0	0	bw	krill	0
			bw140722-2e	night	Moderate (50-150m)	0	0	bw	krill	0
			bw140722-2e	night	Deep (>150m)	0	0	bw	krill	0
			bw140806-2	day	Surface (0-0.5m)	0	4.4	bw	krill	0
			bw140806-2	day	Sub-Surface (0.5-5m)	0	4.4	bw	krill	0
			bw140806-2	day	Shallow (5-50m)	4	4.4	bw	krill	0.909091
			bw140806-2	day	Moderate (50-150m)	4	4.4	bw	krill	0.909091
			bw140806-2	day	Deep (>150m)	2	4.4	bw	krill	0.454545
			bw140806-2	twilight	Surface (0-0.5m)	0	0	bw	krill	0
			bw140806-2	twilight	Sub-Surface (0.5-5m)	0	0	bw	krill	0
			bw140806-2	twilight	Shallow (5-50m)	0	0	bw	krill	0
			bw140806-2	twilight	Moderate (50-150m)	0	0	bw	krill	0
			bw140806-2	twilight	Deep (>150m)	0	0	bw	krill	0
			bw140806-2	night	Surface (0-0.5m)	0	0	bw	krill	0
			bw140806-2	night	Sub-Surface (0.5-5m)	0	0	bw	krill	0
			bw140806-2	night	Shallow (5-50m)	0	0	bw	krill	0
			bw140806-2	night	Moderate (50-150m)	0	0	bw	krill	0
			bw140806-2	night	Deep (>150m)	0	0	bw	krill	0
			bw16_264b	day	Surface (0-0.5m)	0	15.0167	bw	krill	0
			bw16_264b	day	Sub-Surface (0.5-5m)	0	15.0167	bw	krill	0
			bw16_264b	day	Shallow (5-50m)	0	15.0167	bw	krill	0
			bw16_264b	day	Moderate (50-150m)	53	15.0167	bw	krill	3.52941
			bw16_264b	day	Deep (>150m)	5	15.0167	bw	krill	0.332963
			bw16_264b	twilight	Surface (0-0.5m)	0	2.88333	bw	krill	0
			bw16_264b	twilight	Sub-Surface (0.5-5m)	0	2.88333	bw	krill	0
			bw16_264b	twilight	Shallow (5-50m)	8	2.88333	bw	krill	2.77457
			bw16_264b	twilight	Moderate (50-150m)	7	2.88333	bw	krill	2.42775
			bw16_264b	twilight	Deep (>150m)	0	2.88333	bw	krill	0
			bw16_264b	night	Surface (0-0.5m)	0	9.06667	bw	krill	0
			bw16_264b	night	Sub-Surface (0.5-5m)	0	9.06667	bw	krill	0
			bw16_264b	night	Shallow (5-50m)	0	9.06667	bw	krill	0
			bw16_264b	night	Moderate (50-150m)	0	9.06667	bw	krill	0
			bw16_264b	night	Deep (>150m)	0	9.06667	bw	krill	0
			bw160727-10	day	Surface (0-0.5m)	0	8.38333	bw	krill	0
			bw160727-10	day	Sub-Surface (0.5-5m)	0	8.38333	bw	krill	0
			bw160727-10	day	Shallow (5-50m)	5	8.38333	bw	krill	0.596421
			bw160727-10	day	Moderate (50-150m)	208	8.38333	bw	krill	24.8111
			bw160727-10	day	Deep (>150m)	0	8.38333	bw	krill	0
			bw160727-10	twilight	Surface (0-0.5m)	0	0	bw	krill	0
[truncated: 1,374 more rows]

## Sheet: Figure 4.
Figure 4.	Engulfment capacity (m3) and feeding rate (lunges day -1) display opposite trends when compared to body size for n=191 biologically independent krill-feeding animals.
	Data 3
		species_code	length_m	data_source
		bp	19.33	drone
		bp	15.81	drone
		bw	22.59	drone
		bw	22.21	drone
		bw	22.53	drone
		bw	22.75	drone
		bw	20.7	drone
		bw	22.55	drone
		bw	21.09	drone
		bw	21.98	drone
		bw	23.35	drone
		bw	22.51	drone
		bw	24.12	drone
		bw	24.43	drone
		bw	21.77	drone
		bw	22.93	drone
		bw	24.2	drone
		bw	23.59	drone
		bw	22.82	drone
		bw	22.09	drone
		bw	20.37	drone
		bw	23.12	drone
		bw	22.7	drone
		bw	21.6	drone
		bw	19.27	drone
		bw	22	drone
		bw	22.9	drone
		bw	21.98	drone
		bw	25.18	drone
		bw	22.83	drone
		bw	22.06	drone
		bw	20.16	drone
		bw	24.49	drone
		bw	21.8	drone
		mn	13.7	drone
		mn	12.71	drone
		mn	12.71	drone
		mn	10.1	drone
		mn	10.44	drone
		mn	12.17	drone
		mn	10.49	drone
		mn	8.22	drone
		mn	8.8	drone
		mn	10.2	drone
		mn	12.73	drone
		mn	11.76	drone
		mn	10.55	drone
		mn	14.76	drone
		mn	7.07	drone
		mn	11.76	drone
		mn	9.78	drone
		mn	12.21	drone
		mn	11.19	drone
		mn	11.69	drone
		mn	11.97	drone
		mn	13.13	drone
		mn	10.6	drone
		mn	12.71	drone
		mn	12.93	drone
		mn	12.38	drone
		mn	7.82	drone
		mn	13.1	drone
		mn	11.65	drone
		mn	9.99	drone
		mn	7.87	drone
		mn	12.3	drone
		mn	12.3	drone
		mn	12	drone
		mn	11.66	drone
		mn	11.75	drone
		mn	12.31	drone
		mn	12.35	drone
		mn	10.03	drone
		mn	11.77	drone
		mn	13.61	drone
		mn	11.41	drone
		mn	10.44	drone
		mn	12.49	drone
		mn	12.89	drone
		mn	13.06	drone
		mn	13.35	drone
		mn	11.27	drone
		mn	11.8	drone
		mn	11.86	drone
		mn	10.4	drone
		mn	12.04	drone
		mn	11.75	drone
		mn	11	drone
		mn	11.64	drone
		mn	12.88	drone
		mn	12.92	drone
		mn	10.37	drone
		mn	9.01	drone
		mn	11.91	drone
		mn	12.65	drone
		mn	10.53	drone
		mn	11.12	drone
		mn	13.42	drone
		mn	10.68	drone
		mn	11.03	drone
		mn	12.73	drone
		mn	11.59	drone
		bw	21.34	drone
		bw	21.39	drone
		bw	21.64	drone
		bw	23.21	drone
		bw	23.34	drone
		bw	21.58	drone
		bw	20.33	drone
		bw	22.53	drone
		bp	14.3256	clapham_et_al_1997
		bp	15.5448	clapham_et_al_1997
		bp	15.5448	clapham_et_al_1997
		bp	15.5448	clapham_et_al_1997
		bp	15.5448	clapham_et_al_1997
		bp	15.5448	clapham_et_al_1997
		bp	15.5448	clapham_et_al_1997
		bp	15.8496	clapham_et_al_1997
		bp	15.8496	clapham_et_al_1997
		bp	15.8496	clapham_et_al_1997
		bp	15.8496	clapham_et_al_1997
		bp	15.8496	clapham_et_al_1997
		bp	16.1544	clapham_et_al_1997
		bp	16.4592	clapham_et_al_1997
		bp	16.764	clapham_et_al_1997
		bp	16.764	clapham_et_al_1997
		bp	17.0688	clapham_et_al_1997
		bp	17.0688	clapham_et_al_1997
		bp	17.3736	clapham_et_al_1997
		bp	17.3736	clapham_et_al_1997
		bp	17.3736	clapham_et_al_1997
		bp	17.6784	clapham_et_al_1997
		bp	17.6784	clapham_et_al_1997
		bp	17.9832	clapham_et_al_1997
		bp	17.9832	clapham_et_al_1997
		bp	17.9832	clapham_et_al_1997
		bp	18.288	clapham_et_al_1997
		bp	18.288	clapham_et_al_1997
		bp	18.288	clapham_et_al_1997
		bp	18.288	clapham_et_al_1997
		bp	18.288	clapham_et_al_1997
		bp	18.5928	clapham_et_al_1997
		bp	18.8976	clapham_et_al_1997
		bp	18.8976	clapham_et_al_1997
		bp	18.8976	clapham_et_al_1997
		bp	18.8976	clapham_et_al_1997
		bp	18.8976	clapham_et_al_1997
		bp	19.2024	clapham_et_al_1997
		bp	19.2024	clapham_et_al_1997
		bp	19.5072	clapham_et_al_1997
		bp	19.5072	clapham_et_al_1997
		bp	19.5072	clapham_et_al_1997
		bp	19.5072	clapham_et_al_1997
		bp	19.5072	clapham_et_al_1997
		bp	19.812	clapham_et_al_1997
		bp	19.812	clapham_et_al_1997
		bp	19.812	clapham_et_al_1997
		bp	19.812	clapham_et_al_1997
		bp	20.1168	clapham_et_al_1997
		bp	20.1168	clapham_et_al_1997
		bp	20.1168	clapham_et_al_1997
		bp	20.1168	clapham_et_al_1997
		bp	20.1168	clapham_et_al_1997
		bp	20.1168	clapham_et_al_1997
		bp	20.4216	clapham_et_al_1997
		bp	20.4216	clapham_et_al_1997
		bp	20.4216	clapham_et_al_1997
		bp	20.7264	clapham_et_al_1997
		bp	21.0312	clapham_et_al_1997
		bp	21.0312	clapham_et_al_1997
		bp	21.0312	clapham_et_al_1997
		bp	21.0312	clapham_et_al_1997
		bp	21.0312	clapham_et_al_1997
		bp	21.0312	clapham_et_al_1997
		bp	21.0312	clapham_et_al_1997
		bp	21.0312	clapham_et_al_1997
		bp	21.0312	clapham_et_al_1997
		bp	21.336	clapham_et_al_1997
		bp	21.336	clapham_et_al_1997
		bp	21.336	clapham_et_al_1997
		bp	21.336	clapham_et_al_1997
		bp	21.336	clapham_et_al_1997
		bp	21.6408	clapham_et_al_1997
		bp	21.6408	clapham_et_al_1997
		bp	21.6408	clapham_et_al_1997
		bp	21.6408	clapham_et_al_1997
		bp	21.9456	clapham_et_al_1997
		bp	21.9456	clapham_et_al_1997
		bp	21.9456	clapham_et_al_1997
		bp	22.86	clapham_et_al_1997
		bp	22.86	clapham_et_al_1997
		bp	22.86	clapham_et_al_1997
		bp	22.2504	clapham_et_al_1997
		bp	23.4696	clapham_et_al_1997
		bp	24.6888	clapham_et_al_1997
		bp	14.0208	clapham_et_al_1997
		bp	14.3256	clapham_et_al_1997
		bp	14.3256	clapham_et_al_1997
		bp	14.6304	clapham_et_al_1997
		bp	14.6304	clapham_et_al_1997
		bp	15.24	clapham_et_al_1997
		bp	15.5448	clapham_et_al_1997
		bp	15.5448	clapham_et_al_1997
		bp	15.8496	clapham_et_al_1997
		bp	15.8496	clapham_et_al_1997
		bp	15.8496	clapham_et_al_1997
		bp	16.1544	clapham_et_al_1997
		bp	16.1544	clapham_et_al_1997
		bp	16.1544	clapham_et_al_1997
		bp	16.4592	clapham_et_al_1997
		bp	16.764	clapham_et_al_1997
		bp	17.0688	clapham_et_al_1997
		bp	17.0688	clapham_et_al_1997
		bp	17.0688	clapham_et_al_1997
		bp	17.0688	clapham_et_al_1997
		bp	17.0688	clapham_et_al_1997
		bp	17.3736	clapham_et_al_1997
		bp	17.3736	clapham_et_al_1997
		bp	17.3736	clapham_et_al_1997
		bp	17.3736	clapham_et_al_1997
		bp	17.6784	clapham_et_al_1997
		bp	17.6784	clapham_et_al_1997
		bp	17.6784	clapham_et_al_1997
		bp	17.6784	clapham_et_al_1997
		bp	17.9832	clapham_et_al_1997
		bp	17.9832	clapham_et_al_1997
		bp	17.9832	clapham_et_al_1997
		bp	18.288	clapham_et_al_1997
		bp	18.288	clapham_et_al_1997
		bp	18.288	clapham_et_al_1997
		bp	18.288	clapham_et_al_1997
		bp	18.288	clapham_et_al_1997
		bp	18.288	clapham_et_al_1997
		bp	18.288	clapham_et_al_1997
		bp	18.5928	clapham_et_al_1997
		bp	18.5928	clapham_et_al_1997
		bp	18.5928	clapham_et_al_1997
		bp	18.8976	clapham_et_al_1997
		bp	18.8976	clapham_et_al_1997
		bp	18.8976	clapham_et_al_1997
		bp	18.8976	clapham_et_al_1997
		bp	18.8976	clapham_et_al_1997
		bp	18.8976	clapham_et_al_1997
		bp	18.8976	clapham_et_al_1997
		bp	18.8976	clapham_et_al_1997
		bp	19.2024	clapham_et_al_1997
		bp	19.2024	clapham_et_al_1997
		bp	19.2024	clapham_et_al_1997
		bp	19.2024	clapham_et_al_1997
		bp	19.2024	clapham_et_al_1997
		bp	19.2024	clapham_et_al_1997
		bp	19.2024	clapham_et_al_1997
		bp	19.2024	clapham_et_al_1997
		bp	19.5072	clapham_et_al_1997
		bp	19.5072	clapham_et_al_1997
		bp	19.5072	clapham_et_al_1997
		bp	19.5072	clapham_et_al_1997
		bp	19.5072	clapham_et_al_1997
		bp	19.5072	clapham_et_al_1997
		bp	19.5072	clapham_et_al_1997
		bp	19.5072	clapham_et_al_1997
		bp	19.5072	clapham_et_al_1997
		bp	19.812	clapham_et_al_1997
		bp	19.812	clapham_et_al_1997
		bp	19.812	clapham_et_al_1997
		bp	19.812	clapham_et_al_1997
		bp	19.812	clapham_et_al_1997
		bp	19.812	clapham_et_al_1997
		bp	19.812	clapham_et_al_1997
		bp	19.812	clapham_et_al_1997
		bp	20.1168	clapham_et_al_1997
		bp	20.1168	clapham_et_al_1997
		bp	20.1168	clapham_et_al_1997
		bp	20.1168	clapham_et_al_1997
		bp	20.1168	clapham_et_al_1997
		bp	20.4216	clapham_et_al_1997
		bp	20.7264	clapham_et_al_1997
		bp	20.7264	clapham_et_al_1997
		bp	20.7264	clapham_et_al_1997
		bp	21.0312	clapham_et_al_1997
		bp	21.336	clapham_et_al_1997
		bp	21.336	clapham_et_al_1997
		bp	21.6408	clapham_et_al_1997
		bp	21.9456	clapham_et_al_1997
		bp	22.86	clapham_et_al_1997
		bp	22.86	clapham_et_al_1997
	Data 2
		deployID	dielperiod	depth_bucket	n_lunges	period_hours	species_code	prey_type	lunge_rate
		Bm160523-A20	day	Surface (0-0.5m)	1	58.9167	bw	krill	0.0169731
		Bm160523-A20	day	Sub-Surface (0.5-5m)	11	58.9167	bw	krill	0.186704
		Bm160523-A20	day	Shallow (5-50m)	665	58.9167	bw	krill	11.2871
		Bm160523-A20	day	Moderate (50-150m)	46	58.9167	bw	krill	0.780764
		Bm160523-A20	day	Deep (>150m)	0	58.9167	bw	krill	0
		Bm160523-A20	twilight	Surface (0-0.5m)	0	15.1833	bw	krill	0
		Bm160523-A20	twilight	Sub-Surface (0.5-5m)	0	15.1833	bw	krill	0
		Bm160523-A20	twilight	Shallow (5-50m)	14	15.1833	bw	krill	0.922064
		Bm160523-A20	twilight	Moderate (50-150m)	0	15.1833	bw	krill	0
		Bm160523-A20	twilight	Deep (>150m)	0	15.1833	bw	krill	0
		Bm160523-A20	night	Surface (0-0.5m)	0	23.5667	bw	krill	0
		Bm160523-A20	night	Sub-Surface (0.5-5m)	0	23.5667	bw	krill	0
		Bm160523-A20	night	Shallow (5-50m)	1	23.5667	bw	krill	0.0424328
		Bm160523-A20	night	Moderate (50-150m)	0	23.5667	bw	krill	0
		Bm160523-A20	night	Deep (>150m)	0	23.5667	bw	krill	0
		Bm160716-A20	day	Surface (0-0.5m)	0	53.65	bw	krill	0
		Bm160716-A20	day	Sub-Surface (0.5-5m)	0	53.65	bw	krill	0
		Bm160716-A20	day	Shallow (5-50m)	3	53.65	bw	krill	0.055918
		Bm160716-A20	day	Moderate (50-150m)	219	53.65	bw	krill	4.08201
		Bm160716-A20	day	Deep (>150m)	1159	53.65	bw	krill	21.603
		Bm160716-A20	twilight	Surface (0-0.5m)	0	15.0833	bw	krill	0
		Bm160716-A20	twilight	Sub-Surface (0.5-5m)	0	15.0833	bw	krill	0
		Bm160716-A20	twilight	Shallow (5-50m)	11	15.0833	bw	krill	0.729282
		Bm160716-A20	twilight	Moderate (50-150m)	106	15.0833	bw	krill	7.02762
		Bm160716-A20	twilight	Deep (>150m)	13	15.0833	bw	krill	0.861878
		Bm160716-A20	night	Surface (0-0.5m)	0	23.8167	bw	krill	0
		Bm160716-A20	night	Sub-Surface (0.5-5m)	0	23.8167	bw	krill	0
		Bm160716-A20	night	Shallow (5-50m)	50	23.8167	bw	krill	2.09937
		Bm160716-A20	night	Moderate (50-150m)	47	23.8167	bw	krill	1.97341
		Bm160716-A20	night	Deep (>150m)	0	23.8167	bw	krill	0
		Bm160717-A21	day	Surface (0-0.5m)	0	62.4333	bw	krill	0
		Bm160717-A21	day	Sub-Surface (0.5-5m)	0	62.4333	bw	krill	0
		Bm160717-A21	day	Shallow (5-50m)	0	62.4333	bw	krill	0
		Bm160717-A21	day	Moderate (50-150m)	198	62.4333	bw	krill	3.17138
		Bm160717-A21	day	Deep (>150m)	509	62.4333	bw	krill	8.1527
		Bm160717-A21	twilight	Surface (0-0.5m)	0	13.9167	bw	krill	0
		Bm160717-A21	twilight	Sub-Surface (0.5-5m)	0	13.9167	bw	krill	0
		Bm160717-A21	twilight	Shallow (5-50m)	3	13.9167	bw	krill	0.215569
		Bm160717-A21	twilight	Moderate (50-150m)	40	13.9167	bw	krill	2.87425
		Bm160717-A21	twilight	Deep (>150m)	21	13.9167	bw	krill	1.50898
		Bm160717-A21	night	Surface (0-0.5m)	0	26.2	bw	krill	0
		Bm160717-A21	night	Sub-Surface (0.5-5m)	0	26.2	bw	krill	0
		Bm160717-A21	night	Shallow (5-50m)	0	26.2	bw	krill	0
		Bm160717-A21	night	Moderate (50-150m)	1	26.2	bw	krill	0.0381679
		Bm160717-A21	night	Deep (>150m)	0	26.2	bw	krill	0
		Bm160918-A08	day	Surface (0-0.5m)	0	51.0333	bw	krill	0
		Bm160918-A08	day	Sub-Surface (0.5-5m)	0	51.0333	bw	krill	0
		Bm160918-A08	day	Shallow (5-50m)	2	51.0333	bw	krill	0.0391901
		Bm160918-A08	day	Moderate (50-150m)	180	51.0333	bw	krill	3.52711
		Bm160918-A08	day	Deep (>150m)	742	51.0333	bw	krill	14.5395
		Bm160918-A08	twilight	Surface (0-0.5m)	0	11.6833	bw	krill	0
		Bm160918-A08	twilight	Sub-Surface (0.5-5m)	26	11.6833	bw	krill	2.22539
		Bm160918-A08	twilight	Shallow (5-50m)	100	11.6833	bw	krill	8.5592
		Bm160918-A08	twilight	Moderate (50-150m)	79	11.6833	bw	krill	6.76177
		Bm160918-A08	twilight	Deep (>150m)	50	11.6833	bw	krill	4.2796
		Bm160918-A08	night	Surface (0-0.5m)	4	36.0667	bw	krill	0.110906
		Bm160918-A08	night	Sub-Surface (0.5-5m)	248	36.0667	bw	krill	6.87616
		Bm160918-A08	night	Shallow (5-50m)	303	36.0667	bw	krill	8.40111
		Bm160918-A08	night	Moderate (50-150m)	74	36.0667	bw	krill	2.05176
		Bm160918-A08	night	Deep (>150m)	0	36.0667	bw	krill	0
		Bm160918-A21	day	Surface (0-0.5m)	1	48.1833	bw	krill	0.0207541
		Bm160918-A21	day	Sub-Surface (0.5-5m)	6	48.1833	bw	krill	0.124524
		Bm160918-A21	day	Shallow (5-50m)	27	48.1833	bw	krill	0.56036
		Bm160918-A21	day	Moderate (50-150m)	0	48.1833	bw	krill	0
		Bm160918-A21	day	Deep (>150m)	2	48.1833	bw	krill	0.0415081
		Bm160918-A21	twilight	Surface (0-0.5m)	0	13.0167	bw	krill	0
		Bm160918-A21	twilight	Sub-Surface (0.5-5m)	0	13.0167	bw	krill	0
		Bm160918-A21	twilight	Shallow (5-50m)	2	13.0167	bw	krill	0.153649
		Bm160918-A21	twilight	Moderate (50-150m)	0	13.0167	bw	krill	0
		Bm160918-A21	twilight	Deep (>150m)	1	13.0167	bw	krill	0.0768246
		Bm160918-A21	night	Surface (0-0.5m)	0	41.35	bw	krill	0
		Bm160918-A21	night	Sub-Surface (0.5-5m)	0	41.35	bw	krill	0
		Bm160918-A21	night	Shallow (5-50m)	2	41.35	bw	krill	0.0483676
		Bm160918-A21	night	Moderate (50-150m)	0	41.35	bw	krill	0
		Bm160918-A21	night	Deep (>150m)	0	41.35	bw	krill	0
		Bm170706-TDR11	day	Surface (0-0.5m)	0	36.8667	bw	krill	0
		Bm170706-TDR11	day	Sub-Surface (0.5-5m)	0	36.8667	bw	krill	0
		Bm170706-TDR11	day	Shallow (5-50m)	1	36.8667	bw	krill	0.0271248
		Bm170706-TDR11	day	Moderate (50-150m)	1	36.8667	bw	krill	0.0271248
		Bm170706-TDR11	day	Deep (>150m)	43	36.8667	bw	krill	1.16637
		Bm170706-TDR11	twilight	Surface (0-0.5m)	0	10.4667	bw	krill	0
		Bm170706-TDR11	twilight	Sub-Surface (0.5-5m)	0	10.4667	bw	krill	0
		Bm170706-TDR11	twilight	Shallow (5-50m)	27	10.4667	bw	krill	2.57962
		Bm170706-TDR11	twilight	Moderate (50-150m)	24	10.4667	bw	krill	2.29299
		Bm170706-TDR11	twilight	Deep (>150m)	0	10.4667	bw	krill	0
		Bm170706-TDR11	night	Surface (0-0.5m)	0	19.35	bw	krill	0
		Bm170706-TDR11	night	Sub-Surface (0.5-5m)	0	19.35	bw	krill	0
		Bm170706-TDR11	night	Shallow (5-50m)	0	19.35	bw	krill	0
		Bm170706-TDR11	night	Moderate (50-150m)	0	19.35	bw	krill	0
		Bm170706-TDR11	night	Deep (>150m)	0	19.35	bw	krill	0
		Bm170925-TDR12	day	Surface (0-0.5m)	0	49.25	bw	krill	0
		Bm170925-TDR12	day	Sub-Surface (0.5-5m)	0	49.25	bw	krill	0
		Bm170925-TDR12	day	Shallow (5-50m)	1	49.25	bw	krill	0.0203046
		Bm170925-TDR12	day	Moderate (50-150m)	17	49.25	bw	krill	0.345178
		Bm170925-TDR12	day	Deep (>150m)	371	49.25	bw	krill	7.53299
		Bm170925-TDR12	twilight	Surface (0-0.5m)	0	11.6333	bw	krill	0
		Bm170925-TDR12	twilight	Sub-Surface (0.5-5m)	0	11.6333	bw	krill	0
		Bm170925-TDR12	twilight	Shallow (5-50m)	34	11.6333	bw	krill	2.92264
		Bm170925-TDR12	twilight	Moderate (50-150m)	38	11.6333	bw	krill	3.26648
		Bm170925-TDR12	twilight	Deep (>150m)	2	11.6333	bw	krill	0.17192
		Bm170925-TDR12	night	Surface (0-0.5m)	0	37.0667	bw	krill	0
		Bm170925-TDR12	night	Sub-Surface (0.5-5m)	0	37.0667	bw	krill	0
		Bm170925-TDR12	night	Shallow (5-50m)	0	37.0667	bw	krill	0
		Bm170925-TDR12	night	Moderate (50-150m)	0	37.0667	bw	krill	0
		Bm170925-TDR12	night	Deep (>150m)	0	37.0667	bw	krill	0
		Bm170926-TDR14	day	Surface (0-0.5m)	0	54.65	bw	krill	0
		Bm170926-TDR14	day	Sub-Surface (0.5-5m)	0	54.65	bw	krill	0
		Bm170926-TDR14	day	Shallow (5-50m)	0	54.65	bw	krill	0
		Bm170926-TDR14	day	Moderate (50-150m)	38	54.65	bw	krill	0.695334
		Bm170926-TDR14	day	Deep (>150m)	1142	54.65	bw	krill	20.8966
		Bm170926-TDR14	twilight	Surface (0-0.5m)	0	11.6333	bw	krill	0
		Bm170926-TDR14	twilight	Sub-Surface (0.5-5m)	2	11.6333	bw	krill	0.17192
		Bm170926-TDR14	twilight	Shallow (5-50m)	26	11.6333	bw	krill	2.23496
		Bm170926-TDR14	twilight	Moderate (50-150m)	61	11.6333	bw	krill	5.24355
		Bm170926-TDR14	twilight	Deep (>150m)	66	11.6333	bw	krill	5.67335
		Bm170926-TDR14	night	Surface (0-0.5m)	0	37.2	bw	krill	0
		Bm170926-TDR14	night	Sub-Surface (0.5-5m)	0	37.2	bw	krill	0
		Bm170926-TDR14	night	Shallow (5-50m)	0	37.2	bw	krill	0
		Bm170926-TDR14	night	Moderate (50-150m)	26	37.2	bw	krill	0.698925
		Bm170926-TDR14	night	Deep (>150m)	0	37.2	bw	krill	0
		Bm181021-TDR11	day	Surface (0-0.5m)	1	333.4	bw	krill	0.0029994
		Bm181021-TDR11	day	Sub-Surface (0.5-5m)	11	333.4	bw	krill	0.0329934
		Bm181021-TDR11	day	Shallow (5-50m)	25	333.4	bw	krill	0.074985
		Bm181021-TDR11	day	Moderate (50-150m)	63	333.4	bw	krill	0.188962
		Bm181021-TDR11	day	Deep (>150m)	1198	333.4	bw	krill	3.59328
		Bm181021-TDR11	twilight	Surface (0-0.5m)	1	99.8333	bw	krill	0.0100167
		Bm181021-TDR11	twilight	Sub-Surface (0.5-5m)	7	99.8333	bw	krill	0.0701169
		Bm181021-TDR11	twilight	Shallow (5-50m)	1	99.8333	bw	krill	0.0100167
		Bm181021-TDR11	twilight	Moderate (50-150m)	80	99.8333	bw	krill	0.801336
		Bm181021-TDR11	twilight	Deep (>150m)	74	99.8333	bw	krill	0.741235
		Bm181021-TDR11	night	Surface (0-0.5m)	0	338.317	bw	krill	0
		Bm181021-TDR11	night	Sub-Surface (0.5-5m)	0	338.317	bw	krill	0
		Bm181021-TDR11	night	Shallow (5-50m)	19	338.317	bw	krill	0.0561604
		Bm181021-TDR11	night	Moderate (50-150m)	2	338.317	bw	krill	0.00591162
		Bm181021-TDR11	night	Deep (>150m)	0	338.317	bw	krill	0
		Bm181021-TDR14	day	Surface (0-0.5m)	0	132.3	bw	krill	0
		Bm181021-TDR14	day	Sub-Surface (0.5-5m)	0	132.3	bw	krill	0
		Bm181021-TDR14	day	Shallow (5-50m)	1	132.3	bw	krill	0.00755858
		Bm181021-TDR14	day	Moderate (50-150m)	147	132.3	bw	krill	1.11111
		Bm181021-TDR14	day	Deep (>150m)	1344	132.3	bw	krill	10.1587
		Bm181021-TDR14	twilight	Surface (0-0.5m)	0	38.4667	bw	krill	0
		Bm181021-TDR14	twilight	Sub-Surface (0.5-5m)	0	38.4667	bw	krill	0
		Bm181021-TDR14	twilight	Shallow (5-50m)	0	38.4667	bw	krill	0
		Bm181021-TDR14	twilight	Moderate (50-150m)	102	38.4667	bw	krill	2.65165
		Bm181021-TDR14	twilight	Deep (>150m)	67	38.4667	bw	krill	1.74177
		Bm181021-TDR14	night	Surface (0-0.5m)	0	128.233	bw	krill	0
		Bm181021-TDR14	night	Sub-Surface (0.5-5m)	0	128.233	bw	krill	0
		Bm181021-TDR14	night	Shallow (5-50m)	0	128.233	bw	krill	0
		Bm181021-TDR14	night	Moderate (50-150m)	25	128.233	bw	krill	0.194957
		Bm181021-TDR14	night	Deep (>150m)	1	128.233	bw	krill	0.00779828
		Bm190709-TDR14	day	Surface (0-0.5m)	0	114.7	bw	krill	0
		Bm190709-TDR14	day	Sub-Surface (0.5-5m)	0	114.7	bw	krill	0
		Bm190709-TDR14	day	Shallow (5-50m)	18	114.7	bw	krill	0.156931
		Bm190709-TDR14	day	Moderate (50-150m)	368	114.7	bw	krill	3.20837
		Bm190709-TDR14	day	Deep (>150m)	457	114.7	bw	krill	3.98431
		Bm190709-TDR14	twilight	Surface (0-0.5m)	0	30.5	bw	krill	0
		Bm190709-TDR14	twilight	Sub-Surface (0.5-5m)	0	30.5	bw	krill	0
		Bm190709-TDR14	twilight	Shallow (5-50m)	82	30.5	bw	krill	2.68852
		Bm190709-TDR14	twilight	Moderate (50-150m)	42	30.5	bw	krill	1.37705
		Bm190709-TDR14	twilight	Deep (>150m)	3	30.5	bw	krill	0.0983607
		Bm190709-TDR14	night	Surface (0-0.5m)	0	46.5333	bw	krill	0
		Bm190709-TDR14	night	Sub-Surface (0.5-5m)	0	46.5333	bw	krill	0
		Bm190709-TDR14	night	Shallow (5-50m)	0	46.5333	bw	krill	0
		Bm190709-TDR14	night	Moderate (50-150m)	0	46.5333	bw	krill	0
		Bm190709-TDR14	night	Deep (>150m)	0	46.5333	bw	krill	0
		Bm190710-TDR15	day	Surface (0-0.5m)	0	190.017	bw	krill	0
		Bm190710-TDR15	day	Sub-Surface (0.5-5m)	0	190.017	bw	krill	0
		Bm190710-TDR15	day	Shallow (5-50m)	69	190.017	bw	krill	0.363126
		Bm190710-TDR15	day	Moderate (50-150m)	2321	190.017	bw	krill	12.2147
		Bm190710-TDR15	day	Deep (>150m)	480	190.017	bw	krill	2.52609
		Bm190710-TDR15	twilight	Surface (0-0.5m)	8	53.5833	bw	krill	0.1493
		Bm190710-TDR15	twilight	Sub-Surface (0.5-5m)	60	53.5833	bw	krill	1.11975
		Bm190710-TDR15	twilight	Shallow (5-50m)	268	53.5833	bw	krill	5.00156
		Bm190710-TDR15	twilight	Moderate (50-150m)	47	53.5833	bw	krill	0.877138
		Bm190710-TDR15	twilight	Deep (>150m)	0	53.5833	bw	krill	0
		Bm190710-TDR15	night	Surface (0-0.5m)	19	81.65	bw	krill	0.232701
		Bm190710-TDR15	night	Sub-Surface (0.5-5m)	125	81.65	bw	krill	1.53092
		Bm190710-TDR15	night	Shallow (5-50m)	136	81.65	bw	krill	1.66565
		Bm190710-TDR15	night	Moderate (50-150m)	6	81.65	bw	krill	0.0734844
		Bm190710-TDR15	night	Deep (>150m)	0	81.65	bw	krill	0
		Bm190916-TDR14	day	Surface (0-0.5m)	0	218.45	bw	krill	0
		Bm190916-TDR14	day	Sub-Surface (0.5-5m)	0	218.45	bw	krill	0
		Bm190916-TDR14	day	Shallow (5-50m)	24	218.45	bw	krill	0.109865
		Bm190916-TDR14	day	Moderate (50-150m)	310	218.45	bw	krill	1.41909
		Bm190916-TDR14	day	Deep (>150m)	541	218.45	bw	krill	2.47654
		Bm190916-TDR14	twilight	Surface (0-0.5m)	0	55.8	bw	krill	0
		Bm190916-TDR14	twilight	Sub-Surface (0.5-5m)	0	55.8	bw	krill	0
		Bm190916-TDR14	twilight	Shallow (5-50m)	22	55.8	bw	krill	0.394265
		Bm190916-TDR14	twilight	Moderate (50-150m)	23	55.8	bw	krill	0.412186
		Bm190916-TDR14	twilight	Deep (>150m)	0	55.8	bw	krill	0
		Bm190916-TDR14	night	Surface (0-0.5m)	0	165.95	bw	krill	0
		Bm190916-TDR14	night	Sub-Surface (0.5-5m)	0	165.95	bw	krill	0
		Bm190916-TDR14	night	Shallow (5-50m)	3	165.95	bw	krill	0.0180777
		Bm190916-TDR14	night	Moderate (50-150m)	3	165.95	bw	krill	0.0180777
		Bm190916-TDR14	night	Deep (>150m)	0	165.95	bw	krill	0
		Bm190916-TDR15	day	Surface (0-0.5m)	0	35.6833	bw	krill	0
		Bm190916-TDR15	day	Sub-Surface (0.5-5m)	0	35.6833	bw	krill	0
		Bm190916-TDR15	day	Shallow (5-50m)	0	35.6833	bw	krill	0
		Bm190916-TDR15	day	Moderate (50-150m)	214	35.6833	bw	krill	5.9972
		Bm190916-TDR15	day	Deep (>150m)	173	35.6833	bw	krill	4.8482
		Bm190916-TDR15	twilight	Surface (0-0.5m)	0	9.13333	bw	krill	0
		Bm190916-TDR15	twilight	Sub-Surface (0.5-5m)	0	9.13333	bw	krill	0
		Bm190916-TDR15	twilight	Shallow (5-50m)	9	9.13333	bw	krill	0.985401
		Bm190916-TDR15	twilight	Moderate (50-150m)	22	9.13333	bw	krill	2.40876
		Bm190916-TDR15	twilight	Deep (>150m)	0	9.13333	bw	krill	0
		Bm190916-TDR15	night	Surface (0-0.5m)	0	26.3	bw	krill	0
		Bm190916-TDR15	night	Sub-Surface (0.5-5m)	0	26.3	bw	krill	0
		Bm190916-TDR15	night	Shallow (5-50m)	0	26.3	bw	krill	0
		Bm190916-TDR15	night	Moderate (50-150m)	0	26.3	bw	krill	0
		Bm190916-TDR15	night	Deep (>150m)	0	26.3	bw	krill	0
		bp10_236a	day	Surface (0-0.5m)	1	3.78333	bp	krill	0.264317
		bp10_236a	day	Sub-Surface (0.5-5m)	12	3.78333	bp	krill	3.17181
		bp10_236a	day	Shallow (5-50m)	15	3.78333	bp	krill	3.96476
		bp10_236a	day	Moderate (50-150m)	0	3.78333	bp	krill	0
		bp10_236a	day	Deep (>150m)	13	3.78333	bp	krill	3.43612
		bp10_236a	twilight	Surface (0-0.5m)	0	0	bp	krill	0
		bp10_236a	twilight	Sub-Surface (0.5-5m)	0	0	bp	krill	0
		bp10_236a	twilight	Shallow (5-50m)	0	0	bp	krill	0
		bp10_236a	twilight	Moderate (50-150m)	0	0	bp	krill	0
		bp10_236a	twilight	Deep (>150m)	0	0	bp	krill	0
		bp10_236a	night	Surface (0-0.5m)	0	0	bp	krill	0
		bp10_236a	night	Sub-Surface (0.5-5m)	0	0	bp	krill	0
		bp10_236a	night	Shallow (5-50m)	0	0	bp	krill	0
		bp10_236a	night	Moderate (50-150m)	0	0	bp	krill	0
		bp10_236a	night	Deep (>150m)	0	0	bp	krill	0
		bp10_239a	day	Surface (0-0.5m)	0	5.75	bp	krill	0
		bp10_239a	day	Sub-Surface (0.5-5m)	0	5.75	bp	krill	0
		bp10_239a	day	Shallow (5-50m)	0	5.75	bp	krill	0
		bp10_239a	day	Moderate (50-150m)	35	5.75	bp	krill	6.08696
		bp10_239a	day	Deep (>150m)	34	5.75	bp	krill	5.91304
		bp10_239a	twilight	Surface (0-0.5m)	0	0	bp	krill	0
		bp10_239a	twilight	Sub-Surface (0.5-5m)	0	0	bp	krill	0
		bp10_239a	twilight	Shallow (5-50m)	0	0	bp	krill	0
		bp10_239a	twilight	Moderate (50-150m)	0	0	bp	krill	0
		bp10_239a	twilight	Deep (>150m)	0	0	bp	krill	0
		bp10_239a	night	Surface (0-0.5m)	0	0	bp	krill	0
		bp10_239a	night	Sub-Surface (0.5-5m)	0	0	bp	krill	0
		bp10_239a	night	Shallow (5-50m)	0	0	bp	krill	0
		bp10_239a	night	Moderate (50-150m)	0	0	bp	krill	0
		bp10_239a	night	Deep (>150m)	0	0	bp	krill	0
		bp10_244a	day	Surface (0-0.5m)	0	2.95	bp	krill	0
		bp10_244a	day	Sub-Surface (0.5-5m)	0	2.95	bp	krill	0
		bp10_244a	day	Shallow (5-50m)	0	2.95	bp	krill	0
		bp10_244a	day	Moderate (50-150m)	0	2.95	bp	krill	0
		bp10_244a	day	Deep (>150m)	52	2.95	bp	krill	17.6271
		bp10_244a	twilight	Surface (0-0.5m)	0	0	bp	krill	0
		bp10_244a	twilight	Sub-Surface (0.5-5m)	0	0	bp	krill	0
		bp10_244a	twilight	Shallow (5-50m)	0	0	bp	krill	0
		bp10_244a	twilight	Moderate (50-150m)	0	0	bp	krill	0
		bp10_244a	twilight	Deep (>150m)	0	0	bp	krill	0
		bp10_244a	night	Surface (0-0.5m)	0	0	bp	krill	0
		bp10_244a	night	Sub-Surface (0.5-5m)	0	0	bp	krill	0
		bp10_244a	night	Shallow (5-50m)	0	0	bp	krill	0
		bp10_244a	night	Moderate (50-150m)	0	0	bp	krill	0
		bp10_244a	night	Deep (>150m)	0	0	bp	krill	0
		bp10_245a	day	Surface (0-0.5m)	1	3.7	bp	krill	0.27027
		bp10_245a	day	Sub-Surface (0.5-5m)	24	3.7	bp	krill	6.48649
		bp10_245a	day	Shallow (5-50m)	15	3.7	bp	krill	4.05405
		bp10_245a	day	Moderate (50-150m)	17	3.7	bp	krill	4.59459
		bp10_245a	day	Deep (>150m)	3	3.7	bp	krill	0.810811
		bp10_245a	twilight	Surface (0-0.5m)	0	0	bp	krill	0
		bp10_245a	twilight	Sub-Surface (0.5-5m)	0	0	bp	krill	0
		bp10_245a	twilight	Shallow (5-50m)	0	0	bp	krill	0
		bp10_245a	twilight	Moderate (50-150m)	0	0	bp	krill	0
		bp10_245a	twilight	Deep (>150m)	0	0	bp	krill	0
		bp10_245a	night	Surface (0-0.5m)	0	0	bp	krill	0
		bp10_245a	night	Sub-Surface (0.5-5m)	0	0	bp	krill	0
		bp10_245a	night	Shallow (5-50m)	0	0	bp	krill	0
		bp10_245a	night	Moderate (50-150m)	0	0	bp	krill	0
		bp10_245a	night	Deep (>150m)	0	0	bp	krill	0
		bp10_247a	day	Surface (0-0.5m)	0	4.63333	bp	krill	0
		bp10_247a	day	Sub-Surface (0.5-5m)	38	4.63333	bp	krill	8.20144
		bp10_247a	day	Shallow (5-50m)	19	4.63333	bp	krill	4.10072
		bp10_247a	day	Moderate (50-150m)	0	4.63333	bp	krill	0
		bp10_247a	day	Deep (>150m)	0	4.63333	bp	krill	0
		bp10_247a	twilight	Surface (0-0.5m)	0	0	bp	krill	0
		bp10_247a	twilight	Sub-Surface (0.5-5m)	0	0	bp	krill	0
		bp10_247a	twilight	Shallow (5-50m)	0	0	bp	krill	0
		bp10_247a	twilight	Moderate (50-150m)	0	0	bp	krill	0
		bp10_247a	twilight	Deep (>150m)	0	0	bp	krill	0
		bp10_247a	night	Surface (0-0.5m)	0	0	bp	krill	0
		bp10_247a	night	Sub-Surface (0.5-5m)	0	0	bp	krill	0
		bp10_247a	night	Shallow (5-50m)	0	0	bp	krill	0
		bp10_247a	night	Moderate (50-150m)	0	0	bp	krill	0
		bp10_247a	night	Deep (>150m)	0	0	bp	krill	0
		bp12_217a	day	Surface (0-0.5m)	0	9.08333	bp	krill	0
		bp12_217a	day	Sub-Surface (0.5-5m)	0	9.08333	bp	krill	0
		bp12_217a	day	Shallow (5-50m)	0	9.08333	bp	krill	0
		bp12_217a	day	Moderate (50-150m)	3	9.08333	bp	krill	0.330275
		bp12_217a	day	Deep (>150m)	220	9.08333	bp	krill	24.2202
		bp12_217a	twilight	Surface (0-0.5m)	0	3.28333	bp	krill	0
		bp12_217a	twilight	Sub-Surface (0.5-5m)	0	3.28333	bp	krill	0
		bp12_217a	twilight	Shallow (5-50m)	1	3.28333	bp	krill	0.304569
		bp12_217a	twilight	Moderate (50-150m)	18	3.28333	bp	krill	5.48223
		bp12_217a	twilight	Deep (>150m)	7	3.28333	bp	krill	2.13198
		bp12_217a	night	Surface (0-0.5m)	0	7.16667	bp	krill	0
		bp12_217a	night	Sub-Surface (0.5-5m)	0	7.16667	bp	krill	0
		bp12_217a	night	Shallow (5-50m)	1	7.16667	bp	krill	0.139535
		bp12_217a	night	Moderate (50-150m)	10	7.16667	bp	krill	1.39535
		bp12_217a	night	Deep (>150m)	0	7.16667	bp	krill	0
		bp12_294a	day	Surface (0-0.5m)	0	6.18333	bp	krill	0
		bp12_294a	day	Sub-Surface (0.5-5m)	3	6.18333	bp	krill	0.485175
		bp12_294a	day	Shallow (5-50m)	7	6.18333	bp	krill	1.13208
		bp12_294a	day	Moderate (50-150m)	4	6.18333	bp	krill	0.6469
		bp12_294a	day	Deep (>150m)	0	6.18333	bp	krill	0
		bp12_294a	twilight	Surface (0-0.5m)	0	0	bp	krill	0
		bp12_294a	twilight	Sub-Surface (0.5-5m)	0	0	bp	krill	0
		bp12_294a	twilight	Shallow (5-50m)	0	0	bp	krill	0
		bp12_294a	twilight	Moderate (50-150m)	0	0	bp	krill	0
		bp12_294a	twilight	Deep (>150m)	0	0	bp	krill	0
		bp12_294a	night	Surface (0-0.5m)	0	0	bp	krill	0
		bp12_294a	night	Sub-Surface (0.5-5m)	0	0	bp	krill	0
		bp12_294a	night	Shallow (5-50m)	0	0	bp	krill	0
		bp12_294a	night	Moderate (50-150m)	0	0	bp	krill	0
		bp12_294a	night	Deep (>150m)	0	0	bp	krill	0
		bp13_193a	day	Surface (0-0.5m)	0	3.85	bp	krill	0
		bp13_193a	day	Sub-Surface (0.5-5m)	0	3.85	bp	krill	0
		bp13_193a	day	Shallow (5-50m)	0	3.85	bp	krill	0
		bp13_193a	day	Moderate (50-150m)	0	3.85	bp	krill	0
		bp13_193a	day	Deep (>150m)	49	3.85	bp	krill	12.7273
		bp13_193a	twilight	Surface (0-0.5m)	0	0	bp	krill	0
		bp13_193a	twilight	Sub-Surface (0.5-5m)	0	0	bp	krill	0
		bp13_193a	twilight	Shallow (5-50m)	0	0	bp	krill	0
		bp13_193a	twilight	Moderate (50-150m)	0	0	bp	krill	0
		bp13_193a	twilight	Deep (>150m)	0	0	bp	krill	0
		bp13_193a	night	Surface (0-0.5m)	0	0	bp	krill	0
		bp13_193a	night	Sub-Surface (0.5-5m)	0	0	bp	krill	0
		bp13_193a	night	Shallow (5-50m)	0	0	bp	krill	0
		bp13_193a	night	Moderate (50-150m)	0	0	bp	krill	0
		bp13_193a	night	Deep (>150m)	0	0	bp	krill	0
		bp13_216a	day	Surface (0-0.5m)	0	4.68333	bp	krill	0
		bp13_216a	day	Sub-Surface (0.5-5m)	0	4.68333	bp	krill	0
		bp13_216a	day	Shallow (5-50m)	0	4.68333	bp	krill	0
		bp13_216a	day	Moderate (50-150m)	0	4.68333	bp	krill	0
		bp13_216a	day	Deep (>150m)	86	4.68333	bp	krill	18.363
[truncated: 2,515 more rows]

[truncated: 4 more sheets: Supplementary Table 1, Supplementary Table 2, Supplementary Table 3, Supplementary Table 4]
